# Supplementary material for: Anaerobic digestion of microalgae: microbial response and recovery after organic loading disturbances
Source: mSystems. 2025 Feb 27;10(3):e01674-24. doi: 10.1128/msystems.01674-24 (PMC11915838; doi:10.1128/msystems.01674-24)
Supplement: Table S2 — OTUs. [file msystems.01674-24-s0002.xlsx]

## Sheet: OTU table - High OLR
				Shock 1							Shock 2
	Evolving		Steady state	Shock d1	Shock d3	Shock d5	Shock d7	Evolving between shocks		Steady state between shocks	Shock d3	Shock d5	Shock d8	Shock d10	Evolving after shock		Steady state after shocks
OTU/Experimental day	44	58	64	66	68	70	72	104	111	117	119	121	124	126	184	191	196	Kingdom	Phylum	Class	Order	Family	Genus	Species
OTU_1	743	1154	1484	1517	1393	1583	1910	1782	2892	2871	1746	1639	1230	607	1658	1528	1563	k__Bacteria	p__Cloacimonetes	c__Cloacimonadia	o__Cloacimonadales	f__Cloacimonadaceae	g__W5
OTU_3	1294	1256	1420	1592	1491	1721	1859	972	813	811	770	903	1095	1411	384	300	265	k__Bacteria	p__Cyanobacteria	c__Oxyphotobacteria	o__Chloroplast
OTU_4	22	2	1	0	8	29	53	11	7	8	1644	1948	2493	2861	1985	2650	3416	k__Bacteria	p__Firmicutes	c__Clostridia	o__Clostridiales	f__Peptostreptococcaceae	g__Paraclostridium
OTU_2	647	838	913	891	1060	1048	1204	1390	1688	1815	1144	776	975	637	102	144	175	k__Archaea	p__Euryarchaeota	c__Methanomicrobia	o__Methanosarcinales	f__Methanosaetaceae	g__Methanosaeta
OTU_10	263	531	597	603	646	570	668	1069	865	809	717	768	843	736	417	480	395	k__Bacteria	p__Synergistetes	c__Synergistia	o__Synergistales	f__Synergistaceae
OTU_5	648	782	1010	1112	785	644	567	804	556	386	980	183	64	39	583	775	772	k__Bacteria	p__Firmicutes	c__Clostridia	o__Clostridiales	f__Peptostreptococcaceae	g__Peptoclostridium
OTU_8	8	219	473	706	835	745	608	181	152	114	264	454	674	861	827	589	465	k__Bacteria	p__Firmicutes	c__Clostridia	o__Clostridiales	f__Family XI	g__W5053
OTU_14	62	69	91	55	123	85	113	692	153	121	71	159	454	324	2247	1613	1708	k__Archaea	p__Euryarchaeota	c__Methanomicrobia	o__Methanosarcinales	f__Methanosarcinaceae	g__Methanosarcina
OTU_6	71	72	95	123	142	144	164	829	660	790	866	769	330	316	634	765	685	k__Bacteria	p__Firmicutes	c__Clostridia	o__Clostridiales	f__Syntrophomonadaceae
OTU_11	248	536	796	844	798	937	1378	1863	10	7	3	2	3	6	1	2	2	k__Bacteria	p__Cloacimonetes	c__Cloacimonadia	o__Cloacimonadales	f__Cloacimonadaceae	g__Candidatus Cloacimonas
OTU_12	499	423	403	419	420	418	411	176	182	182	409	458	618	675	566	503	441	k__Bacteria	p__Proteobacteria	c__Alphaproteobacteria	o__Rhodobacterales	f__Rhodobacteraceae
OTU_18	72	404	235	309	70	160	49	156	190	12	959	1373	662	1623	9	17	3	k__Bacteria	p__Firmicutes	c__Clostridia	o__Clostridiales	f__Peptostreptococcaceae	g__Peptostreptococcus
OTU_13	38	108	87	121	146	217	195	582	361	294	487	1132	1183	1134	46	61	39	k__Bacteria	p__Firmicutes	c__Erysipelotrichia	o__Erysipelotrichales	f__Erysipelotrichaceae	g__Erysipelotrichaceae UCG-004
OTU_16	204	242	262	277	282	306	276	172	167	172	412	605	655	743	449	457	356	k__Bacteria	p__Bacteroidetes	c__Bacteroidia	o__Bacteroidales	f__Dysgonomonadaceae	g__Petrimonas
OTU_22	241	282	226	232	167	128	157	359	364	481	239	244	152	79	751	677	571	k__Bacteria	p__Firmicutes	c__Clostridia	o__DTU014
OTU_9	463	375	439	480	419	451	624	443	392	381	266	206	100	42	58	89	78	k__Bacteria	p__Bacteroidetes	c__Bacteroidia	o__Bacteroidales	f__Bacteroidetes vadinHA17
OTU_42	1	0	1	0	0	8	0	6	0	0	0	0	1	10	1667	1589	1887	k__Archaea	p__Euryarchaeota	c__Methanomicrobia	o__Methanosarcinales	f__Methanosarcinaceae	g__Methanosarcina
OTU_15	228	263	316	301	326	377	403	369	406	349	296	272	183	106	160	142	105	k__Bacteria	p__Bacteroidetes	c__Bacteroidia	o__Bacteroidales	f__Bacteroidetes vadinHA17
OTU_72	257	244	204	187	185	173	173	50	42	54	253	356	410	561	161	168	114	k__Bacteria	p__Proteobacteria	c__Alphaproteobacteria	o__Rhodobacterales	f__Rhodobacteraceae	g__Rhodobacter
OTU_29	99	280	304	346	350	277	268	122	129	140	224	199	163	101	177	164	142	k__Bacteria	p__Firmicutes	c__Clostridia	o__Clostridiales	f__Family XIII	g__[Eubacterium] nodatum group
OTU_19	32	97	121	126	144	198	225	295	275	329	172	110	123	26	336	313	292	k__Bacteria	p__Firmicutes	c__Clostridia	o__Clostridiales	f__Syntrophomonadaceae	g__Syntrophomonas
OTU_27	124	146	133	154	161	155	163	118	135	97	194	254	346	402	224	195	200	k__Bacteria	p__Proteobacteria	c__Alphaproteobacteria	o__Rhizobiales	f__Rhizobiales Incertae Sedis
OTU_17	405	367	370	309	340	389	298	143	125	99	97	65	76	59	22	18	17	k__Bacteria	p__Firmicutes	c__Clostridia	o__Clostridiales	f__Family XI	g__Sedimentibacter
OTU_21	618	569	390	315	280	240	196	53	88	106	99	85	46	41	5	6	8	k__Bacteria	p__Bacteroidetes	c__Bacteroidia	o__Bacteroidales	f__Rikenellaceae	g__DMER64
OTU_26	256	419	166	70	61	73	35	206	362	345	389	324	357	30	4	9	4	k__Archaea	p__Euryarchaeota	c__Methanomicrobia	o__Methanomicrobiales	f__Methanospirillaceae	g__Methanospirillum
OTU_31	107	132	147	170	162	153	196	172	151	149	156	141	264	214	307	226	259	k__Bacteria	p__Chloroflexi	c__Anaerolineae	o__Anaerolineales	f__Anaerolineaceae
OTU_50	186	237	272	320	348	390	400	138	117	124	174	171	125	47	5	5	7	k__Bacteria	p__Firmicutes	c__Clostridia	o__Clostridiales	f__Syntrophomonadaceae	g__Pelospora
OTU_20	478	361	283	225	387	299	250	121	86	92	48	38	62	36	4	12	13	k__Archaea	p__Euryarchaeota	c__Methanomicrobia	o__Methanomicrobiales
OTU_25	336	284	278	265	258	202	234	138	103	120	79	80	80	62	33	61	49	k__Bacteria	p__Chloroflexi	c__Anaerolineae	o__Anaerolineales	f__Anaerolineaceae
OTU_70	4	107	146	169	194	132	81	8	1	1	110	220	214	578	219	217	233	k__Bacteria	p__Firmicutes	c__Clostridia	o__Clostridiales	f__Family XI	g__Anaerosphaera
OTU_33	13	53	460	558	464	259	113	31	17	44	139	152	94	48	26	14	27	k__Bacteria	p__Firmicutes	c__Clostridia	o__Clostridiales	f__Ruminococcaceae	g__Ercella	s__Ercella succinigenes
OTU_24	413	380	309	243	257	252	196	53	68	69	40	21	27	11	0	1	0	k__Bacteria	p__Chloroflexi	c__Anaerolineae	o__Anaerolineales	f__Anaerolineaceae	g__Longilinea
OTU_35	211	291	281	189	187	213	164	119	190	165	119	88	53	24	0	2	3	k__Bacteria	p__Bacteroidetes	c__Bacteroidia	o__Sphingobacteriales	f__Lentimicrobiaceae
OTU_40	231	171	185	153	167	158	143	178	204	224	69	20	10	2	86	85	78	k__Bacteria	p__Firmicutes	c__Clostridia	o__Clostridiales	f__Peptococcaceae	g__Cryptanaerobacter
OTU_37	106	147	159	97	108	132	104	149	111	108	111	137	172	230	111	84	95	k__Bacteria	p__Firmicutes	c__Clostridia	o__Clostridiales	f__Christensenellaceae	g__Christensenellaceae R-7 group
OTU_108	72	82	140	213	208	222	116	21	19	6	275	165	118	263	34	54	31	k__Bacteria	p__Firmicutes	c__Bacilli	o__Lactobacillales	f__Enterococcaceae	g__Enterococcus
OTU_28	54	39	42	27	61	42	36	197	188	273	57	31	7	57	268	293	327	k__Bacteria	p__Firmicutes	c__Clostridia	o__Clostridiales	f__Ruminococcaceae
OTU_36	67	99	85	96	75	77	87	140	164	211	127	114	71	16	179	155	160	k__Bacteria	p__Firmicutes	c__Clostridia	o__Clostridiales	f__Family XIII
OTU_48	78	99	82	81	96	125	94	123	187	172	95	68	113	85	124	144	123	k__Bacteria	p__Atribacteria	c__Caldatribacteriia	o__Caldatribacteriales	f__Caldatribacteriaceae	g__Candidatus Caldatribacterium
OTU_51	0	0	0	0	1	3	1	40	44	38	8	71	259	1001	181	130	99	k__Bacteria	p__Firmicutes	c__Clostridia	o__Clostridiales	f__Family XI	g__Peptoniphilus
OTU_71	310	291	196	185	115	100	106	55	78	109	67	64	41	17	9	29	33	k__Bacteria	p__Bacteroidetes	c__Bacteroidia	o__Bacteroidales	f__Rikenellaceae	g__DMER64
OTU_39	225	179	170	163	125	146	129	124	151	207	71	46	32	17	3	6	10	k__Bacteria	p__Firmicutes	c__Clostridia	o__Clostridiales	f__Syntrophomonadaceae	g__Syntrophomonas
OTU_30	75	112	136	125	142	112	137	90	112	87	134	119	112	63	97	75	70	k__Bacteria	p__Synergistetes	c__Synergistia	o__Synergistales	f__Synergistaceae
OTU_32	312	203	171	137	168	194	137	63	73	57	49	41	73	62	5	4	8	k__Bacteria	p__Chloroflexi	c__Anaerolineae	o__Anaerolineales	f__Anaerolineaceae
OTU_64	155	125	163	141	171	147	218	134	133	134	63	45	23	12	19	32	34	k__Bacteria	p__Bacteroidetes	c__Bacteroidia	o__Bacteroidales	f__Bacteroidetes vadinHA17
OTU_59	81	57	64	62	75	54	52	113	236	203	105	78	77	46	144	120	108	k__Bacteria	p__Planctomycetes	c__Planctomycetacia	o__Pirellulales	f__Pirellulaceae	g__Pir4 lineage
OTU_34	242	212	176	138	197	207	163	32	62	38	33	21	34	11	1	1	5	k__Archaea	p__Euryarchaeota	c__Methanobacteria	o__Methanobacteriales	f__Methanobacteriaceae	g__Methanobacterium
OTU_45	1	8	17	14	21	26	24	132	210	273	175	140	152	139	83	75	73	k__Bacteria	p__Chloroflexi	c__Anaerolineae	o__Anaerolineales	f__Anaerolineaceae
OTU_49	63	38	64	108	135	145	142	95	79	75	151	162	126	80	18	27	12	k__Bacteria	p__Firmicutes	c__Clostridia	o__Clostridiales	f__Syntrophomonadaceae	g__Syntrophomonas
OTU_60	9	26	53	49	76	75	90	183	74	82	75	53	111	127	172	130	109	k__Bacteria	p__Chloroflexi	c__Anaerolineae	o__Anaerolineales	f__Anaerolineaceae	g__Flexilinea
OTU_68	29	67	85	90	49	51	24	18	32	26	268	230	234	176	21	39	25	k__Bacteria	p__Firmicutes	c__Negativicutes	o__Selenomonadales	f__Acidaminococcaceae
OTU_46	230	188	154	129	146	148	95	45	31	30	47	69	56	46	19	11	16	k__Bacteria	p__Firmicutes	c__Clostridia	o__Clostridiales	f__Family XI	g__Sedimentibacter
OTU_85	97	88	94	109	98	91	104	60	58	42	113	106	121	69	73	62	59	k__Bacteria	p__Cyanobacteria	c__Oxyphotobacteria	o__Chloroplast
OTU_91	1	7	7	23	24	14	13	3	0	0	10	33	69	207	380	313	290	k__Bacteria	p__Firmicutes	c__Clostridia	o__Clostridiales	f__Family XI	g__W5053
OTU_57	27	95	37	24	36	47	35	144	187	233	164	111	94	44	26	15	11	k__Bacteria	p__Tenericutes	c__Mollicutes	o__Izimaplasmatales
OTU_56	97	134	166	149	120	114	141	74	33	47	29	32	65	80	19	19	9	k__Bacteria	p__Synergistetes	c__Synergistia	o__Synergistales	f__Synergistaceae
OTU_43	142	134	112	125	145	174	186	61	83	71	42	15	2	0	1	5	5	k__Bacteria	p__Verrucomicrobia	c__Verrucomicrobiae	o__LD1-PB3
OTU_81	61	18	191	224	238	211	152	17	17	14	16	21	36	24	19	21	16	k__Bacteria	p__Firmicutes	c__Clostridia	o__Clostridiales	f__Eubacteriaceae	g__Eubacterium
OTU_63	1160	77	22	9	7	5	2	1	0	0	0	0	1	0	0	0	0	k__Bacteria	p__Bacteroidetes	c__Bacteroidia	o__Bacteroidales	f__Rikenellaceae	g__Rikenellaceae RC9 gut group
OTU_53	35	48	43	49	132	89	54	92	147	190	109	92	97	28	28	8	9	k__Archaea	p__Euryarchaeota	c__Methanomicrobia	o__Methanosarcinales	f__Methanosarcinaceae
OTU_47	41	38	52	57	94	100	86	121	182	183	79	49	40	9	23	34	39	k__Bacteria	p__Armatimonadetes
OTU_78	128	48	25	23	41	52	60	144	141	138	13	8	9	4	70	129	187	k__Bacteria	p__Firmicutes	c__Clostridia	o__Clostridiales	f__Clostridiaceae 1	g__Clostridium sensu stricto 1
OTU_61	82	78	88	113	83	74	87	49	42	28	26	76	62	78	80	87	86	k__Bacteria	p__Chloroflexi	c__Chloroflexia	o__Thermomicrobiales	f__JG30-KF-CM45
OTU_69	74	108	91	101	92	74	61	8	8	6	139	98	62	12	99	97	61	k__Bacteria	p__Firmicutes	c__Clostridia	o__Clostridiales	f__Ruminococcaceae
OTU_95	51	27	31	41	41	26	26	11	11	15	91	121	180	226	110	112	70	k__Bacteria	p__Proteobacteria	c__Alphaproteobacteria	o__Rhodobacterales	f__Rhodobacteraceae
OTU_41	124	88	83	79	108	115	116	87	115	124	61	44	30	10	0	0	0	k__Bacteria	p__Firmicutes	c__Clostridia	o__Clostridiales	f__Ruminococcaceae	g__[Eubacterium] coprostanoligenes group
OTU_44	30	8	3	9	14	23	35	115	159	236	58	33	26	9	155	118	106	k__Bacteria	p__Firmicutes	c__Clostridia	o__Clostridiales	f__Clostridiaceae 1	g__Clostridium sensu stricto 13
OTU_74	40	83	4	6	176	127	244	11	221	52	15	2	0	1	7	59	14	k__Bacteria	p__Proteobacteria	c__Gammaproteobacteria	o__Pseudomonadales	f__Moraxellaceae	g__Acinetobacter
OTU_86	2	16	14	12	24	21	29	18	25	24	103	167	148	177	81	84	77	k__Bacteria	p__Firmicutes	c__Clostridia	o__Clostridiales	f__Family XI	g__Sedimentibacter
OTU_58	92	62	54	61	75	49	67	60	86	91	38	41	34	37	42	49	47	k__Bacteria	p__Firmicutes	c__Clostridia	o__Clostridiales	f__Peptostreptococcaceae	g__Romboutsia
OTU_77	23	39	83	67	72	65	73	47	72	57	38	35	23	28	77	85	56	k__Bacteria	p__FBP
OTU_130	64	62	38	45	31	53	66	31	23	36	87	108	93	56	65	28	30	k__Bacteria	p__Bacteroidetes	c__Bacteroidia	o__Bacteroidales	f__Prolixibacteraceae
OTU_54	50	53	48	58	74	51	53	37	39	38	44	55	77	70	54	39	67	k__Bacteria	p__Actinobacteria	c__Actinobacteria	o__Corynebacteriales	f__Mycobacteriaceae	g__Mycobacterium
OTU_83	38	36	58	67	82	104	89	64	92	110	1	0	0	2	61	44	31	k__Bacteria	p__Firmicutes	c__Clostridia	o__Clostridiales	f__Peptococcaceae
OTU_111	32	42	35	31	43	40	41	69	91	54	56	51	69	74	53	57	41	k__Bacteria	p__Firmicutes	c__Clostridia	o__Clostridiales	f__Christensenellaceae	g__Christensenellaceae R-7 group
OTU_66	91	126	102	66	43	55	51	63	82	69	33	40	26	28	0	1	0	k__Bacteria	p__Spirochaetes	c__Spirochaetia	o__Spirochaetales	f__Spirochaetaceae
OTU_129	47	36	29	23	18	19	18	8	113	112	69	36	60	23	79	98	78	k__Bacteria	p__Hydrogenedentes	c__Hydrogenedentia	o__Hydrogenedentiales	f__Hydrogenedensaceae
OTU_96	127	41	25	22	21	18	15	17	35	30	28	67	131	136	38	51	49	k__Bacteria	p__Firmicutes	c__Clostridia	o__Clostridiales	f__Family XI	g__Gottschalkia
OTU_52	190	140	111	102	44	61	56	44	32	21	10	5	5	3	1	0	0	k__Bacteria	p__Cloacimonetes	c__Cloacimonadia	o__Cloacimonadales	f__Cloacimonadaceae	g__Candidatus Cloacimonas
OTU_100	69	51	41	57	51	82	62	41	44	39	42	49	44	65	27	28	27	k__Bacteria	p__Bacteroidetes	c__Bacteroidia	o__Bacteroidales	f__Dysgonomonadaceae	g__Proteiniphilum
OTU_80	93	109	65	63	74	77	62	37	40	35	32	22	25	29	12	11	8	k__Bacteria	p__Planctomycetes	c__Planctomycetacia	o__Pirellulales	f__Pirellulaceae	g__Rhodopirellula
OTU_131	44	46	46	52	58	53	50	21	22	28	60	71	62	83	38	31	27	k__Bacteria	p__Proteobacteria	c__Alphaproteobacteria	o__Rhodobacterales	f__Rhodobacteraceae	g__Roseicyclus
OTU_87	0	0	0	0	0	0	0	6	16	55	48	29	60	37	174	179	186	k__Bacteria	p__Armatimonadetes
OTU_102	33	29	35	21	29	36	34	49	68	71	79	56	53	56	43	49	47	k__Bacteria	p__Bacteroidetes	c__Bacteroidia	o__Bacteroidales	f__Tannerellaceae	g__Macellibacteroides
OTU_89	106	65	71	82	89	72	58	56	49	36	25	24	32	17	1	3	1	k__Bacteria	p__Proteobacteria	c__Deltaproteobacteria	o__Desulfobacterales	f__Desulfobulbaceae	g__Desulfobulbus
OTU_120	36	19	23	32	37	72	30	18	32	40	17	28	40	96	87	86	78	k__Bacteria	p__Firmicutes	c__Clostridia	o__Clostridiales	f__Family XIII
OTU_104	252	106	83	77	61	71	70	17	13	8	3	0	1	1	0	0	0	k__Archaea	p__Euryarchaeota	c__Methanomicrobia	o__Methanosarcinales	f__Methanosaetaceae	g__Methanosaeta
OTU_112	2	32	48	23	27	36	29	146	105	106	113	49	7	5	8	9	7	k__Bacteria	p__Verrucomicrobia	c__Verrucomicrobiae	o__Pedosphaerales	f__Pedosphaeraceae
OTU_201	1	4	4	12	14	10	17	41	50	50	33	22	15	10	147	179	133	k__Bacteria	p__Bacteroidetes	c__Bacteroidia	o__Bacteroidales	f__Bacteroidetes vadinHA17
OTU_101	15	142	87	65	66	62	61	6	8	4	41	39	56	69	7	3	2	k__Bacteria	p__Proteobacteria	c__Alphaproteobacteria	o__Sphingomonadales	f__Sphingomonadaceae	g__Sandaracinobacter
OTU_97	118	127	126	106	83	60	47	15	12	11	8	4	5	2	4	3	0	k__Bacteria	p__Proteobacteria	c__Alphaproteobacteria	o__Acetobacterales	f__Acetobacteraceae	g__Roseomonas
OTU_110	62	59	57	40	31	39	49	41	20	39	61	65	53	28	24	18	17	k__Bacteria	p__WPS-2	c__Burkholderiales bacterium Beta_02	o__Burkholderiales bacterium Beta_02	f__Burkholderiales bacterium Beta_02	g__Burkholderiales bacterium Beta_02	s__Burkholderiales bacterium Beta_02
OTU_103	8	31	73	71	89	96	46	71	24	7	18	44	37	1	16	54	16	k__Bacteria	p__Bacteroidetes	c__Bacteroidia	o__Bacteroidales	f__Tannerellaceae	g__Macellibacteroides
OTU_836	2	0	6	2	2	1	2	36	29	49	21	13	11	18	123	176	208	k__Archaea	p__Euryarchaeota	c__Methanomicrobia	o__Methanosarcinales	f__Methanosaetaceae	g__Methanosaeta
OTU_94	87	191	93	20	17	27	7	41	70	71	30	6	9	0	7	3	9	k__Archaea	p__Euryarchaeota	c__Methanomicrobia	o__Methanomicrobiales	f__Methanomicrobiaceae	g__Methanoculleus
OTU_93	86	96	91	86	69	59	45	27	26	14	10	19	28	19	1	4	0	k__Bacteria	p__Synergistetes	c__Synergistia	o__Synergistales	f__Synergistaceae	g__Syner-01
OTU_152	32	39	44	40	48	33	43	38	49	49	59	70	46	33	17	10	12	k__Bacteria	p__Synergistetes	c__Synergistia	o__Synergistales	f__Synergistaceae
OTU_38	317	78	69	55	54	34	35	4	1	1	0	0	0	2	0	0	0	k__Bacteria	p__Cloacimonetes	c__Cloacimonadia	o__Cloacimonadales	f__Cloacimonadaceae
OTU_143	36	50	58	62	54	73	47	27	34	42	40	18	47	19	11	16	14	k__Bacteria	p__Firmicutes	c__Clostridia	o__Clostridiales	f__Syntrophomonadaceae	g__Syntrophomonas
OTU_114	71	65	50	49	24	31	35	13	16	15	18	44	46	69	32	37	27	k__Bacteria	p__Proteobacteria	c__Alphaproteobacteria	o__Rhizobiales	f__Beijerinckiaceae	g__alphaI cluster
OTU_73	0	7	19	18	31	32	31	66	96	85	52	59	43	24	15	23	26	k__Bacteria	p__Synergistetes	c__Synergistia	o__Synergistales	f__Synergistaceae
OTU_105	0	0	0	0	0	2	2	5	21	18	42	35	51	54	92	142	124	k__Bacteria	p__Firmicutes	c__Clostridia	o__Clostridiales	f__Syntrophomonadaceae	g__Syntrophomonas
OTU_82	0	0	0	0	0	0	0	15	99	118	90	80	74	78	1	16	7	k__Bacteria	p__Proteobacteria	c__Deltaproteobacteria	o__Desulfovibrionales	f__Desulfovibrionaceae	g__Desulfovibrio
OTU_116	36	46	36	36	29	36	33	46	47	47	36	49	40	39	3	4	9	k__Bacteria	p__Firmicutes	c__Clostridia	o__Clostridiales	f__Christensenellaceae	g__Christensenellaceae R-7 group
OTU_193	4	1	34	121	146	112	78	37	19	5	1	1	0	2	0	0	0	k__Bacteria	p__Firmicutes	c__Bacilli	o__Lactobacillales	f__Carnobacteriaceae	g__Atopococcus
OTU_55	63	24	16	13	14	13	7	78	88	106	75	33	24	1	1	0	3	k__Bacteria	p__Bacteroidetes	c__Bacteroidia	o__Bacteroidales	f__Prolixibacteraceae
OTU_1029	42	68	33	13	9	10	6	38	69	51	68	55	76	7	0	4	0	k__Archaea	p__Euryarchaeota	c__Methanomicrobia	o__Methanomicrobiales	f__Methanospirillaceae	g__Methanospirillum
OTU_90	0	0	0	0	0	0	0	66	84	159	71	57	45	62	0	0	0	k__Bacteria	p__Firmicutes	c__Clostridia	o__Clostridiales	f__Family XI
OTU_230	4	4	3	3	2	2	2	6	5	6	12	33	34	29	114	133	150	k__Bacteria	p__Firmicutes	c__Clostridia	o__Clostridiales	f__Christensenellaceae	g__Christensenellaceae R-7 group
OTU_164	50	55	28	28	69	61	40	22	46	38	25	23	27	8	1	0	0	k__Archaea	p__Euryarchaeota	c__Methanomicrobia	o__Methanosarcinales	f__Methanosarcinaceae
OTU_88	19	27	35	47	37	34	42	63	66	68	12	2	5	3	24	15	22	k__Bacteria	p__Firmicutes	c__Clostridia	o__Clostridiales	f__Christensenellaceae	g__Christensenellaceae R-7 group
OTU_67	21	56	46	32	45	50	41	38	53	56	21	7	17	5	1	2	14	k__Bacteria	p__Proteobacteria	c__Deltaproteobacteria	o__Deltaproteobacteria Incertae Sedis	f__Syntrophorhabdaceae	g__Syntrophorhabdus
OTU_135	50	119	56	28	37	35	16	28	20	24	20	10	5	18	9	9	3	k__Bacteria	p__Planctomycetes	c__Planctomycetacia	o__Isosphaerales	f__Isosphaeraceae
OTU_92	4	4	6	1	2	1	1	26	52	95	42	32	33	28	48	43	64	k__Bacteria	p__Firmicutes	c__Clostridia	o__Clostridiales	f__Family XIII	g__Family XIII AD3011 group
OTU_133	133	33	14	24	9	9	9	44	35	62	50	28	18	4	0	4	1	k__Bacteria	p__Bacteroidetes	c__Bacteroidia	o__Bacteroidales	f__Dysgonomonadaceae
OTU_98	42	35	43	26	36	22	28	15	29	22	29	29	38	45	13	11	12	k__Bacteria	p__Planctomycetes	c__Planctomycetacia	o__Pirellulales	f__Pirellulaceae		s__metagenome
OTU_99	24	39	55	37	41	38	35	36	36	39	27	21	16	17	0	1	1	k__Bacteria	p__Firmicutes	c__Clostridia	o__Clostridiales	f__Christensenellaceae	g__Christensenellaceae R-7 group
OTU_274	1	5	5	3	5	2	0	1	4	4	30	103	142	100	29	16	13	k__Bacteria	p__Firmicutes	c__Clostridia	o__Clostridiales	f__Family XI	g__Sedimentibacter
OTU_170	16	40	69	85	66	53	60	10	13	7	13	8	3	0	0	1	5	k__Bacteria	p__Proteobacteria	c__Deltaproteobacteria	o__Desulfovibrionales	f__Desulfomicrobiaceae	g__Desulfomicrobium
OTU_23	9	2	0	0	0	0	0	6	92	241	80	6	7	5	0	0	0	k__Bacteria	p__Patescibacteria	c__ABY1	o__Candidatus Kerfeldbacteria
OTU_153	0	0	0	1	1	1	0	0	0	0	0	0	2	1	111	134	197	k__Bacteria	p__Firmicutes	c__Clostridia	o__Clostridiales	f__Peptostreptococcaceae
OTU_145	6	10	10	18	17	12	17	22	21	20	19	16	39	41	63	60	51	k__Bacteria	p__Chloroflexi	c__Anaerolineae	o__Anaerolineales	f__Anaerolineaceae
OTU_167	36	18	27	20	24	22	15	17	43	45	25	35	43	29	11	13	18	k__Bacteria	p__Chloroflexi	c__Anaerolineae	o__Anaerolineales	f__Anaerolineaceae	g__Longilinea
OTU_530	25	26	20	28	22	23	19	4	11	11	36	38	47	40	31	36	23	k__Bacteria	p__Proteobacteria	c__Alphaproteobacteria	o__Rhizobiales	f__Rhizobiales Incertae Sedis
OTU_117	68	38	36	46	40	37	33	29	37	25	12	8	6	2	6	4	5	k__Bacteria	p__Firmicutes	c__Clostridia	o__Clostridiales	f__Peptococcaceae	g__Pelotomaculum
OTU_115	54	48	36	30	50	41	32	15	30	30	11	5	11	6	10	12	8	k__Bacteria	p__Planctomycetes	c__Planctomycetacia	o__Pirellulales	f__Pirellulaceae	g__Pir4 lineage
OTU_774	3	15	19	31	17	17	35	25	38	26	19	37	21	17	35	36	34	k__Bacteria	p__Cloacimonetes	c__Cloacimonadia	o__Cloacimonadales	f__Cloacimonadaceae	g__W5
OTU_148	4	11	6	4	6	6	2	4	4	1	18	28	43	99	58	64	66	k__Bacteria	p__Synergistetes	c__Synergistia	o__Synergistales	f__Synergistaceae	g__Aminobacterium
OTU_119	34	16	20	19	27	27	13	16	25	32	13	10	14	16	42	55	43	k__Bacteria	p__Firmicutes	c__Clostridia	o__Clostridiales	f__Clostridiaceae 1	g__Clostridium sensu stricto 1
OTU_142	23	24	5	18	15	12	5	23	27	59	51	37	30	22	34	19	18	k__Bacteria	p__Proteobacteria	c__Gammaproteobacteria	o__Pseudomonadales	f__Moraxellaceae	g__Acinetobacter
OTU_161	45	23	25	14	17	14	18	27	44	61	45	56	12	10	3	4	4	k__Bacteria	p__Bacteroidetes	c__Bacteroidia	o__Bacteroidales	f__Marinilabiliaceae
OTU_934	1	0	0	1	1	0	1	0	1	1	1	0	0	0	96	153	166	k__Bacteria	p__Bacteroidetes	c__Bacteroidia	o__Bacteroidales	f__Rikenellaceae	g__DMER64
OTU_966	23	5	9	8	13	6	8	24	32	40	29	18	13	3	60	56	71	k__Bacteria	p__Firmicutes	c__Clostridia	o__Clostridiales	f__Syntrophomonadaceae	g__Syntrophomonas
OTU_76	15	11	23	29	40	38	39	32	68	60	31	9	16	6	0	0	0	k__Bacteria	p__Planctomycetes	c__Planctomycetacia	o__Pirellulales	f__Pirellulaceae
OTU_79	17	37	26	25	32	29	32	46	93	75	3	0	0	0	0	0	0	k__Bacteria	p__Proteobacteria	c__Deltaproteobacteria	o__Syntrophobacterales	f__Syntrophaceae	g__Smithella
OTU_410	35	31	10	10	15	15	22	15	43	27	39	28	28	19	38	23	16	k__Bacteria	p__Bacteroidetes	c__Bacteroidia	o__Bacteroidales	f__Dysgonomonadaceae	g__Proteiniphilum
OTU_195	27	32	33	28	45	34	33	40	27	34	24	6	10	4	9	7	7	k__Bacteria	p__Firmicutes	c__Clostridia	o__Clostridiales	f__Syntrophomonadaceae
OTU_157	11	9	10	12	22	23	32	89	80	65	16	17	8	3	1	0	0	k__Bacteria	p__Armatimonadetes
OTU_127	26	41	50	35	26	26	27	18	8	8	14	39	26	30	11	7	4	k__Bacteria	p__Proteobacteria	c__Alphaproteobacteria	o__Rhodobacterales	f__Rhodobacteraceae
OTU_176	60	60	28	15	8	21	12	15	11	30	22	32	36	9	6	5	5	k__Bacteria	p__Fibrobacteres	c__Fibrobacteria	o__Fibrobacterales	f__Fibrobacteraceae
OTU_151	133	3	0	0	0	0	0	24	32	52	20	2	0	0	31	39	32	k__Bacteria	p__Tenericutes	c__Mollicutes	o__Acholeplasmatales	f__Acholeplasmataceae	g__Acholeplasma
OTU_169	40	31	41	27	42	35	39	27	25	20	11	5	1	0	11	6	7	k__Bacteria	p__Firmicutes	c__Clostridia	o__Clostridiales	f__Peptococcaceae
OTU_128	69	40	39	36	31	36	34	9	23	23	11	7	1	0	0	0	0	k__Bacteria	p__Verrucomicrobia	c__Verrucomicrobiae	o__Pedosphaerales	f__Pedosphaeraceae	g__ADurb.Bin063-1
OTU_137	165	51	44	29	21	16	8	9	2	2	5	2	3	2	0	0	0	k__Bacteria	p__Proteobacteria	c__Gammaproteobacteria	o__Xanthomonadales	f__Xanthomonadaceae	g__Arenimonas
OTU_187	1	23	26	25	19	9	14	11	2	2	69	71	48	38	0	0	0	k__Bacteria	p__Firmicutes	c__Clostridia	o__Clostridiales	f__Lachnospiraceae
OTU_181	7	7	14	22	9	22	15	41	40	35	43	24	9	5	28	15	20	k__Bacteria	p__Firmicutes	c__Clostridia	o__Clostridiales	f__Family XIII
OTU_84	0	0	0	0	0	0	0	60	109	129	27	12	1	0	0	7	9	k__Bacteria	p__Patescibacteria	c__ABY1	o__Candidatus Falkowbacteria
OTU_122	44	43	36	32	38	33	23	24	22	11	14	12	11	9	0	0	2	k__Bacteria	p__Chloroflexi	c__Anaerolineae	o__Anaerolineales	f__Anaerolineaceae
OTU_139	0	0	0	0	0	0	0	0	3	12	5	3	7	18	104	87	113	k__Bacteria	p__Firmicutes	c__Clostridia	o__Clostridiales	f__Peptococcaceae
OTU_124	17	17	11	17	28	22	22	15	24	33	25	18	7	3	39	29	22	k__Bacteria	p__Firmicutes	c__Clostridia	o__Clostridiales	f__Peptococcaceae
OTU_149	31	29	26	27	34	40	29	18	15	17	9	11	23	17	7	10	6	k__Bacteria	p__Cyanobacteria	c__Oxyphotobacteria	o__Chloroplast
OTU_123	32	29	21	27	39	48	25	18	32	35	11	11	8	2	1	1	1	k__Bacteria	p__Chloroflexi	c__Anaerolineae	o__SBR1031
OTU_403	49	16	38	29	32	34	17	41	25	18	9	10	10	10	0	1	1	k__Bacteria	p__Firmicutes	c__Clostridia	o__Clostridiales	f__Peptococcaceae
OTU_113	16	29	13	22	12	23	40	18	18	26	33	38	24	6	1	10	10	k__Bacteria	p__Firmicutes	c__Clostridia	o__Clostridiales	f__Family XIII	g__Anaerovorax
OTU_248	2	16	36	63	76	50	24	12	20	7	1	1	0	0	16	2	4	k__Bacteria	p__Firmicutes	c__Bacilli	o__Lactobacillales	f__Lactobacillaceae	g__Lactobacillus
OTU_134	0	0	0	0	0	0	0	0	0	0	0	0	0	0	1	102	223	k__Bacteria	p__Firmicutes	c__Clostridia	o__Clostridiales	f__Clostridiaceae 1	g__Clostridium sensu stricto 7
OTU_121	0	0	0	0	0	1	0	69	105	83	34	12	16	3	0	0	0	k__Bacteria	p__Hydrogenedentes	c__Hydrogenedentia	o__Hydrogenedentiales	f__Hydrogenedensaceae
OTU_160	15	16	17	15	20	22	11	2	10	1	26	34	38	31	21	22	20	k__Bacteria	p__Proteobacteria	c__Alphaproteobacteria	o__Rhizobiales	f__Hyphomicrobiaceae	g__Hyphomicrobium
OTU_159	26	13	21	26	20	20	19	5	18	6	48	45	42	0	5	7	0	k__Bacteria	p__Firmicutes	c__Clostridia	o__Clostridiales	f__Ruminococcaceae	g__Ruminococcaceae UCG-013
OTU_249	4	41	13	6	7	10	5	0	1	2	23	71	55	74	3	2	3	k__Bacteria	p__Firmicutes	c__Negativicutes	o__Selenomonadales	f__Acidaminococcaceae	g__Phascolarctobacterium
OTU_183	23	37	27	36	38	40	30	9	12	9	7	7	8	10	9	7	10	k__Bacteria	p__Firmicutes	c__Clostridia	o__D8A-2
OTU_150	7	11	15	17	22	13	17	49	43	35	25	27	20	1	4	9	2	k__Bacteria	p__Chloroflexi	c__Anaerolineae	o__SBR1031
OTU_155	0	0	4	6	17	43	82	39	39	58	22	6	0	0	0	0	0	k__Bacteria	p__Firmicutes	c__Clostridia	o__Clostridiales	f__Peptococcaceae	g__Desulfosporosinus
OTU_184	3	15	5	5	7	1	4	4	11	7	30	53	62	88	3	8	1	k__Bacteria	p__Proteobacteria	c__Alphaproteobacteria	o__Rhizobiales	f__Beijerinckiaceae	g__Bosea
OTU_328	3	6	7	3	3	1	2	15	19	17	17	42	51	76	16	14	9	k__Bacteria	p__Bacteroidetes	c__Bacteroidia	o__Bacteroidales	f__Dysgonomonadaceae	g__Proteiniphilum
OTU_146	39	19	22	18	16	11	13	17	19	27	17	3	3	8	28	19	19	k__Bacteria	p__Firmicutes	c__Clostridia	o__Clostridiales	f__Clostridiaceae 1	g__Clostridium sensu stricto 1
OTU_7	26	23	19	9	16	29	91	13	20	19	13	10	0	1	3	2	2	k__Bacteria	p__Proteobacteria	c__Gammaproteobacteria	o__Enterobacteriales	f__Enterobacteriaceae	g__Enterobacter
OTU_900	16	14	15	19	16	13	13	14	44	24	15	12	12	8	20	18	21	k__Bacteria	p__Cloacimonetes	c__Cloacimonadia	o__Cloacimonadales	f__Cloacimonadaceae	g__W5
OTU_126	29	26	19	24	4	15	13	44	34	38	22	14	2	0	0	0	0	k__Bacteria	p__Proteobacteria	c__Deltaproteobacteria	o__Syntrophobacterales	f__Syntrophaceae	g__Syntrophus
OTU_165	1	13	2	3	1	2	0	22	18	22	33	40	47	37	15	14	3	k__Bacteria	p__Firmicutes
OTU_625	27	30	12	14	16	19	21	4	9	11	15	14	11	1	20	24	19	k__Bacteria	p__Armatimonadetes
OTU_140	7	17	22	21	14	16	12	17	22	31	22	16	21	23	1	0	3	k__Bacteria	p__Firmicutes	c__Clostridia	o__Clostridiales	f__Christensenellaceae	g__Christensenellaceae R-7 group
OTU_186	17	22	20	20	19	14	25	8	9	5	12	16	23	23	10	8	9	k__Bacteria	p__Cyanobacteria	c__Oxyphotobacteria	o__Chloroplast
OTU_188	16	31	29	32	36	16	15	14	9	7	8	3	10	8	16	6	3	k__Bacteria	p__Firmicutes	c__Clostridia	o__Clostridiales	f__Eubacteriaceae	g__Anaerofustis
OTU_1465	7	10	9	5	14	12	12	5	8	11	17	53	40	23	14	8	11	k__Bacteria	p__Bacteroidetes	c__Bacteroidia	o__Bacteroidales	f__Dysgonomonadaceae	g__Petrimonas
OTU_171	19	20	23	23	15	11	15	11	15	8	17	17	20	24	4	6	10	k__Bacteria	p__Synergistetes	c__Synergistia	o__Synergistales	f__Synergistaceae
OTU_284	9	7	8	2	7	6	11	21	38	46	25	25	28	4	4	6	9	k__Bacteria	p__Kiritimatiellaeota	c__Kiritimatiellae	o__WCHB1-41
OTU_272	0	2	5	0	0	1	2	3	2	1	4	3	1	6	63	86	72	k__Bacteria	p__Bacteroidetes	c__Bacteroidia	o__Bacteroidales	f__Dysgonomonadaceae	g__Fermentimonas
OTU_262	17	11	12	18	11	10	14	14	24	11	13	15	20	21	16	10	9	k__Bacteria	p__Firmicutes	c__Clostridia	o__Clostridiales	f__Syntrophomonadaceae
OTU_107	7	8	12	12	9	10	15	25	34	53	16	14	11	5	0	3	7	k__Bacteria	p__Actinobacteria	c__Thermoleophilia	o__Gaiellales
OTU_1546	2	7	32	37	9	11	64	76	1	1	0	0	0	0	1	0	0	k__Bacteria	p__Cloacimonetes	c__Cloacimonadia	o__Cloacimonadales	f__Cloacimonadaceae	g__W5
OTU_211	0	0	0	0	0	0	3	0	0	0	0	0	2	0	86	74	72	k__Bacteria	p__Firmicutes	c__Clostridia	o__Clostridiales	f__Clostridiaceae 1
OTU_232	3	9	9	8	8	9	12	17	25	33	11	9	7	2	28	24	22	k__Bacteria	p__Firmicutes	c__Clostridia	o__Clostridiales	f__Peptococcaceae
OTU_1585	43	130	6	5	5	7	9	4	3	0	1	3	0	4	4	7	3	k__Bacteria	p__Proteobacteria	c__Gammaproteobacteria	o__Pseudomonadales	f__Moraxellaceae	g__Acinetobacter
OTU_221	33	27	23	22	23	25	25	10	5	0	5	5	6	11	5	6	2	k__Bacteria	p__Planctomycetes	c__Planctomycetacia	o__Isosphaerales	f__Isosphaeraceae
OTU_65	7	9	10	9	6	8	16	24	25	29	25	9	10	4	8	11	21	k__Bacteria	p__Synergistetes	c__Synergistia	o__Synergistales	f__Synergistaceae	g__Thermovirga
OTU_158	109	76	21	7	4	4	5	0	1	0	1	0	0	0	0	0	0	k__Archaea	p__Euryarchaeota	c__Methanomicrobia	o__Methanomicrobiales	f__Methanospirillaceae	g__Methanospirillum
OTU_327	3	33	48	22	14	12	6	30	22	4	2	0	0	0	8	17	7	k__Bacteria	p__Firmicutes	c__Bacilli	o__Lactobacillales	f__Lactobacillaceae	g__Pediococcus
OTU_1401	11	11	13	6	1	7	14	12	16	21	9	7	5	8	38	26	21	k__Bacteria	p__Firmicutes	c__Clostridia	o__DTU014
OTU_168	103	51	24	9	5	7	2	7	12	4	1	0	0	0	0	0	0	k__Bacteria	p__Kiritimatiellaeota	c__Kiritimatiellae	o__WCHB1-41
OTU_237	8	31	65	51	40	16	13	0	0	0	0	0	0	0	0	0	0	k__Bacteria	p__Firmicutes	c__Clostridia	o__Clostridiales	f__Peptostreptococcaceae	g__Proteocatella
OTU_109	60	34	36	31	18	18	10	4	4	4	1	0	1	0	0	1	0	k__Bacteria	p__Cloacimonetes	c__Cloacimonadia	o__Cloacimonadales	f__Cloacimonadaceae	g__W5
OTU_144	20	10	0	0	0	3	5	65	68	42	4	2	0	0	0	2	0	k__Bacteria	p__Bacteroidetes	c__Bacteroidia	o__Bacteroidales	f__Bacteroidaceae	g__Bacteroides
OTU_172	24	15	25	28	24	12	10	40	13	10	4	8	3	1	0	2	1	k__Bacteria	p__Hydrogenedentes	c__Hydrogenedentia	o__Hydrogenedentiales	f__Hydrogenedensaceae
OTU_177	29	27	21	18	20	26	19	12	5	5	10	7	7	9	1	1	2	k__Bacteria	p__Planctomycetes	c__Planctomycetacia	o__Pirellulales	f__Pirellulaceae	g__Pirellula
OTU_203	7	6	13	11	15	15	15	16	14	28	22	9	5	2	15	15	10	k__Bacteria	p__Firmicutes	c__Clostridia	o__Clostridiales	f__Ruminococcaceae
OTU_218	41	36	25	38	11	13	12	5	7	4	15	8	3	0	0	0	0	k__Bacteria	p__Firmicutes	c__Clostridia	o__Clostridiales	f__Family XIII	g__Anaerovorax
OTU_154	0	20	3	9	15	8	4	4	9	6	2	2	1	1	45	43	43	k__Bacteria	p__Firmicutes	c__Bacilli	o__Lactobacillales	f__Lactobacillaceae	g__Lactobacillus
OTU_302	17	13	8	13	5	8	9	6	5	6	16	13	17	16	27	11	25	k__Bacteria	p__Proteobacteria	c__Alphaproteobacteria	o__Rhizobiales	f__Xanthobacteraceae
OTU_194	21	18	13	12	11	16	11	11	17	20	12	17	16	14	4	0	1	k__Bacteria	p__Firmicutes	c__Clostridia	o__Clostridiales	f__Christensenellaceae	g__Christensenellaceae R-7 group
OTU_245	17	12	14	9	17	16	21	7	10	2	16	15	20	11	14	8	4	k__Bacteria	p__Proteobacteria	c__Alphaproteobacteria	o__Rhodobacterales	f__Rhodobacteraceae
OTU_285	2	7	30	25	8	4	4	1	4	3	21	30	39	22	6	4	3	k__Bacteria	p__Firmicutes	c__Clostridia	o__Clostridiales	f__Ruminococcaceae	g__Ruminococcaceae UCG-010
OTU_288	28	57	22	23	10	20	3	7	4	8	15	7	2	4	1	1	0	k__Bacteria	p__Planctomycetes	c__Planctomycetacia	o__Isosphaerales	f__Isosphaeraceae
OTU_264	11	8	12	15	20	20	9	3	2	1	11	21	25	28	5	12	7	k__Bacteria	p__Actinobacteria	c__Acidimicrobiia	o__Microtrichales	f__Ilumatobacteraceae	g__Ilumatobacter
OTU_224	52	30	27	24	12	14	15	4	8	11	7	1	2	0	0	0	1	k__Bacteria	p__Proteobacteria	c__Deltaproteobacteria	o__Syntrophobacterales	f__Syntrophobacteraceae	g__Syntrophobacter
OTU_240	23	48	27	22	23	17	15	8	5	6	4	2	1	2	2	1	1	k__Bacteria	p__Planctomycetes	c__Planctomycetacia	o__Pirellulales	f__Pirellulaceae	g__Rhodopirellula
OTU_200	29	13	9	12	19	21	13	32	17	14	4	1	0	0	8	7	6	k__Bacteria	p__Kiritimatiellaeota	c__Kiritimatiellae	o__WCHB1-41
OTU_219	29	3	0	7	4	3	7	15	29	21	20	23	20	17	1	2	2	k__Bacteria	p__Firmicutes	c__Clostridia	o__Clostridiales	f__Ruminococcaceae
OTU_132	24	22	10	21	25	21	15	11	12	14	10	4	4	3	0	2	3	k__Archaea	p__Euryarchaeota	c__Methanobacteria	o__Methanobacteriales	f__Methanobacteriaceae	g__Methanobacterium
OTU_268	17	12	21	14	10	7	8	3	3	4	14	10	18	25	12	9	13	k__Bacteria	p__Proteobacteria	c__Alphaproteobacteria	o__Rhizobiales	f__Beijerinckiaceae
OTU_383	1	29	33	20	14	15	9	10	7	2	1	2	0	0	19	15	22	k__Bacteria	p__Proteobacteria	c__Deltaproteobacteria	o__Desulfuromonadales	f__Desulfuromonadaceae	g__Desulfuromonas
OTU_270	26	35	24	21	27	21	13	9	9	2	4	0	3	1	2	1	0	k__Bacteria	p__Planctomycetes	c__Planctomycetacia	o__Pirellulales	f__Pirellulaceae	g__Pirellula	s__metagenome
OTU_475	11	16	9	7	8	6	7	9	6	10	9	13	13	19	19	21	11	k__Bacteria	p__Firmicutes	c__Clostridia	o__Clostridiales	f__Christensenellaceae	g__Christensenellaceae R-7 group
OTU_371	3	3	7	2	7	1	1	2	2	2	48	49	31	29	1	3	1	k__Bacteria	p__Firmicutes	c__Clostridia	o__Clostridiales	f__Family XI	g__Sedimentibacter
OTU_247	2	0	0	0	2	0	0	5	1	1	1	1	1	0	86	52	39	k__Bacteria	p__Firmicutes	c__Clostridia	o__Clostridiales	f__Family XIII
OTU_163	0	0	0	0	1	0	0	9	29	76	32	9	7	0	7	14	4	k__Bacteria
OTU_179	3	4	9	11	12	14	14	18	22	16	13	7	2	4	18	6	15	k__Bacteria	p__Atribacteria	c__JS1
OTU_890	20	17	13	10	10	10	6	5	3	8	7	10	19	13	18	5	13	k__Bacteria	p__Proteobacteria	c__Alphaproteobacteria	o__Rhizobiales	f__Beijerinckiaceae	g__alphaI cluster
OTU_427	8	15	20	19	20	15	19	7	14	7	10	11	10	7	0	0	1	k__Bacteria	p__Firmicutes	c__Clostridia	o__Clostridiales	f__Christensenellaceae	g__Christensenellaceae R-7 group
OTU_265	11	2	11	29	24	38	37	12	8	3	3	1	1	2	1	0	0	k__Bacteria	p__Chloroflexi	c__Anaerolineae	o__Caldilineales	f__Caldilineaceae
OTU_175	13	10	3	2	3	5	5	6	13	6	11	13	30	18	20	17	6	k__Bacteria	p__Bacteroidetes	c__Bacteroidia	o__Bacteroidales	f__Paludibacteraceae
OTU_296	65	8	6	6	7	9	5	2	3	2	18	8	5	6	16	6	9	k__Bacteria	p__Firmicutes	c__Clostridia	o__Clostridiales	f__Peptostreptococcaceae	g__Terrisporobacter
OTU_376	0	0	5	12	29	39	17	4	5	3	8	20	26	2	5	3	0	k__Bacteria	p__Spirochaetes	c__Spirochaetia	o__Spirochaetales	f__Spirochaetaceae	g__Treponema 2
OTU_266	31	31	13	4	2	5	9	14	7	6	8	10	4	8	8	5	10	k__Bacteria	p__Proteobacteria	c__Gammaproteobacteria	o__Betaproteobacteriales	f__Burkholderiaceae	g__Comamonas
OTU_246	16	31	16	16	14	6	9	6	6	14	7	3	1	0	5	15	10	k__Bacteria	p__Proteobacteria	c__Deltaproteobacteria	o__Syntrophobacterales	f__Syntrophaceae	g__Syntrophus
OTU_166	43	14	4	8	11	16	13	6	7	10	5	3	2	1	8	9	8	k__Bacteria	p__Hydrogenedentes	c__Hydrogenedentia	o__Hydrogenedentiales	f__Hydrogenedensaceae
OTU_513	9	12	19	12	13	11	14	7	15	10	10	8	15	11	1	0	0	k__Bacteria	p__Chloroflexi	c__Anaerolineae	o__Anaerolineales	f__Anaerolineaceae
OTU_222	11	10	5	8	9	10	11	11	9	13	9	10	13	6	8	10	14	k__Bacteria	p__Firmicutes	c__Clostridia	o__Clostridiales	f__Ruminococcaceae
OTU_345	13	6	4	8	9	6	12	2	2	1	12	24	13	14	8	15	18	k__Bacteria	p__Actinobacteria	c__Acidimicrobiia	o__Microtrichales	f__Microtrichaceae	g__IMCC26207
OTU_250	6	7	10	15	17	7	9	5	1	1	5	14	18	19	14	14	5	k__Bacteria	p__Actinobacteria	c__Acidimicrobiia	o__Microtrichales	f__Iamiaceae	g__Iamia
OTU_234	16	5	8	5	6	9	6	6	4	11	16	15	6	10	23	8	11	k__Bacteria	p__Firmicutes	c__Clostridia	o__Clostridiales	f__Ruminococcaceae	g__Ruminococcaceae NK4A214 group
OTU_191	8	20	12	21	12	19	16	3	7	8	3	3	3	2	14	10	3	k__Bacteria	p__Firmicutes	c__Clostridia	o__Clostridiales	f__Christensenellaceae	g__Christensenellaceae R-7 group
OTU_241	15	11	6	11	13	6	3	8	18	11	6	4	5	9	12	10	15	k__Bacteria	p__Firmicutes	c__Erysipelotrichia	o__Erysipelotrichales	f__Erysipelotrichaceae	g__Turicibacter
OTU_209	12	7	4	4	6	10	7	4	8	12	6	4	4	3	28	21	23	k__Bacteria	p__Actinobacteria	c__Actinobacteria	o__Corynebacteriales	f__Mycobacteriaceae	g__Mycobacterium
OTU_229	2	1	1	0	0	2	0	6	1	5	9	7	6	10	35	46	31	k__Bacteria	p__Firmicutes	c__Clostridia	o__Clostridiales	f__Christensenellaceae	g__Christensenellaceae R-7 group
OTU_162	59	62	18	4	5	3	1	0	2	1	1	2	1	0	0	0	0	k__Archaea	p__Euryarchaeota	c__Methanomicrobia	o__Methanomicrobiales	f__Methanospirillaceae	g__Methanospirillum
OTU_242	14	8	12	7	3	8	8	10	5	5	15	18	20	18	2	1	4	k__Bacteria	p__Bacteroidetes	c__Bacteroidia	o__Bacteroidales	f__Dysgonomonadaceae	g__Proteiniphilum
OTU_215	27	15	7	11	11	9	7	24	11	10	5	6	2	0	9	4	0	k__Bacteria	p__Firmicutes	c__Clostridia	o__Clostridiales	f__Lachnospiraceae
OTU_189	18	22	12	12	15	26	11	5	4	0	5	7	4	10	1	1	3	k__Bacteria	p__Chloroflexi	c__Anaerolineae	o__Anaerolineales	f__Anaerolineaceae
OTU_291	53	4	1	1	0	0	0	23	42	26	2	0	0	0	1	0	2	k__Bacteria	p__Firmicutes	c__Clostridia	o__Clostridiales	f__Ruminococcaceae	g__Ruminococcaceae NK4A214 group
OTU_239	7	4	10	6	13	11	10	12	17	13	5	6	7	2	11	13	5	k__Bacteria	p__Chloroflexi	c__Anaerolineae	o__RBG-13-54-9
OTU_287	8	10	9	14	23	16	20	12	12	11	3	0	2	3	0	2	7	k__Bacteria	p__Planctomycetes	c__Planctomycetacia	o__Pirellulales	f__Pirellulaceae	g__Rhodopirellula
OTU_280	10	16	17	20	8	10	10	13	5	7	4	3	8	7	2	3	6	k__Bacteria	p__Chloroflexi	c__Anaerolineae	o__Anaerolineales	f__Anaerolineaceae	g__Longilinea
OTU_279	5	6	7	17	9	17	8	7	6	1	1	10	9	10	13	12	11	k__Bacteria	p__Chloroflexi	c__Chloroflexia	o__Thermomicrobiales	f__JG30-KF-CM45
OTU_269	18	6	6	11	11	18	14	12	8	14	4	12	5	1	1	3	4	k__Bacteria	p__Cyanobacteria	c__Oxyphotobacteria	o__Chloroplast
OTU_335	4	25	35	34	28	17	5	0	0	0	0	0	0	0	0	0	0	k__Bacteria	p__Firmicutes	c__Clostridia	o__Clostridiales	f__Family XI
OTU_138	1	3	1	1	4	2	4	4	40	50	25	4	1	0	3	2	1	k__Bacteria	p__Spirochaetes	c__Leptospirae	o__Leptospirales	f__Leptospiraceae	g__RBG-16-49-21
OTU_255	0	0	0	0	0	0	0	3	8	4	15	26	22	24	10	18	16	k__Bacteria	p__Firmicutes	c__Clostridia	o__Clostridiales	f__Christensenellaceae	g__Christensenellaceae R-7 group
OTU_591	0	0	0	0	0	0	0	0	0	0	0	0	0	0	40	51	55	k__Bacteria	p__Synergistetes	c__Synergistia	o__Synergistales	f__Synergistaceae
OTU_174	3	4	7	8	13	15	11	9	9	12	13	12	14	0	10	2	2	k__Bacteria	p__Firmicutes	c__BRH-c20a
OTU_433	14	18	15	9	11	14	3	2	4	9	3	10	2	6	13	6	4	k__Bacteria	p__Proteobacteria	c__Alphaproteobacteria	o__Rhodobacterales	f__Rhodobacteraceae	g__Paracoccus
OTU_216	20	22	24	20	11	12	8	3	6	7	4	5	0	0	0	0	0	k__Bacteria	p__Kiritimatiellaeota	c__Kiritimatiellae	o__WCHB1-41
OTU_466	6	3	2	6	4	4	7	3	2	4	15	14	12	14	24	8	10	k__Bacteria	p__Proteobacteria	c__Alphaproteobacteria	o__Rhizobiales	f__Rhizobiaceae	g__Mesorhizobium
OTU_207	3	7	8	12	8	7	5	16	14	10	11	5	5	3	3	7	11	k__Bacteria	p__WS1
OTU_307	10	15	8	8	15	15	14	0	3	6	12	24	5	0	0	0	0	k__Bacteria	p__Bacteroidetes	c__Bacteroidia	o__Bacteroidales	f__Paludibacteraceae
OTU_261	17	3	3	7	4	12	7	9	15	12	16	10	5	1	3	4	6	k__Bacteria	p__Firmicutes	c__Clostridia	o__Clostridiales	f__Ruminococcaceae	g__Ercella
OTU_199	4	13	17	7	12	8	8	13	16	21	6	3	0	0	1	3	1	k__Bacteria	p__Kiritimatiellaeota	c__Kiritimatiellae	o__WCHB1-41
OTU_205	16	2	4	7	25	41	38	0	0	0	0	0	0	0	0	0	0	k__Bacteria	p__Spirochaetes	c__MVP-15
OTU_282	8	6	10	6	4	3	6	4	9	3	8	6	13	14	11	5	17	k__Bacteria	p__Proteobacteria	c__Alphaproteobacteria	o__Rhizobiales	f__Hyphomicrobiaceae	g__Hyphomicrobium
OTU_357	4	14	11	17	16	17	13	8	16	6	0	5	3	1	0	0	2	k__Bacteria	p__Firmicutes	c__Clostridia	o__Clostridiales	f__Christensenellaceae
OTU_198	5	4	7	4	7	9	14	10	15	13	10	7	5	1	7	10	3	k__Bacteria	p__WS1
OTU_251	9	8	4	4	11	3	4	6	11	20	9	18	21	0	0	3	0	k__Bacteria	p__WS1
OTU_469	6	9	7	10	2	7	5	3	4	2	2	9	16	20	12	8	9	k__Bacteria	p__Proteobacteria	c__Alphaproteobacteria	o__Rhizobiales	f__Rhizobiales Incertae Sedis
OTU_295	2	2	4	0	6	4	2	13	42	21	13	15	3	1	0	0	2	k__Bacteria	p__Firmicutes	c__Clostridia	o__Clostridiales	f__Syntrophomonadaceae	g__Syntrophomonas
OTU_1495	69	36	8	7	2	4	2	1	0	0	1	0	0	0	0	0	0	k__Bacteria	p__Verrucomicrobia	c__Verrucomicrobiae	o__Pedosphaerales	f__Pedosphaeraceae
OTU_141	24	17	10	5	5	2	0	13	24	14	4	5	0	0	3	1	1	k__Bacteria	p__Kiritimatiellaeota	c__Kiritimatiellae	o__WCHB1-41
OTU_227	13	6	8	7	5	8	6	19	20	16	19	1	0	0	0	0	0	k__Archaea	p__Euryarchaeota	c__Thermoplasmata	o__Methanomassiliicoccales	f__Methanomassiliicoccaceae	g__Methanomassiliicoccus
OTU_1134	7	14	9	15	15	7	10	10	8	4	5	3	7	10	3	1	0	k__Bacteria	p__Cyanobacteria	c__Oxyphotobacteria	o__Chloroplast
OTU_182	10	8	22	6	4	7	4	7	7	16	10	7	11	7	0	0	0	k__Bacteria	p__Firmicutes	c__Clostridia	o__DTU014
OTU_306	0	8	19	11	18	10	11	5	4	5	4	12	8	2	5	1	2	k__Bacteria	p__Firmicutes	c__Clostridia	o__Clostridiales	f__Christensenellaceae	g__Christensenellaceae R-7 group
OTU_308	21	3	5	1	3	7	6	5	17	9	3	4	5	3	10	15	8	k__Bacteria	p__Firmicutes	c__Clostridia	o__Clostridiales	f__Peptococcaceae
OTU_294	1	2	2	2	5	8	3	5	7	5	5	36	30	11	1	0	1	k__Bacteria	p__Spirochaetes	c__Spirochaetia	o__Spirochaetales	f__Spirochaetaceae	g__Treponema 2
OTU_278	27	14	10	15	5	12	13	6	12	3	3	1	1	0	0	0	0	k__Bacteria	p__Armatimonadetes
OTU_415	0	0	0	0	1	0	1	1	8	11	4	6	6	8	21	35	20	k__Bacteria	p__Firmicutes	c__Clostridia	o__D8A-2
OTU_192	35	32	11	14	11	8	4	1	1	0	1	1	2	0	0	0	0	k__Bacteria	p__Firmicutes	c__Clostridia	o__Clostridiales	f__Christensenellaceae	g__Christensenellaceae R-7 group
OTU_252	9	12	2	3	5	3	5	9	16	9	12	8	8	3	6	6	5
OTU_315	15	9	3	4	2	6	1	17	14	10	12	9	11	3	0	1	4	k__Bacteria	p__Proteobacteria	c__Gammaproteobacteria	o__Pseudomonadales	f__Pseudomonadaceae	g__Pseudomonas
OTU_375	9	16	11	11	7	6	5	8	10	9	10	8	4	1	1	3	2	k__Bacteria	p__Bacteroidetes	c__Bacteroidia	o__Bacteroidales	f__GZKB124
OTU_407	0	0	0	0	0	0	0	0	1	0	0	0	0	5	40	38	37	k__Bacteria	p__Firmicutes	c__Clostridia	o__Clostridiales	f__Ruminococcaceae	g__Ruminococcaceae UCG-013
OTU_368	0	0	0	0	1	0	1	3	9	6	6	11	11	11	18	18	24	k__Bacteria	p__Bacteroidetes	c__Bacteroidia	o__Bacteroidales	f__Dysgonomonadaceae	g__Proteiniphilum
OTU_210	5	6	2	3	0	1	3	11	24	10	6	11	13	9	8	3	3	k__Bacteria	p__Kiritimatiellaeota	c__Kiritimatiellae	o__WCHB1-41
OTU_909	3	3	2	3	4	6	6	8	2	3	6	19	14	24	4	9	2	k__Bacteria	p__Bacteroidetes	c__Bacteroidia	o__Bacteroidales	f__Dysgonomonadaceae	g__Petrimonas
OTU_1223	7	31	13	15	6	4	1	0	0	1	2	11	9	6	3	3	5	k__Bacteria	p__Proteobacteria	c__Alphaproteobacteria	o__Rhodobacterales	f__Rhodobacteraceae	g__Rhodobacter
OTU_185	1	2	1	6	7	7	14	27	29	19	1	0	0	0	0	0	1	k__Bacteria	p__Proteobacteria	c__Deltaproteobacteria	o__Myxococcales	f__Phaselicystidaceae	g__Phaselicystis
OTU_1425	0	0	0	0	0	0	0	1	0	0	0	0	0	0	50	42	22	k__Bacteria	p__Firmicutes	c__Clostridia	o__Clostridiales	f__Family XI	g__Sedimentibacter
OTU_303	7	17	4	7	7	8	2	12	7	9	9	14	7	0	0	2	2	k__Bacteria	p__Firmicutes	c__Clostridia	o__Clostridiales	f__Ruminococcaceae	g__Ruminococcaceae UCG-010
OTU_316	11	15	9	9	5	10	7	5	12	7	8	6	4	3	1	1	1	k__Bacteria	p__Bacteroidetes	c__Bacteroidia	o__Bacteroidales
OTU_228	5	47	11	4	0	0	0	8	4	0	0	0	0	0	10	18	6	k__Bacteria	p__Bacteroidetes	c__Bacteroidia	o__Bacteroidales	f__Marinifilaceae
OTU_273	20	7	12	12	4	6	7	9	6	11	6	5	3	0	1	0	0	k__Bacteria	p__Firmicutes	c__Clostridia	o__Clostridiales	f__Syntrophomonadaceae	g__Syntrophomonas
OTU_1297	9	4	5	6	4	5	8	4	5	4	9	6	10	12	5	9	4	k__Bacteria	p__Proteobacteria	c__Alphaproteobacteria	o__Rhodobacterales	f__Rhodobacteraceae
OTU_352	6	14	22	12	13	15	17	0	0	0	0	5	5	0	0	0	0	k__Bacteria	p__Firmicutes	c__Clostridia	o__Clostridiales	f__Ruminococcaceae	g__Ruminococcaceae UCG-010
OTU_363	0	13	12	10	12	5	5	0	6	2	10	2	0	4	2	21	5	k__Bacteria	p__Firmicutes	c__Clostridia	o__Clostridiales	f__Ruminococcaceae	g__[Eubacterium] coprostanoligenes group
OTU_267	12	18	9	2	3	5	5	5	7	7	6	9	11	4	3	1	1	k__Bacteria	p__Bacteroidetes	c__Bacteroidia	o__Bacteroidales	f__Paludibacteraceae
OTU_1367	13	9	17	10	4	11	9	11	7	5	7	1	1	1	0	1	0	k__Bacteria	p__Bacteroidetes	c__Bacteroidia	o__Bacteroidales	f__Bacteroidetes vadinHA17
OTU_504	24	11	6	2	3	4	6	7	2	10	9	9	7	0	0	7	0	k__Bacteria	p__Firmicutes	c__Clostridia	o__Clostridiales	f__Family XIII	g__Anaerovorax
OTU_310	7	8	9	6	4	8	8	5	4	4	5	3	8	8	7	5	7	k__Bacteria	p__Proteobacteria	c__Alphaproteobacteria	o__Rhizobiales	f__Pleomorphomonadaceae	g__Chthonobacter
OTU_178	10	6	18	9	7	3	16	9	3	4	1	5	4	1	5	4	0	k__Bacteria	p__Synergistetes	c__Synergistia	o__Synergistales	f__Synergistaceae
OTU_428	5	4	2	7	6	6	9	4	7	11	11	10	15	6	1	1	0	k__Bacteria	p__Chloroflexi	c__Anaerolineae	o__Anaerolineales	f__Anaerolineaceae	g__Flexilinea
OTU_543	1	1	2	2	2	1	1	2	0	1	17	20	25	25	1	1	2	k__Bacteria	p__Firmicutes	c__Clostridia	o__Clostridiales	f__Family XI	g__Sedimentibacter
OTU_213	5	4	2	4	4	7	9	3	17	17	10	2	4	0	3	7	5	k__Bacteria	p__Bacteroidetes	c__Bacteroidia	o__Bacteroidales	f__Rikenellaceae
OTU_276	12	8	6	6	6	8	4	3	4	3	3	2	1	7	11	11	8	k__Bacteria	p__Actinobacteria	c__Actinobacteria	o__Micrococcales	f__Microbacteriaceae	g__Leucobacter
OTU_332	13	12	16	9	10	16	6	3	8	3	4	2	0	1	0	0	0	k__Bacteria	p__Chloroflexi	c__Anaerolineae	o__Anaerolineales	f__Anaerolineaceae	g__Leptolinea
OTU_319	24	18	11	7	12	5	6	7	2	2	1	2	3	0	3	0	0	k__Bacteria	p__Firmicutes	c__Clostridia	o__Clostridiales	f__Ruminococcaceae
OTU_411	20	2	3	0	3	7	3	8	11	17	9	6	4	2	5	1	1	k__Bacteria	p__Firmicutes	c__Clostridia	o__Clostridiales	f__Family XIII	g__Anaerovorax
OTU_156	5	7	8	8	9	11	7	4	14	8	6	10	3	1	0	0	0	k__Bacteria	p__Acidobacteria	c__Thermoanaerobaculia	o__Thermoanaerobaculales	f__Thermoanaerobaculaceae	g__Subgroup 10
OTU_275	5	6	11	1	4	1	4	1	5	1	9	8	11	5	9	9	11	k__Bacteria	p__Proteobacteria	c__Alphaproteobacteria	o__Rhizobiales	f__Beijerinckiaceae	g__FukuN57
OTU_202	1	2	6	6	7	2	10	7	12	8	6	6	6	2	11	7	1	k__Bacteria	p__Kiritimatiellaeota	c__Kiritimatiellae	o__WCHB1-41
OTU_382	7	1	3	9	11	4	4	15	6	2	2	0	2	1	20	8	5	k__Bacteria	p__Firmicutes	c__Clostridia	o__Clostridiales	f__Eubacteriaceae	g__Eubacterium
OTU_223	11	22	8	2	9	6	12	1	2	4	8	4	7	3	0	0	0	k__Bacteria	p__Bacteroidetes	c__Bacteroidia	o__Bacteroidales	f__Rikenellaceae	g__Blvii28 wastewater-sludge group
OTU_208	10	5	9	7	9	7	11	3	7	7	4	2	5	4	1	0	7	k__Bacteria	p__Synergistetes	c__Synergistia	o__Synergistales	f__Synergistaceae	g__Syner-01
OTU_389	0	4	5	4	6	6	6	6	6	10	8	4	5	2	10	9	7	k__Bacteria	p__Firmicutes	c__Clostridia	o__B55-F-B-G02
OTU_204	38	16	4	5	9	8	10	1	1	1	0	0	1	0	1	2	0	k__Bacteria	p__Firmicutes	c__Clostridia	o__Clostridiales	f__Clostridiaceae 1	g__Clostridium sensu stricto 11
OTU_317	0	5	8	7	8	6	8	3	3	4	3	7	7	8	5	10	5	k__Bacteria	p__Firmicutes	c__Clostridia	o__Clostridiales	f__Christensenellaceae	g__Christensenellaceae R-7 group
OTU_136	43	26	15	4	4	1	1	0	1	0	0	0	0	0	0	0	0	k__Bacteria	p__Verrucomicrobia	c__Verrucomicrobiae	o__Pedosphaerales	f__Pedosphaeraceae
OTU_220	32	2	0	0	0	0	0	5	5	15	4	3	1	0	2	19	7	k__Bacteria	p__Tenericutes	c__Mollicutes	o__Izimaplasmatales
OTU_405	2	3	3	3	0	1	2	3	2	1	0	0	1	0	11	13	50	k__Bacteria	p__Proteobacteria	c__Deltaproteobacteria	o__Syntrophobacterales	f__Syntrophaceae	g__Syntrophus
OTU_180	7	8	7	4	9	7	1	3	9	10	3	6	7	2	4	4	3	k__Archaea	p__Euryarchaeota	c__Methanobacteria	o__Methanobacteriales	f__Methanobacteriaceae	g__Methanobacterium
OTU_318	0	4	7	4	5	15	6	8	12	6	5	4	7	4	4	0	3	k__Bacteria	p__Armatimonadetes	c__Chthonomonadetes	o__Chthonomonadales
OTU_962	0	0	0	2	1	0	1	1	3	2	1	0	0	0	28	15	40	k__Bacteria	p__Chloroflexi	c__Anaerolineae	o__RBG-13-54-9
OTU_548	3	5	2	1	3	2	0	0	1	0	2	14	32	22	4	2	1	k__Bacteria	p__Firmicutes	c__Clostridia	o__Clostridiales	f__Ruminococcaceae	g__Ruminococcaceae NK4A214 group
OTU_1204	1	1	0	0	1	2	0	4	10	18	9	8	5	6	11	8	9	k__Bacteria	p__Firmicutes	c__Clostridia	o__Clostridiales	f__Family XIII	g__Family XIII AD3011 group
OTU_477	4	11	7	9	5	5	6	7	4	3	8	8	5	0	2	7	2	k__Bacteria	p__Bacteroidetes	c__Bacteroidia	o__Bacteroidales	f__Paludibacteraceae	g__Paludibacter
OTU_75	20	6	5	3	0	1	1	4	7	12	13	10	5	5	0	0	0	k__Bacteria	p__Bacteroidetes	c__Bacteroidia	o__Bacteroidales	f__Prolixibacteraceae
OTU_756	6	3	12	16	21	5	6	7	6	4	3	0	0	0	2	1	0	k__Bacteria	p__Firmicutes	c__Bacilli	o__Lactobacillales	f__Lactobacillaceae	g__Lactobacillus
OTU_258	0	0	0	0	0	0	0	2	4	10	3	6	2	0	2	22	40	k__Bacteria	p__Firmicutes	c__Clostridia	o__Clostridiales	f__Clostridiaceae 1	g__Clostridium sensu stricto 18
OTU_1059	6	3	2	6	6	8	3	4	2	4	5	7	10	6	9	5	5	k__Bacteria	p__Firmicutes	c__Clostridia	o__Clostridiales	f__Syntrophomonadaceae	g__Syntrophomonas
OTU_366	11	13	3	9	4	6	5	6	3	2	9	7	3	1	4	3	2
OTU_432	5	15	19	22	11	6	4	7	1	0	0	0	1	0	0	0	0	k__Bacteria	p__Lentisphaerae	c__Oligosphaeria	o__Oligosphaerales	f__Oligosphaeraceae	g__ADurb.Bin063-2
OTU_507	0	0	0	0	0	0	0	0	0	0	0	0	0	0	40	40	9	k__Bacteria	p__Firmicutes	c__Clostridia	o__Clostridiales	f__Lachnospiraceae	g__Tyzzerella
OTU_577	0	3	1	1	1	3	0	1	4	4	6	14	8	9	18	9	7	k__Bacteria	p__Firmicutes	c__Clostridia	o__Clostridiales	f__Ruminococcaceae	g__Ruminococcaceae UCG-010
OTU_196	2	0	0	0	0	2	1	3	21	44	8	1	3	0	0	3	0	k__Archaea	p__Euryarchaeota	c__Thermococci	o__Methanofastidiosales
OTU_253	8	6	5	4	5	10	2	5	12	9	3	3	5	1	2	1	5	k__Bacteria	p__Chloroflexi	c__Anaerolineae	o__SBR1031
OTU_394	0	2	4	3	2	5	9	4	9	9	5	1	2	5	5	9	12	k__Bacteria	p__Firmicutes	c__Clostridia	o__Clostridiales	f__Ruminococcaceae
OTU_360	56	0	3	3	6	6	4	0	1	3	1	0	1	0	0	1	1	k__Bacteria	p__Firmicutes	c__Clostridia	o__Clostridiales	f__Family XIII	g__Anaerovorax
OTU_271	10	10	14	14	10	8	8	2	3	1	1	1	1	0	0	1	1	k__Bacteria	p__Proteobacteria	c__Alphaproteobacteria	o__Acetobacterales	f__Acetobacteraceae	g__Roseomonas
OTU_299	3	11	4	4	6	4	3	1	3	2	3	3	10	2	9	9	8	k__Bacteria	p__Actinobacteria	c__Actinobacteria	o__PeM15
OTU_420	1	0	0	0	0	2	3	4	2	2	28	21	16	0	3	1	2	k__Bacteria	p__Firmicutes	c__Clostridia	o__Clostridiales	f__Ruminococcaceae	g__Pygmaiobacter
OTU_921	21	25	19	7	5	1	3	0	1	0	1	0	0	0	0	0	0	k__Bacteria	p__Spirochaetes	c__Spirochaetia	o__Spirochaetales	f__Spirochaetaceae
OTU_362	2	18	12	9	6	0	4	0	0	4	1	0	0	0	16	6	5	k__Bacteria	p__Bacteroidetes	c__Bacteroidia	o__Bacteroidales	f__Prolixibacteraceae
OTU_292	3	3	0	1	3	1	0	0	1	1	3	16	11	0	14	12	14	k__Bacteria	p__Firmicutes	c__Clostridia	o__Clostridiales	f__Ruminococcaceae	g__Ruminococcaceae UCG-010
OTU_233	8	4	1	2	7	4	1	7	4	11	1	0	0	1	14	12	5	k__Bacteria	p__Bacteroidetes	c__Bacteroidia	o__Bacteroidales	f__Bacteroidales UCG-001
OTU_329	0	43	0	0	0	0	0	1	36	1	0	0	1	0	0	0	0	k__Bacteria	p__Proteobacteria	c__Gammaproteobacteria	o__Pseudomonadales	f__Pseudomonadaceae	g__Pseudomonas
OTU_385	14	19	5	2	3	3	0	4	5	0	11	4	11	0	0	0	0	k__Bacteria	p__Epsilonbacteraeota	c__Campylobacteria	o__Campylobacterales	f__Helicobacteraceae	g__Wolinella
OTU_326	15	5	7	2	10	3	4	11	13	6	1	1	1	0	0	0	0	k__Bacteria	p__Firmicutes	c__Clostridia	o__Clostridiales	f__Clostridiaceae 1	g__Clostridium sensu stricto 2
OTU_585	0	0	0	0	0	0	0	0	0	0	0	0	0	0	14	55	10	k__Bacteria	p__Firmicutes	c__Clostridia	o__Clostridiales	f__Lachnospiraceae	g__Tyzzerella
OTU_321	19	18	8	6	3	5	1	4	2	0	2	3	4	4	0	0	0	k__Bacteria	p__Proteobacteria	c__Gammaproteobacteria	o__Xanthomonadales	f__Rhodanobacteraceae	g__Pseudofulvimonas
OTU_1460	1	2	6	6	8	4	3	8	2	4	4	3	7	4	9	5	2	k__Bacteria	p__Chloroflexi	c__Anaerolineae	o__Anaerolineales	f__Anaerolineaceae
OTU_355	2	3	6	1	3	1	0	5	4	5	8	2	7	9	8	8	6	k__Bacteria	p__Patescibacteria	c__Saccharimonadia	o__Saccharimonadales
OTU_244	0	0	0	2	1	0	4	6	17	3	2	6	4	2	11	9	10	k__Bacteria	p__Armatimonadetes
OTU_443	32	26	6	6	0	4	2	0	1	0	0	0	0	0	0	0	0	k__Bacteria	p__Firmicutes	c__Negativicutes	o__Selenomonadales	f__Veillonellaceae	g__Propionispira
OTU_322	12	2	0	0	0	0	2	28	11	3	0	0	0	0	7	11	1	k__Bacteria	p__Firmicutes	c__Clostridia	o__Clostridiales	f__Ruminococcaceae	g__Oscillibacter
OTU_293	13	7	2	1	2	1	3	0	1	0	4	13	17	8	3	1	1	k__Bacteria	p__Actinobacteria	c__Actinobacteria	o__Frankiales	f__Cryptosporangiaceae	g__Fodinicola
OTU_431	1	4	1	4	1	1	1	0	0	0	7	6	13	13	8	11	6	k__Bacteria	p__Actinobacteria	c__Thermoleophilia	o__Solirubrobacterales	f__67-14
OTU_480	0	4	12	9	10	11	14	6	0	3	1	4	2	0	0	0	1	k__Bacteria	p__Firmicutes	c__Clostridia	o__Clostridiales	f__Ruminococcaceae	g__Ruminococcaceae UCG-010
OTU_290	5	7	7	4	12	7	4	6	3	6	3	2	3	1	1	3	1	k__Bacteria	p__Bacteroidetes	c__Bacteroidia	o__Sphingobacteriales	f__Lentimicrobiaceae
OTU_260	0	2	4	2	3	3	2	13	18	10	7	7	0	0	3	1	0	k__Bacteria	p__Bacteroidetes	c__Bacteroidia	o__Bacteroidales	f__Bacteroidetes vadinHA17
OTU_397	24	14	6	0	7	9	5	4	3	3	0	0	0	0	0	0	0	k__Bacteria	p__Bacteroidetes	c__Bacteroidia	o__Bacteroidales	f__Marinifilaceae
OTU_703	0	0	0	1	0	0	0	1	2	2	1	15	6	5	16	13	13	k__Bacteria	p__Firmicutes	c__Clostridia	o__Clostridiales	f__Syntrophomonadaceae
OTU_441	6	3	11	9	13	4	4	1	2	5	0	0	2	1	9	3	2	k__Bacteria	p__Firmicutes	c__Clostridia	o__Clostridiales	f__Christensenellaceae	g__Christensenellaceae R-7 group
OTU_344	1	0	1	2	3	2	0	11	5	13	9	12	4	0	4	4	3	k__Bacteria	p__Firmicutes	c__Clostridia	o__Clostridiales	f__Ruminococcaceae
OTU_768	0	0	0	3	0	1	6	15	13	10	5	5	2	2	2	5	5	k__Bacteria	p__Firmicutes	c__Clostridia	o__Clostridiales	f__Syntrophomonadaceae
OTU_312	0	6	7	5	3	9	3	15	7	5	2	4	5	2	1	0	0	k__Bacteria	p__Firmicutes	c__Clostridia	o__Clostridiales	f__Christensenellaceae	g__Christensenellaceae R-7 group
OTU_572	7	3	7	3	4	1	3	2	5	4	10	5	5	4	5	4	2	k__Bacteria	p__Firmicutes	c__Clostridia	o__Clostridiales	f__Peptococcaceae
OTU_351	9	6	3	4	0	0	0	1	0	0	3	5	2	0	9	15	17	k__Bacteria	p__Fibrobacteres	c__Fibrobacteria	o__Fibrobacterales	f__Fibrobacteraceae	g__Fibrobacter
OTU_226	18	11	2	2	2	6	2	7	2	3	4	2	1	1	2	5	3	k__Bacteria	p__Bacteroidetes	c__Bacteroidia	o__Bacteroidales	f__Dysgonomonadaceae
OTU_323	0	0	1	4	0	4	0	1	2	3	10	27	11	3	6	1	0	k__Bacteria	p__Firmicutes	c__Clostridia	o__Clostridiales	f__Ruminococcaceae
OTU_281	6	8	9	3	3	5	5	7	1	5	2	3	2	0	3	5	5	k__Bacteria	p__Firmicutes	c__Clostridia	o__Clostridiales	f__Ruminococcaceae
OTU_473	5	10	4	8	6	5	9	5	4	3	3	6	2	0	1	0	1	k__Bacteria	p__BRC1
OTU_471	4	6	12	8	5	4	5	3	4	5	2	2	2	0	4	3	3	k__Bacteria	p__Firmicutes	c__Clostridia	o__Clostridiales	f__Ruminococcaceae
OTU_393	7	11	10	4	3	3	1	4	0	2	10	5	9	3	0	0	0	k__Bacteria	p__Proteobacteria	c__Alphaproteobacteria	o__Rhodobacterales	f__Rhodobacteraceae
OTU_535	8	2	7	6	5	4	7	8	5	6	4	0	2	0	4	2	1	k__Bacteria	p__Firmicutes	c__Clostridia	o__Clostridiales	f__Christensenellaceae	g__Christensenellaceae R-7 group
OTU_1141	5	2	1	3	4	4	4	4	0	4	4	3	11	7	6	6	3	k__Bacteria	p__Proteobacteria	c__Alphaproteobacteria	o__Rhizobiales	f__Rhizobiales Incertae Sedis
OTU_464	3	9	11	5	7	5	6	3	3	9	5	3	1	0	0	0	0	k__Bacteria	p__BRC1
OTU_336	5	5	6	8	5	10	8	4	8	5	3	1	1	1	0	0	0	k__Bacteria	p__Planctomycetes	c__Planctomycetacia	o__Pirellulales	f__Pirellulaceae	g__Rhodopirellula
OTU_1208	0	2	4	3	6	7	6	12	10	4	2	4	3	4	0	1	1	k__Bacteria	p__Chloroflexi	c__Anaerolineae	o__Anaerolineales	f__Anaerolineaceae	g__Flexilinea
OTU_346	20	13	6	5	8	7	5	2	2	0	0	0	0	0	0	0	0	k__Bacteria	p__Verrucomicrobia	c__Verrucomicrobiae	o__LD1-PB3
OTU_286	15	8	6	2	12	3	11	4	3	1	0	3	0	0	0	0	0	k__Archaea	p__Euryarchaeota	c__Methanobacteria	o__Methanobacteriales	f__Methanobacteriaceae	g__Methanobacterium
OTU_339	7	3	6	6	4	7	2	6	2	6	6	6	6	1	0	0	0	k__Bacteria	p__Chloroflexi	c__Anaerolineae	o__Anaerolineales	f__Anaerolineaceae	g__Flexilinea
OTU_421	4	2	2	3	2	3	1	2	1	2	11	14	9	5	4	2	1	k__Bacteria	p__Firmicutes	c__Clostridia	o__Clostridiales	f__Ruminococcaceae	g__Ruminiclostridium 1
OTU_485	2	34	1	1	0	0	1	7	15	7	0	0	0	0	0	0	0	k__Bacteria	p__Firmicutes	c__Negativicutes	o__Selenomonadales	f__Veillonellaceae	g__Schwartzia
OTU_456	2	1	2	1	4	5	4	2	3	7	3	5	3	5	4	6	10	k__Bacteria	p__Actinobacteria	c__Actinobacteria	o__Corynebacteriales	f__Mycobacteriaceae	g__Mycobacterium
OTU_1440	0	4	3	9	4	9	11	3	1	0	1	4	6	1	9	2	0	k__Bacteria	p__Firmicutes	c__Clostridia	o__Clostridiales	f__Family XI	g__W5053
OTU_297	3	0	1	2	1	1	2	9	8	11	8	11	4	1	1	2	1	k__Bacteria	p__Firmicutes	c__Clostridia	o__Clostridiales	f__Ruminococcaceae	g__Ruminococcaceae UCG-010
OTU_416	0	1	8	9	8	9	6	4	1	0	3	4	10	3	0	0	0	k__Bacteria	p__Firmicutes	c__Clostridia	o__Clostridiales	f__Ruminococcaceae	g__Ruminiclostridium 1
OTU_418	10	5	8	3	4	3	0	0	0	3	2	14	6	3	4	1	0	k__Bacteria	p__Firmicutes	c__Clostridia	o__Clostridiales	f__Ruminococcaceae
OTU_566	11	3	6	15	9	6	3	1	1	0	7	0	0	0	1	3	0	k__Bacteria	p__Firmicutes	c__Clostridia	o__Clostridiales	f__Ruminococcaceae	g__Ruminococcaceae UCG-013
OTU_309	5	4	7	6	5	7	4	4	4	8	6	4	1	0	0	0	0	k__Bacteria	p__Bacteroidetes	c__Bacteroidia	o__Bacteroidales	f__Bacteroidetes vadinHA17
OTU_356	0	4	4	1	7	12	11	13	3	5	2	1	2	0	0	0	0	k__Bacteria	p__Proteobacteria	c__Deltaproteobacteria	o__SAR324 clade(Marine group B)
OTU_396	17	12	8	4	5	5	6	4	3	0	0	0	0	0	0	0	1	k__Bacteria	p__Proteobacteria	c__Gammaproteobacteria	o__Xanthomonadales	f__Rhodanobacteraceae
OTU_391	19	9	6	6	5	7	3	3	3	2	2	0	0	0	0	0	0	k__Bacteria	p__Planctomycetes	c__Planctomycetacia	o__Gemmatales	f__Gemmataceae	g__Gemmata
OTU_359	0	0	0	0	0	0	0	9	7	6	25	5	0	1	1	9	2	k__Bacteria	p__Firmicutes	c__Clostridia	o__Clostridiales	f__Ruminococcaceae	g__Hydrogenoanaerobacterium
OTU_751	0	0	0	0	2	1	1	8	9	12	1	5	8	5	5	4	3	k__Bacteria	p__Armatimonadetes
OTU_546	0	0	0	1	0	0	1	0	0	0	3	11	15	32	0	0	1	k__Bacteria	p__Firmicutes	c__Clostridia	o__Clostridiales	f__Family XI	g__Tissierella
OTU_243	37	15	3	5	1	0	1	0	1	0	0	0	0	0	0	0	0	k__Archaea	p__Euryarchaeota	c__Methanomicrobia	o__Methanomicrobiales	f__Methanoregulaceae	g__Methanolinea
OTU_289	1	2	7	6	5	7	1	3	3	8	1	3	1	3	8	2	2	k__Bacteria	p__Firmicutes	c__Clostridia	o__Clostridiales	f__Peptostreptococcaceae
OTU_1144	5	5	3	1	1	4	0	4	2	4	6	5	5	4	4	5	5	k__Bacteria	p__Proteobacteria	c__Alphaproteobacteria	o__Rhizobiales	f__Rhizobiaceae
OTU_422	20	9	9	9	3	4	7	0	0	0	1	0	0	0	0	0	0	k__Bacteria	p__Bacteroidetes	c__Bacteroidia	o__Bacteroidales	f__Bacteroidetes vadinHA17
OTU_429	0	0	0	0	0	1	0	2	2	5	6	1	13	12	6	5	9	k__Bacteria	p__Firmicutes	c__Clostridia	o__Clostridiales	f__Christensenellaceae	g__Christensenellaceae R-7 group
OTU_439	1	2	4	4	3	1	5	4	8	3	2	3	6	5	6	2	3	k__Bacteria	p__Chloroflexi	c__Chloroflexia	o__Thermomicrobiales	f__JG30-KF-CM45
OTU_583	2	1	0	0	0	0	0	0	0	0	8	7	25	16	1	2	0	k__Bacteria	p__Actinobacteria	c__Actinobacteria	o__PeM15
OTU_331	4	8	3	6	5	8	3	7	3	6	0	2	2	1	0	1	2	k__Bacteria	p__Hydrogenedentes	c__Hydrogenedentia	o__Hydrogenedentiales	f__Hydrogenedensaceae
OTU_425	6	1	1	3	0	2	1	3	4	3	4	7	4	1	12	1	8	k__Bacteria	p__Chloroflexi	c__Anaerolineae	o__RBG-13-54-9
OTU_653	0	1	0	0	0	4	1	1	4	0	2	2	0	0	24	16	6	k__Bacteria	p__Proteobacteria	c__Deltaproteobacteria	o__Desulfovibrionales	f__Desulfomicrobiaceae	g__Desulfomicrobium
OTU_672	5	1	4	7	1	2	3	12	11	13	1	0	0	0	0	0	0	k__Bacteria	p__Firmicutes	c__Bacilli	o__Lactobacillales	f__Lactobacillaceae	g__Lactobacillus
OTU_453	2	20	14	5	1	1	2	3	8	2	2	0	0	0	0	0	0	k__Bacteria	p__Kiritimatiellaeota	c__Kiritimatiellae	o__WCHB1-41
OTU_320	1	0	2	2	1	0	3	20	13	4	1	1	3	0	5	1	2	k__Bacteria	p__Firmicutes	c__Clostridia	o__Clostridiales	f__Ruminococcaceae	g__Ruminiclostridium 1
OTU_467	0	4	4	2	2	1	5	4	6	9	3	3	3	1	2	7	3	k__Bacteria	p__Firmicutes	c__Clostridia	o__Clostridiales	f__Christensenellaceae	g__Christensenellaceae R-7 group
OTU_1468	0	3	2	4	2	5	8	4	3	3	3	3	4	0	6	5	4	k__Bacteria	p__Cloacimonetes	c__Cloacimonadia	o__Cloacimonadales	f__Cloacimonadaceae	g__W5
OTU_1557	9	5	2	4	5	3	7	3	1	0	1	3	4	7	1	1	3	k__Bacteria	p__Actinobacteria	c__Actinobacteria	o__Micrococcales	f__Microbacteriaceae	g__Agromyces
OTU_693	1	6	3	3	5	6	3	1	1	4	6	9	7	4	0	0	0	k__Bacteria	p__Firmicutes	c__Clostridia	o__Clostridiales	f__Ruminococcaceae	g__Ruminococcaceae UCG-013
OTU_793	0	3	4	3	4	5	5	5	4	4	2	2	6	2	3	2	4	k__Bacteria	p__Firmicutes	c__Clostridia	o__D8A-2
OTU_635	5	0	2	3	6	8	4	7	0	2	4	3	4	2	3	5	0	k__Bacteria	p__Synergistetes	c__Synergistia	o__Synergistales	f__Synergistaceae
OTU_381	9	5	3	3	7	6	5	4	1	7	1	2	1	0	2	0	2	k__Bacteria	p__BRC1
OTU_426	0	0	0	0	0	0	2	0	6	0	2	3	0	0	3	22	20	k__Bacteria	p__Firmicutes	c__Clostridia	o__Clostridiales	f__Ruminococcaceae	g__Ruminiclostridium 5
OTU_1032	1	2	0	1	1	0	1	0	2	1	0	9	4	0	10	11	15	k__Bacteria	p__Firmicutes	c__Clostridia	o__Clostridiales	f__Family XIII
OTU_311	0	0	2	0	1	1	2	9	25	12	2	1	0	2	0	0	0	k__Bacteria	p__Kiritimatiellaeota	c__Kiritimatiellae	o__WCHB1-41
OTU_936	3	4	4	1	4	2	5	4	5	7	1	2	2	2	2	2	7	k__Bacteria	p__Chloroflexi	c__Anaerolineae	o__Caldilineales	f__Caldilineaceae
OTU_300	3	3	2	6	3	5	3	7	3	3	2	1	0	1	7	6	2	k__Bacteria	p__Bacteroidetes	c__Bacteroidia	o__Bacteroidales	f__Bacteroidetes vadinHA17
OTU_1373	1	3	4	0	11	10	5	4	4	1	5	5	3	1	0	0	0	k__Bacteria	p__Firmicutes	c__Clostridia	o__Clostridiales	f__Syntrophomonadaceae	g__Syntrophomonas
OTU_406	0	2	1	1	1	3	1	3	13	12	15	5	0	0	0	0	0	k__Bacteria	p__Proteobacteria	c__Deltaproteobacteria	o__Desulfuromonadales	f__Geobacteraceae	g__Geobacter
OTU_506	6	0	1	1	0	4	1	4	4	5	1	5	9	1	0	4	11	k__Bacteria	p__Firmicutes	c__Clostridia	o__Clostridiales	f__Peptococcaceae	g__Pelotomaculum
OTU_1393	0	1	0	1	0	0	0	6	5	3	5	10	1	4	8	5	7	k__Bacteria	p__Planctomycetes	c__Planctomycetacia	o__Pirellulales	f__Pirellulaceae
OTU_436	10	4	2	2	1	0	1	3	13	5	5	4	0	1	2	2	1	k__Bacteria	p__Epsilonbacteraeota	c__Campylobacteria	o__Campylobacterales	f__Arcobacteraceae	g__Arcobacter
OTU_398	0	1	2	5	2	1	3	8	4	5	1	3	2	1	8	8	2	k__Bacteria	p__Firmicutes	c__Clostridia	o__Clostridiales	f__Christensenellaceae	g__Christensenellaceae R-7 group
OTU_458	3	8	2	9	5	6	4	3	1	2	6	3	1	3	0	0	0	k__Bacteria	p__Firmicutes	c__Clostridia	o__Clostridiales	f__Ruminococcaceae
OTU_257	0	0	0	0	0	0	0	1	5	2	20	2	0	0	1	11	14	k__Bacteria	p__Firmicutes	c__Clostridia	o__Clostridiales	f__Lachnospiraceae	g__Tyzzerella
OTU_472	38	11	5	0	0	1	0	0	1	0	0	0	0	0	0	0	0	k__Archaea	p__Euryarchaeota	c__Thermoplasmata	o__Methanomassiliicoccales	f__Methanomassiliicoccaceae
OTU_590	3	2	2	2	2	6	2	5	5	4	7	2	4	6	2	0	2	k__Bacteria	p__Bacteroidetes	c__Bacteroidia	o__Bacteroidales	f__Rikenellaceae	g__S50 wastewater-sludge group
OTU_731	0	0	0	0	0	0	1	0	0	0	39	14	0	0	2	0	0	k__Bacteria	p__Firmicutes	c__Clostridia	o__Clostridiales	f__Clostridiaceae 1	g__Clostridium sensu stricto 16
OTU_254	7	2	5	1	4	5	2	5	11	6	6	1	0	0	0	0	0	k__Bacteria	p__Verrucomicrobia	c__Verrucomicrobiae	o__Pedosphaerales	f__Pedosphaeraceae
OTU_1476	0	4	2	3	0	1	4	2	0	0	0	9	4	7	10	5	4	k__Bacteria	p__Proteobacteria	c__Alphaproteobacteria	o__Rhodobacterales	f__Rhodobacteraceae	g__Rhodobacter
OTU_1525	5	4	4	6	3	2	1	4	5	1	1	0	1	3	7	5	2	k__Bacteria	p__Firmicutes	c__Clostridia	o__Clostridiales	f__Eubacteriaceae	g__Anaerofustis
OTU_479	2	2	1	1	2	3	0	2	3	5	3	2	6	4	8	5	5	k__Bacteria	p__Firmicutes	c__Clostridia	o__Clostridiales	f__Peptococcaceae
OTU_463	5	0	0	0	0	1	0	5	17	20	4	1	0	0	0	0	0	k__Bacteria	p__Firmicutes	c__Clostridia	o__Clostridiales	f__Lachnospiraceae	g__Butyrivibrio 2
OTU_666	4	1	4	2	6	1	2	1	3	1	1	4	8	12	0	2	1	k__Bacteria	p__Actinobacteria	c__Actinobacteria	o__Micrococcales	f__Microbacteriaceae
OTU_864	15	17	3	7	2	1	0	2	1	2	1	1	1	0	0	0	0	k__Bacteria	p__Firmicutes	c__Negativicutes	o__Selenomonadales	f__Veillonellaceae	g__Anaerovibrio
OTU_576	17	4	4	3	3	6	1	6	3	4	0	0	1	0	0	0	0	k__Bacteria	p__Firmicutes	c__Clostridia	o__Clostridiales	f__Clostridiaceae 1	g__Clostridium sensu stricto 18
OTU_600	0	0	6	3	3	4	3	2	2	3	5	0	6	0	5	5	5	k__Bacteria	p__Firmicutes	c__Clostridia	o__Clostridiales	f__Ruminococcaceae	g__Ruminiclostridium
OTU_698	3	1	2	1	3	2	2	1	4	5	1	2	1	2	7	9	6
OTU_354	4	7	9	8	7	3	1	3	6	0	0	1	1	1	1	0	0	k__Bacteria	p__Planctomycetes	c__Planctomycetacia	o__Pirellulales	f__Pirellulaceae	g__Pir4 lineage
OTU_570	5	5	2	2	2	0	1	1	0	1	4	5	6	7	5	3	3	k__Bacteria	p__Proteobacteria	c__Alphaproteobacteria	o__Rhodobacterales	f__Rhodobacteraceae	g__Rhodobacter
OTU_417	2	8	5	5	2	2	2	6	5	5	2	3	2	0	0	1	1	k__Bacteria	p__Proteobacteria	c__Alphaproteobacteria	o__Caulobacterales	f__Caulobacteraceae	g__Brevundimonas
OTU_633	8	5	7	8	0	1	4	4	3	4	3	0	4	0	0	0	0	k__Bacteria	p__Proteobacteria	c__Deltaproteobacteria	o__Desulfovibrionales	f__Desulfovibrionaceae	g__Desulfovibrio
OTU_586	0	1	0	0	0	1	1	0	8	4	9	4	4	1	2	11	5	k__Bacteria	p__Bacteroidetes	c__Bacteroidia	o__Bacteroidales	f__Tannerellaceae	g__Parabacteroides
OTU_1339	2	2	5	4	5	4	3	4	0	2	1	4	1	3	3	4	4	k__Bacteria	p__Chloroflexi	c__Chloroflexia	o__Thermomicrobiales	f__JG30-KF-CM45
OTU_616	3	0	0	0	0	0	0	8	10	6	11	5	1	1	2	3	0	k__Bacteria	p__Firmicutes	c__Clostridia	o__Clostridiales	f__Lachnospiraceae
OTU_377	0	0	0	0	0	0	0	1	1	1	5	0	0	3	10	13	16	k__Bacteria	p__Bacteroidetes	c__Bacteroidia	o__Bacteroidales	f__Dysgonomonadaceae	g__Proteiniphilum
OTU_648	2	3	4	1	3	2	5	6	2	2	3	0	1	0	7	5	4	k__Bacteria	p__Kiritimatiellaeota	c__Kiritimatiellae	o__WCHB1-41
OTU_697	5	6	6	12	7	5	4	3	1	1	0	0	0	0	0	0	0	k__Bacteria	p__Firmicutes	c__Clostridia	o__Clostridiales	f__Syntrophomonadaceae	g__Syntrophomonas
OTU_423	0	6	0	0	0	13	0	15	15	0	0	0	0	0	0	0	0	k__Bacteria	p__Bacteroidetes	c__Bacteroidia	o__Bacteroidales	f__Prevotellaceae	g__Prevotella 9
OTU_390	0	2	2	3	0	3	0	6	8	7	9	1	1	0	0	6	1	k__Archaea	p__Euryarchaeota	c__Thermoplasmata	o__Methanomassiliicoccales	f__Methanomethylophilaceae
OTU_683	0	0	1	0	0	1	0	0	0	2	0	0	0	0	18	14	13	k__Bacteria	p__Patescibacteria	c__Microgenomatia	o__Candidatus Woesebacteria
OTU_598	0	3	3	4	6	7	5	6	4	2	3	2	1	1	2	0	0	k__Bacteria	p__Firmicutes	c__Clostridia	o__Clostridiales	f__Ruminococcaceae	g__Fastidiosipila
OTU_408	0	3	4	5	2	4	1	0	2	3	1	5	7	2	3	4	3	k__Bacteria	p__Bacteroidetes	c__Ignavibacteria	o__OPB56
OTU_512	2	1	3	2	2	0	1	3	0	0	3	8	10	11	2	0	1	k__Bacteria	p__Patescibacteria	c__Saccharimonadia	o__Saccharimonadales
OTU_773	0	0	0	0	0	0	0	0	1	0	5	6	15	20	2	0	0	k__Bacteria	p__Actinobacteria	c__Actinobacteria	o__Frankiales	f__Sporichthyaceae	g__hgcI clade
OTU_259	4	3	4	3	2	6	2	1	5	6	4	3	1	3	1	0	0	k__Bacteria	p__Firmicutes	c__Clostridia	o__Clostridiales	f__Christensenellaceae	g__Christensenellaceae R-7 group
OTU_314	11	8	2	5	5	3	4	3	4	1	2	0	0	0	0	0	0	k__Bacteria	p__Chloroflexi	c__Anaerolineae	o__SJA-15
OTU_716	6	3	4	8	3	4	8	4	4	0	2	1	0	0	0	1	0	k__Bacteria	p__Firmicutes	c__Clostridia	o__Clostridiales	f__Family XI	g__Sedimentibacter
OTU_461	0	0	0	0	1	0	0	0	0	0	1	0	0	0	2	25	19	k__Bacteria	p__Firmicutes	c__Clostridia	o__Clostridiales	f__Clostridiaceae 1	g__Clostridium sensu stricto 8
OTU_517	8	7	3	3	1	3	3	4	2	2	1	0	0	0	3	4	4	k__Bacteria	p__Verrucomicrobia	c__Verrucomicrobiae	o__LD1-PB3
OTU_1344	0	6	7	12	1	1	3	6	2	0	2	1	0	0	2	4	1	k__Bacteria	p__Firmicutes	c__Clostridia	o__Clostridiales	f__Family XIII	g__[Eubacterium] nodatum group
OTU_125	1	2	2	0	1	0	0	0	10	19	6	3	2	1	0	0	0	k__Bacteria	p__Proteobacteria	c__Deltaproteobacteria	o__Syntrophobacterales	f__Syntrophaceae	g__Smithella
OTU_1047	3	1	3	0	2	3	2	4	2	0	1	0	0	0	9	7	10	k__Bacteria	p__Firmicutes	c__Bacilli	o__Lactobacillales	f__Lactobacillaceae	g__Lactobacillus
OTU_1334	0	0	4	6	4	1	1	4	1	1	1	4	1	0	11	6	2	k__Bacteria	p__Firmicutes	c__Clostridia	o__DTU014
OTU_564	4	1	3	7	2	3	1	0	4	5	2	7	5	0	2	1	0	k__Bacteria	p__Firmicutes	c__Clostridia	o__Clostridiales	f__Christensenellaceae	g__Christensenellaceae R-7 group
OTU_712	0	0	3	5	5	4	5	1	1	2	2	2	5	3	3	2	4	k__Bacteria	p__Firmicutes	c__Clostridia	o__Clostridiales	f__Ruminococcaceae
OTU_638	0	0	0	0	0	0	0	0	0	0	1	16	10	19	0	0	1	k__Bacteria	p__Firmicutes	c__Erysipelotrichia	o__Erysipelotrichales	f__Erysipelotrichaceae	g__Erysipelatoclostridium
OTU_374	0	0	0	0	0	0	0	1	2	3	2	0	4	2	15	9	9	k__Bacteria	p__Synergistetes	c__Synergistia	o__Synergistales	f__Synergistaceae	g__EBM-39
OTU_596	0	0	0	0	0	0	0	0	0	0	30	14	1	2	0	0	0	k__Bacteria	p__Firmicutes	c__Clostridia	o__Clostridiales	f__Ruminococcaceae
OTU_350	8	4	2	4	2	5	4	3	2	1	2	0	0	0	4	0	5	k__Bacteria	p__Firmicutes	c__Clostridia	o__Clostridiales	f__Syntrophomonadaceae	g__Syntrophomonas
OTU_399	8	2	5	4	3	1	5	0	1	1	3	3	2	6	2	0	0	k__Bacteria	p__Actinobacteria	c__Actinobacteria	o__Micrococcales	f__Microbacteriaceae
OTU_725	2	2	5	3	8	2	1	0	3	2	2	1	3	3	6	2	1	k__Bacteria	p__Firmicutes	c__Clostridia	o__Clostridiales	f__Peptostreptococcaceae	g__Terrisporobacter
OTU_502	3	10	3	3	5	6	0	0	0	1	1	1	1	2	0	4	6	k__Bacteria	p__Cyanobacteria	c__Oxyphotobacteria	o__Chloroplast
OTU_519	0	0	0	0	0	0	0	14	23	6	2	1	0	0	0	0	0	k__Bacteria	p__Firmicutes	c__Clostridia	o__Clostridiales	f__Ruminococcaceae	g__Ruminococcaceae UCG-014
OTU_384	2	1	4	4	3	2	1	1	0	2	0	1	4	1	6	9	5	k__Bacteria	p__Actinobacteria	c__Actinobacteria	o__Propionibacteriales	f__Propionibacteriaceae
OTU_414	5	17	6	3	1	7	3	4	0	0	0	0	0	0	0	0	0	k__Bacteria	p__Planctomycetes	c__Phycisphaerae	o__DG-20
OTU_498	5	9	3	0	1	1	4	2	5	2	2	0	3	0	3	2	3	k__Bacteria	p__Actinobacteria	c__WCHB1-81
OTU_409	6	7	5	1	3	5	2	5	3	2	1	0	1	4	0	0	0	k__Bacteria	p__Chloroflexi	c__Anaerolineae	o__Anaerolineales	f__Anaerolineaceae	g__Pelolinea
OTU_361	11	12	9	0	0	3	1	1	5	2	1	0	0	0	0	0	0	k__Bacteria	p__Planctomycetes	c__Phycisphaerae	o__MSBL9	f__L21-RPul-D3
OTU_529	2	2	0	0	0	2	4	3	4	6	6	3	10	2	0	0	1	k__Bacteria	p__Firmicutes	c__Clostridia	o__Clostridiales	f__Peptococcaceae	g__Pelotomaculum
OTU_238	2	4	4	1	5	9	1	2	7	5	2	1	2	0	0	0	0	k__Bacteria	p__Chloroflexi	c__Anaerolineae	o__Anaerolineales	f__Anaerolineaceae	g__Leptolinea
OTU_353	4	6	2	3	5	2	3	3	1	2	2	5	1	5	0	0	1	k__Bacteria	p__Planctomycetes	c__Planctomycetacia	o__Pirellulales	f__Pirellulaceae	g__Pir4 lineage
OTU_367	4	3	6	3	8	3	2	4	1	2	0	1	1	0	1	2	4	k__Bacteria	p__Firmicutes	c__Clostridia	o__Clostridiales	f__Ruminococcaceae
OTU_478	1	1	2	1	0	0	1	2	0	2	0	2	0	1	10	13	9	k__Bacteria	p__Chloroflexi	c__Anaerolineae	o__1-20
OTU_671	1	1	3	0	3	8	4	2	0	2	1	4	1	3	8	1	3	k__Bacteria	p__Firmicutes	c__Clostridia	o__Clostridiales	f__Christensenellaceae	g__Christensenellaceae R-7 group
OTU_1630	0	0	11	21	4	2	1	1	1	0	0	3	1	0	0	0	0	k__Bacteria	p__Firmicutes	c__Clostridia	o__Clostridiales	f__Ruminococcaceae	g__Ercella	s__Ercella succinigenes
OTU_387	2	2	5	5	5	2	6	6	3	4	1	1	2	0	0	0	0	k__Bacteria	p__Acidobacteria	c__Subgroup 21
OTU_334	0	0	0	0	0	0	1	3	3	2	3	6	8	14	1	3	0	k__Bacteria	p__Chloroflexi	c__Anaerolineae	o__Anaerolineales	f__Anaerolineaceae	g__Flexilinea
OTU_664	9	2	3	4	1	4	4	6	2	1	4	1	3	0	0	0	0	k__Bacteria	p__Planctomycetes	c__Planctomycetacia	o__Pirellulales	f__Pirellulaceae	g__Rhodopirellula
OTU_721	0	0	0	1	0	1	0	1	1	1	4	9	10	4	4	5	3	k__Bacteria	p__Firmicutes	c__Clostridia	o__Clostridiales	f__Caldicoprobacteraceae	g__Caldicoprobacter
OTU_538	13	5	1	6	5	6	2	0	3	1	0	0	1	0	0	0	0	k__Bacteria	p__Actinobacteria	c__WCHB1-81
OTU_486	21	5	6	0	4	4	2	1	0	0	0	0	0	0	0	0	0	k__Bacteria	p__Proteobacteria	c__Deltaproteobacteria	o__Syntrophobacterales	f__Syntrophobacteraceae	g__Syntrophobacter
OTU_412	6	5	1	2	7	6	0	1	3	2	2	3	1	4	0	0	0
OTU_1008	2	1	4	7	3	0	5	13	3	1	1	1	0	0	1	0	1	k__Bacteria	p__Firmicutes	c__Clostridia	o__Clostridiales	f__Peptostreptococcaceae	g__Peptoclostridium
OTU_378	5	1	3	1	2	5	4	1	0	1	3	1	2	7	3	0	4	k__Bacteria	p__Actinobacteria	c__Acidimicrobiia	o__Microtrichales
OTU_669	4	3	2	3	3	6	1	3	2	4	3	0	1	1	4	2	1	k__Bacteria	p__Firmicutes	c__Clostridia	o__Clostridiales	f__Ruminococcaceae	g__Ruminococcaceae NK4A214 group
OTU_462	0	8	5	4	2	3	1	0	0	0	3	5	3	9	0	0	0	k__Bacteria	p__Verrucomicrobia	c__Verrucomicrobiae	o__Verrucomicrobiales	f__Rubritaleaceae	g__Luteolibacter
OTU_1103	0	1	2	7	2	3	3	0	0	0	3	7	2	4	5	2	2	k__Bacteria	p__Firmicutes	c__Clostridia	o__Clostridiales	f__Family XI	g__Peptoniphilus
OTU_1015	1	2	0	1	0	4	1	0	2	0	4	6	13	8	0	0	0	k__Bacteria	p__Firmicutes	c__Clostridia	o__Clostridiales	f__Christensenellaceae	g__Christensenellaceae R-7 group
OTU_263	6	2	4	2	6	7	2	0	3	5	5	0	0	0	0	0	0	k__Bacteria	p__Firmicutes	c__Clostridia	o__Clostridiales	f__Syntrophomonadaceae	g__Syntrophothermus
OTU_741	0	0	0	1	0	0	0	1	3	3	2	3	3	6	9	5	6	k__Bacteria	p__Hydrogenedentes	c__Hydrogenedentia	o__Hydrogenedentiales	f__Hydrogenedensaceae
OTU_1113	3	2	3	1	3	2	4	2	1	1	1	1	4	2	5	3	4	k__Bacteria	p__Bacteroidetes	c__Bacteroidia	o__Bacteroidales	f__Dysgonomonadaceae	g__Proteiniphilum
OTU_451	2	2	1	0	0	0	0	0	0	0	0	0	1	0	3	32	1	k__Bacteria	p__Firmicutes	c__Clostridia	o__Clostridiales	f__Lachnospiraceae	g__Lachnoclostridium
OTU_997	0	0	0	0	0	0	0	1	0	0	1	0	0	0	17	12	11	k__Bacteria	p__Firmicutes	c__Clostridia	o__Thermoanaerobacterales	f__Thermoanaerobacteraceae	g__Syntrophaceticus
OTU_388	8	2	0	0	0	1	1	8	4	9	6	1	1	0	0	0	0	k__Bacteria	p__Firmicutes	c__Clostridia	o__Clostridiales	f__Ruminococcaceae
OTU_745	4	1	0	1	2	2	3	3	3	1	3	2	9	6	0	1	0	k__Bacteria	p__Patescibacteria	c__Saccharimonadia	o__Saccharimonadales
OTU_843	8	3	1	2	7	1	0	1	0	2	2	4	1	3	5	0	1	k__Bacteria	p__Firmicutes	c__Clostridia	o__Clostridiales	f__Peptococcaceae
OTU_750	8	8	4	3	3	6	2	0	1	0	2	1	1	2	0	0	0	k__Bacteria	p__Proteobacteria	c__Deltaproteobacteria	o__Bdellovibrionales	f__Bdellovibrionaceae	g__Bdellovibrio
OTU_482	0	0	0	0	0	0	0	0	0	0	0	0	0	0	10	17	14	k__Bacteria	p__Firmicutes	c__Clostridia	o__Clostridiales	f__Lachnospiraceae
OTU_1178	1	0	0	0	0	1	0	0	1	1	0	3	0	7	15	6	6	k__Bacteria	p__Firmicutes	c__Clostridia	o__Clostridiales	f__Family XIII
OTU_313	19	3	5	1	3	6	1	2	0	0	0	0	0	0	0	0	0	k__Bacteria	p__Synergistetes	c__Synergistia	o__Synergistales	f__Synergistaceae	g__JGI-0000079-D21
OTU_523	2	1	0	1	4	4	2	5	7	6	6	1	0	0	0	0	1	k__Bacteria	p__Bacteroidetes	c__Bacteroidia	o__Bacteroidales	f__p-251-o5
OTU_349	0	0	1	2	4	2	0	2	4	4	1	0	6	1	6	3	4	k__Bacteria	p__Chloroflexi	c__Anaerolineae	o__SBR1031
OTU_460	3	5	0	1	4	2	3	1	2	2	0	1	2	0	9	2	3	k__Bacteria	p__Firmicutes	c__Limnochordia	o__Limnochordales	f__Limnochordaceae
OTU_1203	0	5	5	4	2	4	3	6	3	3	3	0	0	0	0	0	1	k__Bacteria	p__Proteobacteria	c__Deltaproteobacteria	o__Desulfovibrionales	f__Desulfomicrobiaceae	g__Desulfomicrobium
OTU_560	0	14	6	2	9	0	2	2	1	0	1	2	0	0	0	0	0	k__Bacteria	p__Firmicutes	c__Clostridia	o__Clostridiales	f__Gracilibacteraceae
OTU_1118	0	1	6	4	0	2	13	6	0	1	0	4	1	1	0	0	0	k__Bacteria	p__Firmicutes	c__Clostridia	o__Clostridiales	f__Syntrophomonadaceae	g__Pelospora
OTU_760	6	3	1	2	2	3	1	0	2	11	1	0	0	1	3	2	1	k__Bacteria	p__Proteobacteria	c__Alphaproteobacteria	o__Caulobacterales	f__Caulobacteraceae	g__Brevundimonas
OTU_445	9	7	5	3	2	3	4	0	2	2	1	0	0	0	0	0	0	k__Bacteria	p__WS1
OTU_392	12	4	2	1	0	2	2	3	1	3	4	1	2	0	0	0	1	k__Bacteria	p__Firmicutes	c__Clostridia	o__Clostridiales	f__Family XIII
OTU_413	1	1	2	5	0	3	4	7	3	3	1	0	3	1	3	0	1	k__Bacteria	p__WS1
OTU_370	3	13	2	3	3	1	0	3	0	3	2	0	1	0	2	2	0	k__Bacteria	p__Actinobacteria	c__Actinobacteria	o__Micrococcales	f__Micrococcaceae	g__Glutamicibacter
OTU_448	1	4	3	4	4	0	2	4	3	4	3	3	0	0	0	3	0	k__Bacteria	p__Firmicutes	c__Clostridia	o__DTU014
OTU_628	0	0	0	0	0	0	1	0	7	16	9	2	2	0	1	0	0	k__Bacteria	p__Firmicutes	c__Clostridia	o__Clostridiales	f__Syntrophomonadaceae	g__Syntrophomonas
OTU_606	0	5	6	4	2	1	2	1	8	2	3	4	0	0	0	0	0	k__Bacteria	p__Proteobacteria	c__Gammaproteobacteria	o__Xanthomonadales	f__Xanthomonadaceae	g__Stenotrophomonas
OTU_752	0	0	0	0	0	0	0	0	0	0	0	0	0	0	12	13	13	k__Bacteria	p__Firmicutes	c__Clostridia	o__Clostridiales	f__Eubacteriaceae	g__Acetobacterium
OTU_118	4	1	0	0	5	4	1	1	6	2	2	0	1	0	2	3	5	k__Bacteria	p__Bacteroidetes	c__Bacteroidia	o__Sphingobacteriales	f__ST-12K33
OTU_214	11	5	2	1	1	0	0	4	4	5	1	2	1	0	0	0	0	k__Bacteria	p__Proteobacteria	c__Deltaproteobacteria	o__Syntrophobacterales	f__Syntrophaceae
OTU_277	18	8	2	4	1	1	1	0	1	1	0	0	0	0	0	0	0	k__Bacteria	p__Proteobacteria	c__Gammaproteobacteria	o__Betaproteobacteriales	f__Burkholderiaceae	g__Acidovorax
OTU_483	1	1	1	2	1	1	3	1	10	12	2	2	0	0	0	0	0	k__Bacteria	p__Proteobacteria	c__Deltaproteobacteria	o__Syntrophobacterales	f__Syntrophaceae	g__Smithella
OTU_217	6	4	5	2	3	2	6	0	2	4	1	0	0	1	0	0	1	k__Bacteria	p__Actinobacteria	c__Thermoleophilia	o__Gaiellales
OTU_442	4	3	5	1	3	6	3	3	3	4	1	0	1	0	0	0	0	k__Bacteria	p__Armatimonadetes	c__Chthonomonadetes	o__Chthonomonadales
OTU_501	0	2	1	2	1	5	0	2	2	8	4	2	1	0	3	2	2	k__Bacteria	p__Chloroflexi	c__Anaerolineae	o__Anaerolineales	f__Anaerolineaceae
OTU_837	1	1	1	1	5	4	5	5	1	2	2	2	0	4	1	1	1	k__Bacteria	p__Cyanobacteria	c__Oxyphotobacteria	o__Chloroplast
OTU_611	0	0	0	0	0	0	0	0	1	1	7	11	7	9	1	0	0	k__Bacteria	p__Firmicutes	c__Clostridia	o__Clostridiales	f__Christensenellaceae	g__Christensenellaceae R-7 group
OTU_587	1	2	5	3	2	3	4	2	0	0	2	1	3	6	0	1	2	k__Bacteria	p__Proteobacteria	c__Alphaproteobacteria	o__Rhizobiales	f__Stappiaceae
OTU_839	4	6	4	1	0	2	1	0	3	0	2	2	5	0	3	2	2	k__Bacteria	p__Proteobacteria	c__Alphaproteobacteria	o__Rhizobiales	f__Hyphomicrobiaceae	g__Pedomicrobium
OTU_732	7	25	2	2	0	0	1	0	0	0	0	0	0	0	0	0	0	k__Bacteria	p__Firmicutes	c__Negativicutes	o__Selenomonadales	f__Acidaminococcaceae
OTU_330	18	5	4	3	2	1	3	0	0	0	0	0	0	0	0	0	0	k__Bacteria	p__Thermotogae	c__Thermotogae	o__Thermotogales	f__Fervidobacteriaceae	g__Fervidobacterium
OTU_341	6	8	6	0	0	1	1	8	2	2	1	1	0	0	0	0	0	k__Bacteria	p__Kiritimatiellaeota	c__Kiritimatiellae	o__WCHB1-41
OTU_1471	1	0	3	1	0	1	3	3	1	5	2	5	4	6	0	1	0	k__Bacteria	p__Firmicutes	c__Clostridia	o__Clostridiales	f__Ruminococcaceae	g__Ruminiclostridium 1
OTU_814	0	2	2	6	2	6	6	3	0	4	1	3	1	0	0	0	0	k__Bacteria	p__Bacteroidetes	c__Bacteroidia	o__Bacteroidales	f__Prolixibacteraceae
OTU_859	3	1	2	6	1	3	1	0	1	0	2	1	5	3	3	4	0	k__Bacteria	p__Proteobacteria	c__Alphaproteobacteria	o__Rhizobiales	f__Rhizobiaceae
OTU_1042	1	0	0	0	0	0	0	1	4	1	11	7	0	1	1	4	5	k__Bacteria	p__Firmicutes	c__Clostridia	o__Clostridiales	f__Lachnospiraceae	g__Lachnoclostridium 5
OTU_438	3	3	2	4	4	2	0	4	5	0	3	0	0	0	0	2	3	k__Bacteria	p__Thermotogae	c__Thermotogae	o__Kosmotogales	f__Kosmotogaceae	g__Mesotoga
OTU_547	8	13	1	0	0	0	0	1	4	4	2	1	0	0	0	1	0	k__Bacteria	p__Firmicutes	c__Clostridia	o__Clostridiales	f__Ruminococcaceae	g__Caproiciproducens
OTU_832	0	0	0	0	0	0	0	0	0	0	0	0	0	0	13	12	10	k__Bacteria	p__Firmicutes	c__Clostridia	o__DTU014
OTU_190	0	0	0	0	1	0	0	1	8	12	5	1	3	2	1	0	0	k__Bacteria	p__Bacteroidetes	c__Bacteroidia	o__Bacteroidales	f__Bacteroidetes vadinHA17
OTU_695	2	0	0	0	0	0	0	0	0	3	2	0	0	0	3	13	11	k__Bacteria	p__Planctomycetes	c__Planctomycetacia	o__Pirellulales	f__Pirellulaceae	g__Termite planctomycete cluster
OTU_623	2	1	2	0	1	1	4	2	0	0	1	0	2	1	4	4	9	k__Bacteria	p__Proteobacteria	c__Gammaproteobacteria	o__Legionellales	f__Legionellaceae	g__Legionella
OTU_649	3	3	3	3	3	3	0	1	1	1	0	3	1	1	1	5	2	k__Bacteria	p__Proteobacteria	c__Alphaproteobacteria	o__Rhizobiales	f__Beijerinckiaceae
OTU_305	14	9	2	2	2	2	2	0	0	0	0	0	0	0	0	0	0	k__Bacteria	p__Proteobacteria	c__Deltaproteobacteria	o__SAR324 clade(Marine group B)
OTU_459	0	0	0	1	1	0	2	2	7	4	9	0	1	3	2	1	0	k__Bacteria	p__Firmicutes	c__Clostridia	o__Clostridiales	f__Christensenellaceae
OTU_225	0	0	0	0	0	0	0	4	6	10	2	5	3	2	1	0	0	k__Bacteria	p__Spirochaetes	c__Spirochaetia	o__Spirochaetales	f__Spirochaetaceae	g__Spirochaeta 2
OTU_772	8	5	3	2	3	0	1	3	2	1	2	1	2	0	0	0	0	k__Bacteria	p__Proteobacteria	c__Gammaproteobacteria	o__Betaproteobacteriales	f__Burkholderiaceae	g__Comamonas
OTU_562	1	0	1	0	0	0	1	0	0	1	1	2	1	7	4	13	1	k__Bacteria	p__Bacteroidetes	c__Bacteroidia	o__Bacteroidales	f__Dysgonomonadaceae	g__Proteiniphilum
OTU_875	0	0	0	0	1	1	0	3	2	1	13	11	1	0	0	0	0	k__Bacteria	p__Firmicutes	c__Clostridia	o__Clostridiales	f__Ruminococcaceae
OTU_624	1	7	3	0	3	2	3	2	2	0	3	1	1	2	1	2	0	k__Bacteria	p__Proteobacteria	c__Deltaproteobacteria	o__Bdellovibrionales	f__Bdellovibrionaceae	g__Bdellovibrio
OTU_364	0	0	0	0	0	5	0	1	2	6	3	3	1	2	6	2	2	k__Bacteria	p__Firmicutes	c__Clostridia	o__Clostridiales	f__Ruminococcaceae	g__Ruminococcaceae UCG-013
OTU_719	3	7	7	7	3	0	3	2	0	0	0	0	0	0	1	0	0	k__Bacteria	p__Planctomycetes	c__Planctomycetacia	o__Isosphaerales	f__Isosphaeraceae	g__Singulisphaera
OTU_976	3	6	5	5	1	6	2	0	1	0	0	1	0	0	2	1	0	k__Bacteria	p__Firmicutes	c__Clostridia	o__Clostridiales	f__Caldicoprobacteraceae	g__Caldicoprobacter
OTU_580	2	4	3	2	1	3	1	0	1	0	1	2	4	7	0	2	0	k__Bacteria	p__Bacteroidetes	c__Bacteroidia	o__Bacteroidales	f__Rikenellaceae	g__Alistipes
OTU_957	1	0	0	1	0	2	1	1	1	0	3	2	6	4	4	4	3	k__Bacteria	p__Actinobacteria	c__Actinobacteria	o__Frankiales	f__Sporichthyaceae
OTU_686	1	0	1	4	1	0	3	2	2	0	2	2	0	2	4	5	3	k__Bacteria	p__Bacteroidetes	c__Bacteroidia	o__Bacteroidales	f__Prolixibacteraceae
OTU_495	7	2	1	1	1	1	2	10	0	3	0	2	1	0	1	0	0	k__Bacteria	p__Proteobacteria	c__Gammaproteobacteria	o__Xanthomonadales	f__Xanthomonadaceae	g__Stenotrophomonas
OTU_536	5	0	1	0	1	2	0	4	1	1	1	1	2	2	6	3	2	k__Bacteria	p__Firmicutes	c__Clostridia	o__Thermoanaerobacterales	f__Family III	g__Tepidanaerobacter
OTU_893	1	1	1	2	3	1	3	4	7	4	1	0	1	1	0	0	2	k__Bacteria	p__WS1
OTU_771	1	3	7	3	3	2	6	0	2	0	1	1	1	0	0	2	0	k__Bacteria	p__Firmicutes	c__Clostridia	o__Clostridiales	f__Ruminococcaceae
OTU_1107	1	2	2	2	1	1	0	3	3	0	4	2	6	5	0	0	0	k__Bacteria	p__Firmicutes	c__Clostridia	o__Clostridiales	f__Christensenellaceae	g__Christensenellaceae R-7 group
OTU_775	1	3	1	3	1	1	3	1	2	0	3	2	3	2	3	0	3	k__Bacteria	p__Proteobacteria	c__Alphaproteobacteria	o__Rhizobiales	f__Rhizobiaceae
OTU_637	1	2	2	1	2	2	2	1	6	0	3	1	2	4	2	1	0	k__Bacteria	p__Bacteroidetes	c__Bacteroidia	o__Bacteroidales	f__Rikenellaceae
OTU_941	0	3	2	0	1	1	3	0	0	2	2	4	4	4	3	2	1	k__Bacteria	p__Actinobacteria	c__Thermoleophilia	o__Solirubrobacterales	f__67-14
OTU_595	2	4	1	0	1	1	2	1	0	1	3	6	4	3	2	0	1	k__Bacteria	p__Firmicutes	c__Clostridia	o__Clostridiales	f__Ruminococcaceae	g__Candidatus Soleaferrea
OTU_828	0	3	5	0	2	1	0	0	1	0	0	0	5	2	4	5	4	k__Bacteria	p__Firmicutes	c__Clostridia	o__Clostridiales	f__Gracilibacteraceae	g__Lutispora
OTU_735	0	0	0	0	0	0	4	0	1	0	8	0	0	0	0	11	7	k__Bacteria	p__Firmicutes	c__Clostridia	o__Clostridiales	f__Clostridiaceae 1	g__Clostridium sensu stricto 7
OTU_1303	0	1	1	1	7	7	1	0	0	0	0	0	0	4	6	2	1	k__Bacteria	p__Firmicutes	c__Clostridia	o__Clostridiales	f__Family XI	g__Gallicola
OTU_694	0	2	1	1	0	0	0	2	4	2	0	3	0	1	3	8	4	k__Bacteria	p__Firmicutes	c__Clostridia	o__Clostridiales	f__Ruminococcaceae	g__Ercella
OTU_521	1	1	0	0	3	0	3	1	2	0	3	1	0	1	3	8	4	k__Bacteria	p__Firmicutes	c__Clostridia	o__Clostridiales	f__Christensenellaceae	g__Christensenellaceae R-7 group
OTU_561	0	0	0	0	0	0	0	0	0	0	0	0	2	1	11	7	10	k__Bacteria	p__Firmicutes	c__Clostridia	o__Clostridiales	f__Ruminococcaceae	g__Fastidiosipila
OTU_526	14	0	6	3	2	2	3	0	0	0	0	0	0	0	1	0	0	k__Bacteria	p__Firmicutes	c__Clostridia	o__Clostridiales	f__Family XI	g__Gallicola
OTU_1006	0	1	6	2	0	1	1	8	2	0	0	6	3	0	0	0	1	k__Bacteria	p__Spirochaetes	c__MVP-15
OTU_797	28	0	0	1	0	2	0	0	0	0	0	0	0	0	0	0	0	k__Bacteria	p__Firmicutes	c__Clostridia	o__Clostridiales	f__Ruminococcaceae
OTU_640	6	5	7	7	3	1	2	0	0	0	0	0	0	0	0	0	0	k__Bacteria	p__Firmicutes	c__Clostridia	o__Clostridiales	f__Ruminococcaceae	g__[Eubacterium] coprostanoligenes group
OTU_1472	1	1	2	3	2	3	0	0	0	0	4	4	6	2	1	0	2	k__Bacteria	p__Proteobacteria	c__Alphaproteobacteria	o__Rhodobacterales	f__Rhodobacteraceae
OTU_474	3	4	2	2	4	2	3	1	0	0	3	2	2	1	1	0	0	k__Bacteria	p__Proteobacteria	c__Alphaproteobacteria	o__Rhizobiales	f__Devosiaceae	g__Devosia
OTU_534	0	0	0	0	0	0	0	4	3	4	1	3	0	0	8	4	3	k__Bacteria	p__Firmicutes	c__Clostridia	o__D8A-2
OTU_342	0	1	6	1	2	0	1	2	2	5	4	3	3	0	0	0	0	k__Bacteria	p__Firmicutes
OTU_1257	4	0	0	0	0	0	0	19	5	2	0	0	0	0	0	0	0	k__Bacteria	p__Firmicutes	c__Negativicutes	o__Selenomonadales	f__Veillonellaceae	g__Anaerovibrio
OTU_455	0	0	0	0	0	0	0	1	0	0	2	0	1	0	10	10	6	k__Bacteria	p__Firmicutes	c__Clostridia	o__Clostridiales	f__Christensenellaceae
OTU_1489	0	0	0	6	1	0	4	3	0	2	0	0	0	0	6	5	3	k__Bacteria	p__Firmicutes	c__Clostridia	o__Clostridiales	f__Peptococcaceae
OTU_687	2	0	0	0	0	0	0	0	2	1	8	14	1	1	0	1	0	k__Bacteria	p__Firmicutes	c__Clostridia	o__Clostridiales	f__Lachnospiraceae	g__Lachnoclostridium
OTU_1420	0	0	5	9	9	5	1	0	1	0	0	0	0	0	0	0	0	k__Bacteria	p__Proteobacteria	c__Gammaproteobacteria	o__Enterobacteriales	f__Enterobacteriaceae	g__Hafnia-Obesumbacterium
OTU_1372	0	0	0	1	1	0	1	0	0	0	11	12	2	0	2	0	0	k__Bacteria	p__Firmicutes	c__Clostridia	o__Clostridiales	f__Ruminococcaceae	g__Candidatus Soleaferrea
OTU_430	0	1	0	0	0	0	0	2	11	4	0	2	1	0	0	6	2	k__Bacteria	p__Bacteroidetes	c__Bacteroidia	o__Bacteroidales	f__Prolixibacteraceae	g__Meniscus
OTU_644	6	6	2	4	4	0	1	2	2	1	0	0	1	0	0	0	0	k__Bacteria	p__Chloroflexi	c__Anaerolineae	o__SBR1031
OTU_704	0	1	5	2	1	2	1	0	2	4	0	0	4	2	4	1	0	k__Bacteria	p__Actinobacteria	c__Actinobacteria	o__Corynebacteriales	f__Nocardiaceae	g__Gordonia
OTU_965	0	5	2	0	0	0	2	2	4	3	1	0	3	0	3	2	2	k__Bacteria	p__Atribacteria	c__Caldatribacteriia	o__Caldatribacteriales	f__Caldatribacteriaceae	g__Candidatus Caldatribacterium
OTU_676	2	2	2	2	1	2	2	0	6	5	2	1	0	1	0	0	1	k__Bacteria	p__Firmicutes	c__Clostridia	o__Clostridiales	f__Ruminococcaceae
OTU_518	0	2	4	1	2	2	1	2	4	0	1	3	2	2	1	0	2	k__Bacteria	p__Firmicutes	c__Clostridia	o__Clostridiales	f__Christensenellaceae	g__Christensenellaceae R-7 group
OTU_601	0	5	1	2	3	2	2	5	2	1	1	0	0	0	1	2	2	k__Bacteria	p__Planctomycetes	c__Planctomycetacia	o__Isosphaerales	f__Isosphaeraceae	g__Paludisphaera
OTU_565	0	2	1	3	1	1	1	1	1	1	1	1	3	10	0	2	0	k__Bacteria	p__Proteobacteria	c__Alphaproteobacteria	o__Rhizobiales	f__Rhizobiales Incertae Sedis	g__Bauldia
OTU_696	0	0	1	0	0	2	0	0	1	0	5	6	8	3	1	1	1	k__Bacteria	p__Firmicutes	c__Clostridia	o__Clostridiales	f__Ruminococcaceae
OTU_301	5	3	2	0	2	1	2	0	1	2	0	1	3	1	2	1	2	k__Bacteria	p__Actinobacteria	c__Actinobacteria	o__PeM15
OTU_231	11	5	7	0	1	3	1	0	0	0	0	0	0	0	0	0	0	k__Bacteria	p__Firmicutes	c__Clostridia	o__Clostridiales	f__Christensenellaceae	g__Christensenellaceae R-7 group
OTU_759	5	3	1	4	1	2	4	1	1	2	2	1	0	1	0	0	0	k__Bacteria	p__Bacteroidetes	c__Bacteroidia	o__Bacteroidales	f__Bacteroidetes vadinHA17
OTU_597	0	3	1	6	1	4	0	5	1	1	2	2	2	0	0	0	0	k__Bacteria	p__Firmicutes	c__Clostridia	o__Clostridiales	f__Syntrophomonadaceae	g__Syntrophomonas
OTU_446	0	0	0	0	0	0	0	0	0	3	2	1	0	3	7	11	1	k__Bacteria	p__Firmicutes	c__Clostridia	o__Clostridiales	f__Christensenellaceae	g__Christensenellaceae R-7 group
OTU_609	0	0	3	2	4	1	3	1	6	4	0	0	3	0	0	0	1	k__Bacteria	p__Armatimonadetes
OTU_435	2	6	5	4	2	0	2	0	0	2	3	1	0	1	0	0	0
OTU_1453	0	5	5	1	3	2	2	5	1	2	1	1	0	0	0	0	0	k__Bacteria	p__Firmicutes	c__Clostridia	o__Clostridiales	f__Family XI	g__Sedimentibacter
OTU_614	0	0	0	0	3	0	2	6	3	4	1	2	1	0	1	4	1	k__Bacteria	p__Firmicutes	c__Clostridia	o__Clostridiales	f__Ruminococcaceae	g__Ruminococcaceae NK4A214 group
OTU_866	0	0	0	0	2	1	4	2	0	1	2	1	0	2	8	3	2	k__Bacteria	p__Firmicutes	c__Clostridia	o__Clostridiales	f__Ruminococcaceae
OTU_800	1	6	1	2	0	0	1	0	0	0	0	3	1	1	12	0	0	k__Bacteria	p__Firmicutes	c__Clostridia	o__Clostridiales	f__Peptococcaceae	g__Dehalobacter
OTU_608	6	1	3	2	4	3	0	2	1	1	0	1	0	0	0	1	2	k__Bacteria	p__Proteobacteria	c__Alphaproteobacteria	o__Caulobacterales	f__Caulobacteraceae	g__Brevundimonas
OTU_757	0	2	4	3	2	4	3	1	0	2	1	2	1	2	0	0	0	k__Bacteria	p__Chloroflexi	c__Anaerolineae	o__Anaerolineales	f__Anaerolineaceae	g__Pelolinea
OTU_369	0	0	0	0	0	0	0	7	10	2	2	0	2	0	1	3	0	k__Bacteria	p__Firmicutes	c__Bacilli	o__Bacillales	f__Paenibacillaceae
OTU_660	0	3	6	2	1	2	8	1	1	1	2	0	0	0	0	0	0	k__Bacteria	p__WS1
OTU_1589	1	1	6	6	4	2	3	0	0	2	0	0	0	0	1	0	1	k__Bacteria	p__Firmicutes	c__Clostridia	o__Clostridiales	f__Ruminococcaceae
OTU_1562	3	2	3	1	1	3	0	2	2	0	3	1	1	1	0	2	2	k__Bacteria	p__Chloroflexi	c__Anaerolineae	o__Anaerolineales	f__Anaerolineaceae
OTU_762	1	3	4	2	3	4	1	1	1	1	1	1	1	0	0	1	2	k__Bacteria	p__Cyanobacteria	c__Oxyphotobacteria	o__Chloroplast
OTU_914	5	12	5	0	2	1	1	0	0	0	1	0	0	0	0	0	0	k__Bacteria	p__Proteobacteria	c__Gammaproteobacteria	o__Enterobacteriales	f__Enterobacteriaceae	g__Escherichia-Shigella
OTU_1079	2	0	1	0	1	2	1	3	9	3	2	1	1	1	0	0	0	k__Bacteria	p__Proteobacteria	c__Gammaproteobacteria	o__Pseudomonadales	f__Pseudomonadaceae	g__Pseudomonas
OTU_1379	0	0	0	2	0	0	4	2	1	0	0	4	0	0	7	4	3	k__Bacteria	p__Firmicutes	c__Clostridia	o__DTU014
OTU_1137	2	1	2	1	0	2	1	0	0	2	1	1	2	1	6	1	4	k__Bacteria	p__Firmicutes	c__Clostridia	o__Clostridiales	f__Clostridiaceae 1
OTU_738	2	3	4	7	3	7	1	0	0	0	0	0	0	0	0	0	0	k__Bacteria	p__RsaHF231
OTU_1487	3	17	0	0	0	0	0	3	3	1	0	0	0	0	0	0	0	k__Bacteria	p__Firmicutes	c__Negativicutes	o__Selenomonadales	f__Veillonellaceae	g__Schwartzia
OTU_1143	0	0	0	0	0	0	0	0	0	0	0	0	0	0	8	13	6	k__Bacteria	p__Firmicutes	c__Clostridia	o__Clostridiales	f__Christensenellaceae	g__Christensenellaceae R-7 group
OTU_1030	1	1	2	3	1	0	1	0	4	3	0	1	1	5	0	2	2	k__Bacteria	p__Proteobacteria	c__Alphaproteobacteria	o__Caulobacterales	f__Caulobacteraceae	g__Brevundimonas
OTU_973	2	1	0	4	2	2	0	3	1	4	2	0	0	0	2	2	1	k__Bacteria	p__Firmicutes	c__Clostridia	o__Clostridiales	f__Christensenellaceae
OTU_1021	2	1	2	1	0	0	1	0	1	1	2	0	3	1	2	5	4	k__Bacteria	p__Firmicutes	c__Clostridia	o__Clostridiales	f__Ruminococcaceae
OTU_1065	1	1	1	0	2	1	0	0	1	0	1	2	3	1	4	5	3	k__Bacteria	p__Actinobacteria	c__Actinobacteria	o__Frankiales	f__Frankiaceae	g__Jatrophihabitans
OTU_1206	3	5	0	1	3	1	6	0	0	3	1	0	0	1	1	0	1
OTU_885	0	0	0	0	0	0	0	0	4	4	3	1	0	0	4	2	8	k__Bacteria	p__Firmicutes	c__Clostridia	o__D8A-2
OTU_1232	1	0	1	3	1	0	1	0	1	2	1	0	1	0	2	6	5	k__Bacteria	p__Firmicutes	c__Clostridia	o__Clostridiales	f__Clostridiaceae 1	g__Clostridium sensu stricto 1
OTU_630	0	0	0	0	0	0	1	0	0	0	0	0	0	0	0	11	13	k__Bacteria	p__Firmicutes	c__Clostridia	o__Clostridiales	f__Clostridiaceae 1
OTU_588	8	2	0	1	2	3	1	0	5	1	0	0	0	0	1	0	1	k__Bacteria	p__Proteobacteria	c__Gammaproteobacteria	o__Enterobacteriales	f__Enterobacteriaceae	g__Morganella
OTU_955	2	0	1	2	2	1	2	0	2	2	1	4	1	3	2	0	0	k__Bacteria	p__Proteobacteria	c__Alphaproteobacteria	o__Rhodobacterales	f__Rhodobacteraceae
OTU_897	2	4	2	2	2	0	1	1	3	3	3	1	1	0	0	0	0	k__Bacteria	p__Bacteroidetes	c__Bacteroidia	o__Sphingobacteriales	f__Sphingobacteriaceae	g__Sphingobacterium
OTU_619	1	0	3	1	0	1	3	3	3	1	1	2	0	0	2	2	2	k__Bacteria	p__Firmicutes	c__Clostridia	o__Clostridiales	f__Ruminococcaceae
OTU_1457	1	0	0	0	0	0	0	0	2	0	0	3	4	11	1	2	1	k__Bacteria	p__Cyanobacteria	c__Oxyphotobacteria	o__Chloroplast
OTU_1091	0	1	0	0	0	1	1	1	1	3	5	5	4	1	1	0	0	k__Bacteria	p__Proteobacteria	c__Gammaproteobacteria	o__Pseudomonadales	f__Moraxellaceae	g__Acinetobacter
OTU_509	0	0	0	0	0	0	0	0	3	6	0	0	0	0	5	7	3	k__Bacteria	p__Bacteroidetes	c__Bacteroidia	o__Bacteroidales	f__F082
OTU_739	11	7	2	1	1	0	1	1	0	0	0	0	0	0	0	0	0	k__Bacteria	p__Lentisphaerae	c__Lentisphaeria	o__Victivallales	f__Victivallaceae
OTU_404	4	0	0	0	0	0	1	7	5	2	1	1	0	0	1	0	2	k__Bacteria	p__Firmicutes	c__Clostridia	o__Clostridiales	f__Ruminococcaceae	g__Intestinimonas
OTU_1296	2	0	1	3	0	2	1	0	0	2	4	6	2	0	1	0	0	k__Bacteria	p__Firmicutes	c__Clostridia	o__Clostridiales	f__Ruminococcaceae	g__Ruminococcaceae UCG-013
OTU_915	2	5	5	0	5	5	1	1	0	0	0	0	0	0	0	0	0	k__Bacteria	p__Planctomycetes	c__Planctomycetacia	o__Gemmatales	f__Gemmataceae
OTU_602	0	0	0	0	0	0	0	1	0	1	0	0	0	0	1	2	19	k__Bacteria	p__Firmicutes	c__Clostridia	o__Clostridiales	f__Clostridiaceae 1	g__Haloimpatiens
OTU_1012	0	1	2	2	3	9	1	0	1	2	1	1	0	0	1	0	0	k__Bacteria	p__Chloroflexi	c__Anaerolineae	o__RBG-13-54-9
OTU_650	8	2	0	0	0	0	0	0	1	10	0	2	0	0	0	1	0	k__Bacteria	p__Proteobacteria	c__Gammaproteobacteria	o__Betaproteobacteriales	f__Rhodocyclaceae	g__Thauera
OTU_447	12	4	4	2	1	0	0	0	0	0	0	0	0	0	0	0	0	k__Bacteria	p__Calditrichaeota	c__Calditrichia	o__Calditrichales	f__Calditrichaceae
OTU_386	9	13	1	0	0	0	0	0	0	0	0	0	0	0	0	0	0	k__Bacteria	p__Firmicutes	c__Negativicutes	o__Selenomonadales	f__Veillonellaceae	g__Veillonella
OTU_796	1	2	0	0	0	0	0	4	4	7	3	0	2	0	0	0	0	k__Bacteria	p__Firmicutes	c__Clostridia	o__Clostridiales	f__Ruminococcaceae	g__Caproiciproducens
OTU_450	0	0	2	1	0	3	3	11	1	1	1	0	0	0	0	0	0	k__Bacteria	p__Firmicutes	c__Clostridia	o__Clostridiales	f__Peptococcaceae
OTU_1295	0	0	1	0	1	1	1	2	4	4	1	0	1	0	3	3	1	k__Bacteria	p__Firmicutes	c__Clostridia	o__Clostridiales	f__Syntrophomonadaceae	g__Syntrophomonas
OTU_992	0	3	0	1	0	2	1	1	1	1	2	2	1	2	3	1	2	k__Bacteria	p__Proteobacteria	c__Alphaproteobacteria	o__Rhizobiales	f__Rhizobiaceae	g__Aminobacter
OTU_889	0	0	0	0	0	1	2	9	1	2	2	0	0	0	4	0	2	k__Bacteria	p__Firmicutes	c__Clostridia	o__Clostridiales	f__Ruminococcaceae
OTU_503	2	4	3	0	1	0	2	0	1	0	2	1	4	0	0	0	3	k__Bacteria	p__Proteobacteria	c__Alphaproteobacteria	o__Rhizobiales	f__Rhizobiales Incertae Sedis	g__Phreatobacter
OTU_603	10	6	4	1	0	0	1	0	0	1	0	0	0	0	0	0	0	k__Bacteria	p__Proteobacteria	c__Alphaproteobacteria	o__Acetobacterales	f__Acetobacteraceae
OTU_1559	0	0	0	2	1	2	1	0	3	0	3	2	0	0	7	1	1	k__Bacteria	p__Firmicutes	c__Clostridia	o__Clostridiales	f__Ruminococcaceae	g__Ruminococcaceae UCG-013
OTU_613	2	2	1	1	1	3	2	2	1	1	2	2	1	1	0	0	0	k__Bacteria	p__Actinobacteria	c__WCHB1-81
OTU_1072	2	0	3	1	1	0	0	1	1	1	1	1	0	2	0	6	2	k__Bacteria	p__Firmicutes	c__Clostridia	o__Clostridiales	f__Christensenellaceae	g__Christensenellaceae R-7 group
OTU_1308	0	0	0	0	0	0	0	0	0	0	0	0	0	0	7	7	8	k__Bacteria	p__Firmicutes	c__Clostridia	o__Clostridiales	f__Family XIII
OTU_544	0	0	0	0	0	0	0	0	1	0	1	1	2	0	2	9	6	k__Bacteria	p__Chloroflexi	c__Anaerolineae	o__Anaerolineales	f__Anaerolineaceae	g__Longilinea
OTU_1404	1	0	1	3	2	1	6	1	1	0	3	0	1	1	0	0	1	k__Bacteria	p__Bacteroidetes	c__Bacteroidia	o__Bacteroidales	f__Bacteroidetes vadinHA17
OTU_679	0	0	0	1	2	1	0	0	2	5	2	0	1	0	0	5	3	k__Bacteria	p__Firmicutes	c__Clostridia	o__Clostridiales	f__Ruminococcaceae
OTU_539	2	0	1	3	2	0	1	1	2	2	0	3	2	3	0	0	0	k__Bacteria	p__Synergistetes	c__Synergistia	o__Synergistales	f__Synergistaceae
OTU_1446	2	2	2	1	3	3	2	1	1	1	1	0	0	1	0	1	1	k__Bacteria	p__Cyanobacteria	c__Oxyphotobacteria	o__Chloroplast
OTU_1233	0	0	0	0	0	0	0	0	0	0	0	0	0	0	7	9	6	k__Bacteria	p__Firmicutes	c__Clostridia	o__Clostridiales	f__Ruminococcaceae	g__Fastidiosipila
OTU_993	1	0	2	0	1	2	0	2	5	2	3	0	0	0	1	2	0	k__Bacteria	p__Firmicutes	c__Clostridia	o__Clostridiales	f__Peptococcaceae
OTU_923	0	2	1	2	3	1	3	0	1	1	0	3	2	2	0	0	0	k__Archaea	p__Euryarchaeota	c__Methanomicrobia	o__Methanosarcinales	f__Methanosaetaceae	g__Methanosaeta
OTU_527	1	1	3	0	0	2	0	1	1	2	1	5	2	1	1	0	0	k__Bacteria	p__Bacteroidetes	c__Bacteroidia	o__Bacteroidales	f__Paludibacteraceae
OTU_692	0	3	4	2	1	1	2	2	1	4	0	1	0	0	0	0	0	k__Bacteria	p__Proteobacteria	c__Deltaproteobacteria	o__Desulfuromonadales	f__Geobacteraceae	g__Geobacter
OTU_734	4	1	0	0	1	1	1	2	4	2	2	1	0	2	0	0	0	k__Bacteria	p__Firmicutes	c__Clostridia	o__Clostridiales	f__Peptococcaceae
OTU_764	2	0	2	0	2	1	0	1	0	1	1	0	4	2	1	3	1	k__Bacteria	p__Proteobacteria	c__Alphaproteobacteria	o__Rhizobiales
OTU_1164	0	0	2	2	2	4	3	0	4	0	2	0	0	0	2	0	0	k__Bacteria	p__Armatimonadetes
OTU_1494	1	1	0	1	1	3	1	4	0	0	1	1	1	1	0	3	2	k__Bacteria	p__Proteobacteria	c__Alphaproteobacteria	o__Rhodobacterales	f__Rhodobacteraceae
OTU_1434	0	0	3	3	0	0	5	10	0	0	0	0	0	0	0	0	0	k__Bacteria	p__Cloacimonetes	c__Cloacimonadia	o__Cloacimonadales
OTU_714	1	1	2	1	1	2	1	2	0	0	1	2	2	3	0	0	2	k__Bacteria	p__Cyanobacteria	c__Oxyphotobacteria	o__Chloroplast
OTU_568	0	0	0	1	0	0	0	1	2	1	2	1	0	1	6	5	1	k__Archaea	p__Euryarchaeota	c__Methanobacteria	o__Methanobacteriales	f__Methanobacteriaceae	g__Methanobacterium
OTU_1619	0	0	1	0	1	0	1	1	0	0	4	0	5	7	0	0	1	k__Bacteria	p__Cyanobacteria	c__Oxyphotobacteria	o__Chloroplast
OTU_395	6	1	0	0	0	0	0	0	2	3	0	1	0	0	1	2	4	k__Bacteria	p__Firmicutes	c__Clostridia	o__Clostridiales	f__Ruminococcaceae	g__Ruminococcaceae UCG-010
OTU_499	1	2	0	1	3	1	0	0	3	2	2	4	1	0	0	0	0	k__Bacteria	p__Chloroflexi	c__Anaerolineae	o__Anaerolineales	f__Anaerolineaceae	g__Levilinea
OTU_834	4	0	2	0	0	1	2	0	3	4	1	1	0	1	0	1	0	k__Bacteria	p__Kiritimatiellaeota	c__Kiritimatiellae	o__WCHB1-41
OTU_963	0	0	1	3	1	0	0	3	0	1	2	0	1	1	2	3	2	k__Bacteria	p__Firmicutes	c__Clostridia	o__Clostridiales	f__Christensenellaceae
OTU_400	0	0	0	0	1	0	0	0	0	0	0	0	0	0	0	1	18	k__Bacteria	p__Firmicutes	c__Clostridia	o__Clostridiales	f__Ruminococcaceae	g__Ruminococcaceae NK4A214 group
OTU_1428	0	0	0	1	0	1	1	4	2	1	2	1	0	3	1	2	1	k__Bacteria	p__Firmicutes	c__Clostridia	o__Clostridiales	f__Ruminococcaceae	g__Ruminococcaceae UCG-013
OTU_845	0	0	2	2	0	0	3	2	2	4	2	0	3	0	0	0	0	k__Bacteria	p__Chloroflexi	c__Anaerolineae	o__Anaerolineales	f__Anaerolineaceae	g__Anaerolineaceae UCG-001
OTU_699	3	1	1	0	4	2	3	1	1	2	0	2	0	0	0	0	0	k__Bacteria	p__Bacteroidetes	c__Bacteroidia	o__Flavobacteriales	f__Weeksellaceae	g__Chryseobacterium
OTU_983	0	0	0	0	0	0	0	0	0	0	0	2	1	6	3	6	2	k__Bacteria	p__Firmicutes	c__Clostridia	o__Clostridiales	f__Peptostreptococcaceae	g__Paraclostridium
OTU_537	4	5	0	1	2	1	1	0	0	0	4	1	1	0	0	0	0	k__Bacteria	p__Firmicutes	c__Clostridia	o__Clostridiales	f__Ruminococcaceae
OTU_1220	2	3	1	1	1	0	1	2	0	0	4	3	1	1	0	0	0	k__Bacteria	p__Firmicutes	c__Clostridia	o__Clostridiales	f__Peptococcaceae
OTU_235	2	0	0	2	1	0	2	1	4	2	3	0	2	0	0	0	0	k__Bacteria	p__Thermotogae	c__Thermotogae	o__Petrotogales	f__Petrotogaceae	g__SC103
OTU_1246	2	2	2	0	0	3	0	2	3	4	1	0	0	0	0	0	0	k__Bacteria	p__Proteobacteria	c__Deltaproteobacteria	o__Syntrophobacterales	f__Syntrophaceae	g__Syntrophus
OTU_524	7	7	1	0	0	0	0	0	0	0	0	0	0	0	0	4	0	k__Bacteria	p__Firmicutes	c__Negativicutes	o__Selenomonadales	f__Acidaminococcaceae
OTU_522	0	1	1	1	0	0	0	1	3	2	1	2	4	2	0	1	0	k__Bacteria	p__Firmicutes	c__Clostridia	o__Clostridiales	f__Christensenellaceae	g__Christensenellaceae R-7 group
OTU_505	1	0	1	2	0	3	1	1	2	3	1	0	0	1	1	2	0	k__Bacteria	p__Firmicutes	c__Clostridia	o__Clostridiales	f__Christensenellaceae	g__Christensenellaceae R-7 group
OTU_657	0	3	1	3	1	1	1	0	1	3	1	1	0	0	2	0	1	k__Bacteria	p__Chloroflexi	c__Anaerolineae	o__RBG-13-54-9
OTU_746	18	0	1	0	0	0	0	0	0	0	0	0	0	0	0	0	0	k__Bacteria	p__Firmicutes	c__Clostridia	o__Clostridiales	f__Ruminococcaceae	g__Ruminiclostridium 9
OTU_401	3	2	1	2	2	0	1	0	1	1	0	0	2	0	3	1	0	k__Bacteria	p__Firmicutes	c__Clostridia	o__Clostridiales	f__Ruminococcaceae	g__Candidatus Soleaferrea
OTU_663	0	0	0	0	0	0	0	0	0	1	0	0	0	1	3	7	7	k__Bacteria	p__Bacteroidetes	c__Bacteroidia	o__Bacteroidales	f__Dysgonomonadaceae
OTU_1034	1	1	1	0	1	0	0	1	1	1	2	2	2	3	0	2	1	k__Bacteria	p__Firmicutes	c__Clostridia	o__Clostridiales	f__Christensenellaceae	g__Christensenellaceae R-7 group
OTU_525	0	0	0	0	0	0	0	0	7	2	0	0	0	0	1	6	2	k__Bacteria	p__Planctomycetes	c__Phycisphaerae	o__DG-20
OTU_508	0	0	0	0	1	0	0	0	2	3	2	5	1	1	1	1	1	k__Bacteria	p__Firmicutes	c__Clostridia	o__Thermoanaerobacterales	f__Family III	g__Tepidanaerobacter
OTU_1102	1	4	2	1	3	4	0	0	1	0	0	0	1	1	0	0	0	k__Bacteria	p__Chloroflexi	c__Anaerolineae	o__Anaerolineales	f__Anaerolineaceae	g__Anaerolinea
OTU_969	0	4	1	2	6	4	1	0	0	0	0	0	0	0	0	0	0	k__Bacteria	p__Firmicutes	c__Clostridia	o__Clostridiales	f__Family XI	g__W5053
OTU_1539	0	0	2	8	3	1	2	1	0	0	1	0	0	0	0	0	0	k__Bacteria	p__Firmicutes	c__Clostridia	o__Clostridiales	f__Ruminococcaceae	g__Ercella	s__Ercella succinigenes
OTU_1158	4	1	2	2	1	0	2	3	2	0	0	0	0	0	0	1	0	k__Bacteria	p__Kiritimatiellaeota	c__Kiritimatiellae	o__WCHB1-41
OTU_1078	5	1	1	2	2	0	1	0	1	0	1	0	1	3	0	0	0	k__Bacteria	p__Actinobacteria	c__Actinobacteria	o__Micrococcales	f__Microbacteriaceae	g__Leucobacter
OTU_631	2	2	1	1	1	2	0	1	0	4	2	2	0	0	0	0	0	k__Bacteria	p__Bacteroidetes	c__Bacteroidia	o__Flavobacteriales	f__Weeksellaceae	g__Chryseobacterium
OTU_1140	0	0	0	0	0	0	0	0	0	0	0	0	0	0	7	7	4	k__Bacteria	p__Firmicutes	c__Clostridia	o__Clostridiales	f__Ruminococcaceae
OTU_1165	2	1	1	1	1	0	1	1	3	2	2	2	0	0	0	0	0	k__Bacteria	p__Proteobacteria	c__Deltaproteobacteria	o__Syntrophobacterales	f__Syntrophobacteraceae	g__Syntrophobacter
OTU_723	1	0	2	0	1	4	1	1	0	3	2	0	1	1	0	0	0	k__Bacteria	p__Chloroflexi	c__Anaerolineae
OTU_670	4	3	1	2	1	4	0	0	2	0	0	0	0	0	0	0	0	k__Bacteria	p__Epsilonbacteraeota	c__Campylobacteria	o__Campylobacterales	f__Thiovulaceae	g__Sulfuricurvum
OTU_470	4	0	0	0	1	0	0	0	0	2	2	0	0	0	2	2	4	k__Bacteria	p__Firmicutes	c__Clostridia	o__Clostridiales	f__Ruminococcaceae	g__Ercella
OTU_883	0	2	0	0	1	0	0	0	1	2	2	3	2	1	0	2	1	k__Bacteria	p__Firmicutes	c__Clostridia	o__Clostridiales	f__Peptococcaceae
OTU_1067	0	1	4	1	1	0	0	2	0	1	2	2	1	0	2	0	0	k__Bacteria	p__Armatimonadetes
OTU_876	0	2	4	0	1	3	4	2	1	0	0	0	0	0	0	0	0	k__Bacteria	p__Firmicutes	c__Clostridia	o__Clostridiales	f__Syntrophomonadaceae	g__Syntrophomonas
OTU_617	0	0	2	1	0	0	3	3	0	0	2	6	0	0	0	0	0	k__Bacteria	p__Bacteroidetes	c__Bacteroidia	o__Bacteroidales	f__p-251-o5
OTU_652	1	0	0	0	0	0	0	0	0	1	3	4	1	0	1	5	1	k__Bacteria	p__Bacteroidetes	c__Bacteroidia	o__Bacteroidales	f__Tannerellaceae	g__Parabacteroides
OTU_988	3	0	2	1	1	1	1	1	0	1	0	1	3	1	0	0	1	k__Bacteria	p__Proteobacteria	c__Alphaproteobacteria	o__Rhizobiales	f__Rhizobiaceae	g__Aquamicrobium
OTU_778	0	1	0	0	1	0	0	0	0	0	0	2	9	4	0	0	0	k__Bacteria	p__Firmicutes	c__Clostridia	o__Clostridiales	f__Christensenellaceae	g__Christensenellaceae R-7 group
OTU_905	1	0	2	0	1	0	0	1	1	1	1	1	1	4	1	1	0	k__Bacteria	p__Actinobacteria	c__Actinobacteria	o__Corynebacteriales	f__Nocardiaceae	g__Rhodococcus
OTU_728	0	0	4	4	4	1	0	0	0	2	1	0	0	0	0	0	0	k__Bacteria	p__Lentisphaerae	c__Lentisphaeria	o__Victivallales	f__vadinBE97
OTU_1156	3	2	1	1	2	0	2	1	1	2	0	1	0	0	0	0	0	k__Bacteria	p__Bacteroidetes	c__Bacteroidia	o__Sphingobacteriales	f__Lentimicrobiaceae
OTU_688	1	1	1	1	2	0	1	1	2	2	2	1	1	0	0	0	0
OTU_533	0	0	0	0	0	0	0	0	1	1	0	2	3	0	3	4	2	k__Bacteria	p__Bacteroidetes	c__Bacteroidia	o__Bacteroidales	f__Paludibacteraceae	g__Paludibacter
OTU_1168	0	2	0	2	0	0	1	2	3	2	0	0	0	0	3	1	0	k__Bacteria	p__Firmicutes	c__Clostridia	o__Clostridiales	f__Christensenellaceae
OTU_855	0	2	0	2	2	0	4	2	2	2	0	0	0	0	0	0	0	k__Bacteria	p__Bacteroidetes	c__Bacteroidia	o__Bacteroidales	f__Bacteroidetes vadinHA17
OTU_807	1	1	2	2	1	2	2	0	2	2	0	1	0	0	0	0	0	k__Bacteria	p__Chloroflexi	c__Anaerolineae	o__Anaerolineales	f__Anaerolineaceae	g__ADurb.Bin120
OTU_795	3	3	1	2	3	1	1	1	0	0	0	0	0	0	0	1	0	k__Bacteria	p__Proteobacteria	c__Deltaproteobacteria	o__Bdellovibrionales	f__Bdellovibrionaceae	g__Bdellovibrio
OTU_1119	0	0	0	0	1	1	0	0	1	2	4	3	4	0	0	0	0	k__Bacteria	p__Firmicutes	c__Clostridia	o__Clostridiales	f__Ruminococcaceae	g__Ruminococcaceae UCG-010
OTU_1357	3	1	1	1	3	1	3	0	0	0	0	0	1	2	0	0	0	k__Bacteria	p__Firmicutes	c__Clostridia	o__Clostridiales	f__Eubacteriaceae	g__Anaerofustis
OTU_621	1	1	0	0	0	0	0	0	0	0	2	0	2	5	0	3	2	k__Bacteria	p__Firmicutes	c__Clostridia	o__Clostridiales	f__Family XI	g__Gottschalkia
OTU_622	1	2	3	2	1	0	0	0	2	2	0	0	1	0	1	1	0	k__Bacteria	p__Synergistetes	c__Synergistia	o__Synergistales	f__Synergistaceae	g__JGI-0000079-D21
OTU_1346	0	0	0	0	0	0	0	0	0	0	0	1	1	3	6	2	3	k__Bacteria	p__Firmicutes	c__Clostridia	o__Clostridiales	f__Peptostreptococcaceae	g__Paraclostridium
OTU_827	0	0	1	1	0	0	0	0	0	0	0	0	0	0	8	4	2	k__Bacteria	p__Firmicutes	c__Clostridia	o__Clostridiales	f__Family XI	g__Sedimentibacter
OTU_858	2	0	1	2	5	1	0	0	0	1	0	0	0	2	1	0	0	k__Bacteria	p__Actinobacteria	c__Actinobacteria	o__Micrococcales	f__Microbacteriaceae	g__Leucobacter
OTU_496	1	1	0	1	1	0	1	0	4	3	1	2	0	0	0	0	0	k__Bacteria	p__Proteobacteria	c__Gammaproteobacteria	o__Betaproteobacteriales	f__Rhodocyclaceae	g__Dechlorobacter
OTU_782	0	0	1	0	1	2	2	1	2	5	0	1	0	0	0	0	0	k__Bacteria	p__Firmicutes	c__Clostridia	o__Clostridiales	f__Christensenellaceae
OTU_555	2	2	0	0	0	0	0	0	3	8	0	0	0	0	0	0	0	k__Bacteria	p__Proteobacteria	c__Gammaproteobacteria	o__Betaproteobacteriales	f__Burkholderiaceae	g__Aquabacterium
OTU_802	0	3	3	1	1	0	4	1	0	0	0	1	0	0	0	0	1	k__Bacteria	p__Chloroflexi	c__Anaerolineae	o__SBR1031
OTU_545	1	1	1	0	0	0	0	1	0	3	3	1	0	0	1	0	3	k__Bacteria	p__Planctomycetes	c__Planctomycetacia	o__Pirellulales	f__Pirellulaceae	g__p-1088-a5 gut group
OTU_1347	3	1	1	2	2	0	1	1	0	1	0	2	0	0	1	0	0	k__Bacteria	p__Firmicutes	c__Clostridia	o__Clostridiales	f__Christensenellaceae	g__Christensenellaceae R-7 group
OTU_1573	1	2	3	0	1	1	2	0	1	0	0	0	1	1	1	1	0	k__Bacteria	p__Proteobacteria	c__Alphaproteobacteria	o__Rhizobiales	f__Beijerinckiaceae
OTU_823	0	0	0	0	0	0	0	0	0	1	2	4	6	2	0	0	0	k__Bacteria	p__Firmicutes	c__Clostridia	o__Clostridiales	f__Christensenellaceae	g__Christensenellaceae R-7 group
OTU_743	1	4	1	0	0	1	1	0	0	2	0	0	0	1	0	2	2
OTU_708	3	0	0	2	4	1	1	0	2	0	2	0	0	0	0	0	0	k__Archaea	p__Euryarchaeota	c__Methanomicrobia	o__Methanomicrobiales
OTU_801	3	0	0	0	0	1	5	0	1	0	0	0	0	0	2	2	1	k__Bacteria	p__Firmicutes	c__Bacilli	o__Bacillales	f__Planococcaceae	g__Lysinibacillus	s__Lysinibacillus sphaericus
OTU_865	1	0	2	2	1	2	2	1	2	1	1	0	0	0	0	0	0	k__Bacteria	p__Firmicutes	c__Clostridia	o__Clostridiales	f__Syntrophomonadaceae	g__Syntrophomonas
OTU_1519	0	1	0	0	1	4	0	0	0	1	5	1	2	0	0	0	0	k__Bacteria	p__Firmicutes	c__Clostridia	o__Clostridiales	f__Peptococcaceae
OTU_953	8	1	4	0	0	0	0	2	0	0	0	0	0	0	0	0	0	k__Bacteria	p__Firmicutes	c__Clostridia	o__Clostridiales	f__Ruminococcaceae	g__Oscillibacter
OTU_1514	2	4	0	0	0	1	0	0	0	0	0	1	3	4	0	0	0	k__Bacteria	p__Firmicutes	c__Clostridia	o__Clostridiales	f__Family XI	g__Sedimentibacter
OTU_236	6	2	0	2	1	2	0	0	0	1	0	0	0	0	0	0	0	k__Bacteria	p__Firmicutes	c__Clostridia	o__Clostridiales	f__Family XIII
OTU_984	3	0	1	0	0	0	0	2	2	2	1	2	0	0	1	0	0	k__Bacteria	p__Proteobacteria	c__Gammaproteobacteria	o__Betaproteobacteriales	f__Burkholderiaceae	g__Comamonas
OTU_612	0	2	2	0	0	0	0	3	0	4	1	1	0	1	0	0	0	k__Archaea	p__Euryarchaeota	c__Methanomicrobia	o__Methanomicrobiales	f__Methanospirillaceae	g__Methanospirillum
OTU_1172	1	1	2	1	0	1	0	2	0	0	2	1	0	2	0	1	0	k__Bacteria	p__Proteobacteria	c__Alphaproteobacteria	o__Rhizobiales	f__C2U
OTU_1298	3	2	2	1	1	2	2	1	0	0	0	0	0	0	0	0	0	k__Bacteria	p__Cyanobacteria	c__Oxyphotobacteria	o__Chloroplast	f__Tetradesmus obliquus	g__Tetradesmus obliquus	s__Tetradesmus obliquus
OTU_740	3	4	3	1	2	1	0	0	0	0	0	0	0	0	0	0	0	k__Bacteria	p__Verrucomicrobia	c__Verrucomicrobiae	o__Verrucomicrobiales	f__Verrucomicrobiaceae
OTU_818	1	1	0	0	1	2	1	1	0	3	2	0	1	1	0	0	0	k__Bacteria	p__Planctomycetes	c__Planctomycetacia	o__Pirellulales	f__Pirellulaceae
OTU_1570	0	0	1	1	3	1	1	2	2	1	1	0	1	0	0	0	0	k__Bacteria	p__Hydrogenedentes	c__Hydrogenedentia	o__Hydrogenedentiales	f__Hydrogenedensaceae
OTU_620	1	1	2	0	0	3	3	3	0	0	0	0	0	0	1	0	0	k__Bacteria	p__Firmicutes	c__Clostridia	o__Clostridiales	f__Christensenellaceae	g__Christensenellaceae R-7 group
OTU_987	0	2	0	1	2	0	2	0	0	0	0	0	1	1	4	0	1	k__Bacteria	p__Chloroflexi	c__Anaerolineae	o__Anaerolineales	f__Anaerolineaceae
OTU_1623	2	2	2	0	2	0	2	0	1	0	1	0	1	0	1	0	0	k__Bacteria	p__Cloacimonetes	c__Cloacimonadia	o__Cloacimonadales	f__W27
OTU_1098	0	0	0	0	0	0	0	5	7	2	0	0	0	0	0	0	0	k__Bacteria	p__Firmicutes	c__Clostridia	o__Clostridiales	f__Ruminococcaceae	g__Caproiciproducens
OTU_656	1	1	4	2	2	2	1	0	0	0	0	0	1	0	0	0	0	k__Bacteria	p__Firmicutes	c__Clostridia	o__Clostridiales	f__Peptostreptococcaceae	g__Acetoanaerobium
OTU_848	0	1	0	0	0	0	0	0	0	0	1	0	1	1	3	6	1	k__Bacteria	p__Firmicutes	c__Clostridia	o__Clostridiales	f__Ruminococcaceae	g__Ercella
OTU_1201	4	1	4	0	0	2	0	0	1	0	0	0	1	1	0	0	0	k__Bacteria	p__Synergistetes	c__Synergistia	o__Synergistales	f__Synergistaceae	g__Syner-01
OTU_1566	0	0	0	0	1	0	0	0	0	0	2	2	3	1	2	1	2	k__Bacteria	p__Firmicutes	c__Clostridia	o__Clostridiales	f__Peptostreptococcaceae	g__Paraclostridium
OTU_1332	0	1	2	0	1	0	0	0	7	0	0	0	0	0	2	1	0	k__Bacteria	p__Bacteroidetes	c__Bacteroidia	o__Bacteroidales	f__SB-5
OTU_1577	1	1	2	0	0	0	0	0	1	2	1	2	2	0	0	1	1	k__Bacteria	p__Cyanobacteria	c__Oxyphotobacteria	o__Chloroplast
OTU_1083	4	2	1	2	1	1	0	0	0	0	0	1	1	0	0	0	1	k__Bacteria	p__Proteobacteria	c__Alphaproteobacteria	o__Rickettsiales	f__Mitochondria
OTU_1361	1	2	0	2	0	2	1	0	0	0	1	1	1	1	1	1	0	k__Bacteria	p__Proteobacteria	c__Alphaproteobacteria	o__Rhizobiales	f__Hyphomicrobiaceae	g__Pedomicrobium
OTU_1254	0	0	0	0	0	0	0	0	0	0	0	0	0	0	2	8	4	k__Bacteria	p__Bacteroidetes	c__Bacteroidia	o__Bacteroidales	f__Dysgonomonadaceae	g__Proteiniphilum
OTU_343	2	0	1	0	0	1	0	0	5	1	2	0	1	0	0	0	0	k__Archaea	p__Euryarchaeota	c__Methanobacteria	o__Methanobacteriales	f__Methanobacteriaceae	g__Methanobrevibacter
OTU_510	2	1	4	0	0	4	0	0	1	0	0	0	0	0	0	0	1	k__Bacteria	p__Firmicutes	c__Clostridia	o__Clostridiales	f__Clostridiaceae 1	g__Clostridium sensu stricto 1
OTU_574	7	1	0	1	1	2	0	0	0	0	0	1	0	0	0	0	0	k__Bacteria	p__Firmicutes	c__Clostridia	o__Clostridiales	f__Ruminococcaceae	g__Ruminococcaceae UCG-013
OTU_373	1	2	1	2	0	1	1	0	0	2	1	2	0	0	0	0	0	k__Bacteria	p__Firmicutes	c__Clostridia	o__Clostridiales	f__Christensenellaceae	g__Christensenellaceae R-7 group
OTU_702	1	3	0	0	4	0	0	1	0	2	2	0	0	0	0	0	0	k__Bacteria	p__Firmicutes	c__Clostridia	o__Clostridiales	f__Caldicoprobacteraceae	g__Caldicoprobacter
OTU_1071	3	3	1	1	0	1	2	0	1	0	0	1	0	0	0	0	0	k__Bacteria	p__Bacteroidetes	c__Bacteroidia	o__Flavobacteriales	f__Weeksellaceae	g__Cloacibacterium
OTU_1272	4	1	3	0	0	4	0	0	0	0	0	0	0	1	0	0	0	k__Bacteria	p__Proteobacteria	c__Deltaproteobacteria	o__Syntrophobacterales	f__Syntrophobacteraceae	g__Syntrophobacter
OTU_484	1	0	2	1	0	2	0	0	3	2	2	0	0	0	0	0	0	k__Bacteria	p__Firmicutes	c__Clostridia	o__Clostridiales	f__Ruminococcaceae	g__Ruminiclostridium 1
OTU_700	0	0	3	0	0	1	2	3	2	1	0	0	0	0	0	1	0	k__Bacteria	p__Chloroflexi	c__Anaerolineae	o__Anaerolineales	f__Anaerolineaceae	g__Longilinea
OTU_556	0	2	1	2	0	2	3	2	0	0	0	0	0	0	1	0	0	k__Bacteria	p__WS1
OTU_582	2	2	1	3	0	1	0	1	0	2	0	0	0	1	0	0	0	k__Bacteria	p__Proteobacteria	c__Deltaproteobacteria	o__Desulfobacterales	f__Desulfobacteraceae
OTU_871	6	1	0	1	0	0	1	1	0	2	1	0	0	0	0	0	0	k__Bacteria	p__Bacteroidetes	c__Bacteroidia	o__Flavobacteriales	f__Flavobacteriaceae	g__Flavobacterium
OTU_1475	4	0	1	3	1	0	0	0	0	1	1	0	1	1	0	0	0	k__Bacteria	p__Proteobacteria	c__Gammaproteobacteria	o__Chromatiales	f__Chromatiaceae	g__Thiocapsa
OTU_1062	0	0	0	0	1	0	1	0	1	0	1	2	2	2	1	1	1	k__Bacteria	p__Spirochaetes	c__Spirochaetia	o__Spirochaetales	f__Spirochaetaceae	g__Sphaerochaeta
OTU_784	1	2	1	1	2	0	1	0	0	0	2	1	0	1	1	0	0	k__Bacteria	p__Proteobacteria	c__Alphaproteobacteria	o__Rhizobiales	f__Beijerinckiaceae
OTU_567	0	0	0	0	1	0	0	1	0	0	0	3	1	1	0	1	5	k__Bacteria	p__Chloroflexi	c__Anaerolineae	o__RBG-13-54-9
OTU_629	1	0	0	3	1	1	0	0	0	2	0	1	2	1	1	0	0	k__Bacteria	p__Firmicutes	c__Clostridia	o__Clostridiales	f__Clostridiales vadinBB60 group
OTU_1147	6	1	0	0	0	0	0	2	0	0	1	2	1	0	0	0	0	k__Bacteria	p__Firmicutes	c__Clostridia	o__Clostridiales	f__Clostridiales vadinBB60 group
OTU_1157	2	5	2	0	0	0	1	0	0	0	0	1	1	0	0	1	0	k__Bacteria	p__Actinobacteria	c__Acidimicrobiia	o__Microtrichales
OTU_1521	2	0	7	2	1	1	0	0	0	0	0	0	0	0	0	0	0	k__Bacteria	p__Proteobacteria	c__Alphaproteobacteria	o__Acetobacterales	f__Acetobacteraceae	g__Roseomonas
OTU_552	0	2	0	0	0	0	2	0	1	1	2	0	1	1	0	2	1	k__Bacteria	p__Firmicutes	c__Clostridia	o__DTU014
OTU_1073	0	0	0	0	0	0	0	0	0	0	0	1	4	3	2	2	1	k__Bacteria	p__Firmicutes	c__Clostridia	o__Clostridiales	f__Eubacteriaceae	g__Anaerofustis
OTU_881	2	4	0	0	1	1	0	0	0	4	0	0	0	0	0	0	1	k__Bacteria	p__Proteobacteria	c__Alphaproteobacteria
OTU_1163	0	2	3	2	0	2	2	0	0	1	0	0	0	0	0	0	0	k__Bacteria	p__Spirochaetes	c__Leptospirae	o__Leptospirales	f__Leptospiraceae	g__RBG-16-49-21
OTU_720	0	0	2	0	3	0	0	0	2	3	0	0	1	0	0	1	0	k__Bacteria	p__Firmicutes	c__Clostridia	o__Clostridiales	f__Christensenellaceae
OTU_563	2	0	0	1	0	1	0	1	3	2	1	0	0	0	1	0	0	k__Bacteria	p__Proteobacteria	c__Deltaproteobacteria	o__Bdellovibrionales	f__Bacteriovoracaceae	g__Peredibacter
OTU_1363	0	0	0	0	0	0	0	0	3	0	1	2	0	0	1	1	4	k__Bacteria	p__Firmicutes	c__Clostridia	o__Clostridiales	f__Family XIII	g__Family XIII AD3011 group
OTU_952	2	1	1	0	3	1	0	0	0	1	1	0	0	1	0	0	1
OTU_895	1	1	2	0	0	1	0	4	1	1	0	0	1	0	0	0	0	k__Bacteria	p__WS1
OTU_1052	1	3	0	1	0	0	0	0	0	0	2	1	0	2	0	2	0	k__Bacteria	p__Proteobacteria	c__Alphaproteobacteria	o__Rhizobiales	f__Xanthobacteraceae	g__Xanthobacter
OTU_996	5	0	0	0	0	0	0	2	0	0	0	0	0	0	1	3	1	k__Bacteria	p__Tenericutes	c__Mollicutes	o__Acholeplasmatales	f__Acholeplasmataceae	g__Acholeplasma
OTU_733	1	1	0	0	0	0	1	1	1	2	1	1	1	0	0	0	2	k__Bacteria	p__Proteobacteria	c__Deltaproteobacteria	o__Bdellovibrionales	f__Bdellovibrionaceae	g__Bdellovibrio
OTU_1082	0	1	1	0	3	1	1	1	0	0	0	0	0	1	0	2	1	k__Bacteria	p__Synergistetes	c__Synergistia	o__Synergistales	f__Synergistaceae
OTU_896	0	0	0	0	0	0	0	0	0	0	0	0	0	0	5	2	5	k__Bacteria	p__Firmicutes	c__Clostridia	o__Clostridiales	f__Peptococcaceae
OTU_776	1	0	3	2	1	1	1	2	0	0	0	0	0	1	0	0	0	k__Bacteria	p__Verrucomicrobia	c__Verrucomicrobiae	o__Verrucomicrobiales	f__Rubritaleaceae	g__Luteolibacter
OTU_1074	1	1	0	0	0	0	0	0	2	2	0	1	1	3	1	0	0	k__Bacteria	p__Cyanobacteria	c__Oxyphotobacteria	o__Chloroplast
OTU_1435	0	0	1	0	2	0	0	2	2	1	0	2	1	0	1	0	0	k__Bacteria	p__Firmicutes	c__Clostridia	o__Clostridiales	f__Ruminococcaceae
OTU_824	0	0	0	0	0	0	0	2	2	3	1	4	0	0	0	0	0	k__Bacteria	p__Firmicutes	c__Clostridia	o__Clostridiales	f__Lachnospiraceae	g__Lachnoclostridium
OTU_1219	0	2	1	1	0	4	2	0	1	0	0	0	0	0	0	1	0
OTU_1135	0	0	0	1	3	0	0	1	1	0	0	2	1	1	0	2	0	k__Bacteria	p__Firmicutes	c__Clostridia	o__Clostridiales	f__Ruminococcaceae	g__Ruminiclostridium
OTU_1024	2	2	0	1	0	0	0	5	1	0	0	0	1	0	0	0	0	k__Bacteria	p__Proteobacteria	c__Gammaproteobacteria	o__Betaproteobacteriales	f__Hydrogenophilaceae	g__Thiobacillus
OTU_1490	0	0	1	0	0	0	0	1	2	0	0	3	3	0	0	0	2	k__Bacteria	p__Firmicutes	c__Clostridia	o__Clostridiales
OTU_810	0	0	0	0	0	0	0	0	0	0	0	0	0	0	6	2	4	k__Bacteria	p__Firmicutes	c__Clostridia	o__Thermoanaerobacterales	f__Family III	g__Tepidanaerobacter
OTU_985	1	0	0	1	0	0	1	0	0	0	1	0	1	0	4	3	0	k__Bacteria	p__Firmicutes	c__Clostridia	o__Clostridiales	f__Ruminococcaceae
OTU_402	1	1	0	2	0	0	1	1	2	3	0	0	0	0	0	0	0	k__Bacteria	p__Proteobacteria	c__Deltaproteobacteria	o__Deltaproteobacteria Incertae Sedis	f__Syntrophorhabdaceae	g__Syntrophorhabdus
OTU_514	0	0	0	1	0	0	0	0	3	4	1	1	0	0	0	0	1	k__Bacteria	p__Proteobacteria	c__Deltaproteobacteria	o__Deltaproteobacteria Incertae Sedis	f__Syntrophorhabdaceae	g__Syntrophorhabdus
OTU_826	0	0	0	0	2	0	1	2	2	0	1	1	0	0	0	2	0	k__Bacteria	p__Cloacimonetes	c__Cloacimonadia	o__Cloacimonadales	f__Cloacimonadaceae	g__W5
OTU_1622	1	0	0	0	0	0	0	0	0	3	1	2	1	0	2	0	1	k__Bacteria	p__Firmicutes	c__Clostridia	o__Clostridiales	f__Family XI	g__Sedimentibacter
OTU_780	0	0	0	0	0	0	1	4	0	1	0	0	1	0	3	1	0	k__Bacteria	p__Firmicutes	c__Limnochordia	o__Limnochordales	f__Limnochordaceae
OTU_690	2	2	1	0	0	0	0	0	3	2	1	0	0	0	0	0	0	k__Bacteria	p__Planctomycetes	c__Planctomycetacia	o__Pirellulales	f__Pirellulaceae	g__Pirellula
OTU_639	3	0	3	0	2	3	0	0	0	0	0	0	0	0	0	0	0	k__Bacteria	p__Armatimonadetes
OTU_958	1	0	0	1	0	0	1	1	2	2	0	1	1	0	0	1	0	k__Bacteria	p__Firmicutes	c__Clostridia	o__Clostridiales	f__Ruminococcaceae	g__Ruminiclostridium 1
OTU_1284	1	1	0	0	0	1	0	0	0	0	0	1	0	0	3	1	3	k__Bacteria	p__Bacteroidetes	c__Bacteroidia	o__Bacteroidales	f__Prolixibacteraceae
OTU_1066	0	0	2	1	0	0	0	1	1	0	1	1	0	0	2	1	1	k__Bacteria	p__Synergistetes	c__Synergistia	o__Synergistales	f__Synergistaceae
OTU_659	1	1	4	0	0	2	1	0	1	1	0	0	0	0	0	0	0	k__Bacteria	p__Kiritimatiellaeota	c__Kiritimatiellae	o__WCHB1-41
OTU_1228	0	0	0	0	0	0	0	2	2	0	2	0	0	0	1	1	3	k__Bacteria	p__WS1
OTU_487	1	3	0	0	2	0	0	0	1	0	1	1	0	0	1	1	0	k__Bacteria	p__Firmicutes	c__Clostridia	o__Clostridiales	f__Lachnospiraceae
OTU_788	0	0	2	1	0	1	1	1	1	0	2	0	1	0	1	0	0	k__Bacteria	p__Firmicutes	c__Clostridia	o__Clostridiales	f__Ruminococcaceae
OTU_511	0	0	0	0	0	1	0	0	7	1	0	0	2	0	0	0	0	k__Bacteria	p__Bacteroidetes	c__Bacteroidia	o__Bacteroidales	f__Dysgonomonadaceae	g__Dysgonomonas
OTU_1439	2	1	1	1	0	0	0	0	1	0	1	1	0	0	2	1	0	k__Bacteria	p__Firmicutes	c__Clostridia	o__Clostridiales	f__Ruminococcaceae
OTU_904	2	0	0	0	0	0	0	2	0	0	3	2	1	0	0	0	1	k__Bacteria	p__Firmicutes	c__Clostridia	o__Clostridiales	f__Ruminococcaceae	g__Candidatus Soleaferrea
OTU_1028	0	7	2	0	0	0	0	0	2	0	0	0	0	0	0	0	0	k__Bacteria	p__Cyanobacteria	c__Melainabacteria	o__Gastranaerophilales
OTU_1128	1	3	1	1	0	1	0	0	0	1	0	1	1	0	0	0	1	k__Bacteria	p__Proteobacteria	c__Alphaproteobacteria	o__Rhizobiales	f__Xanthobacteraceae
OTU_1309	0	0	0	0	0	0	1	0	1	3	3	0	0	0	1	2	0	k__Bacteria	p__Proteobacteria	c__Alphaproteobacteria	o__Sphingomonadales	f__Sphingomonadaceae	g__Sphingopyxis
OTU_1053	0	0	0	0	0	0	0	0	0	0	0	0	0	0	0	5	6	k__Bacteria	p__Firmicutes	c__Negativicutes	o__Selenomonadales	f__Veillonellaceae
OTU_1105	2	4	0	4	1	0	0	0	0	0	0	0	0	0	0	0	0	k__Bacteria	p__Proteobacteria	c__Alphaproteobacteria	o__Rhodobacterales	f__Rhodobacteraceae
OTU_1292	1	4	3	2	1	0	0	0	0	0	0	0	0	0	0	0	0	k__Bacteria	p__Proteobacteria	c__Alphaproteobacteria	o__Acetobacterales	f__Acetobacteraceae	g__Roseomonas
OTU_528	7	0	2	0	1	0	0	0	0	0	0	0	0	0	0	0	0	k__Bacteria	p__Chloroflexi	c__Anaerolineae	o__Anaerolineales	f__Anaerolineaceae	g__Flexilinea
OTU_1153	0	2	0	0	0	1	1	0	0	2	0	0	1	1	2	0	0	k__Bacteria	p__Actinobacteria	c__Actinobacteria	o__Corynebacteriales	f__Mycobacteriaceae	g__Mycobacterium
OTU_1358	0	0	3	2	1	1	0	0	0	1	1	1	0	0	0	0	0
OTU_830	0	2	1	0	0	1	0	0	2	3	1	0	0	0	0	0	0	k__Bacteria	p__Bacteroidetes	c__Bacteroidia	o__Bacteroidales	f__M2PB4-65 termite group
OTU_1090	0	1	0	2	0	0	0	1	1	1	0	1	1	1	0	0	1	k__Bacteria	p__Synergistetes	c__Synergistia	o__Synergistales	f__Synergistaceae
OTU_1209	1	2	0	2	2	0	1	1	1	0	0	0	0	0	0	0	0	k__Bacteria	p__Firmicutes	c__Clostridia	o__Clostridiales	f__Ruminococcaceae
OTU_874	7	0	1	0	1	1	0	0	0	0	0	0	0	0	0	0	0	k__Bacteria	p__Firmicutes	c__Clostridia	o__Clostridiales	f__Christensenellaceae	g__Christensenellaceae R-7 group
OTU_457	2	2	0	0	1	0	0	2	1	2	0	0	0	0	0	0	0	k__Bacteria	p__Proteobacteria	c__Gammaproteobacteria
OTU_844	3	1	0	0	0	1	1	0	0	2	0	0	0	1	0	0	1	k__Bacteria	p__Proteobacteria	c__Alphaproteobacteria	o__Sphingomonadales	f__Sphingomonadaceae	g__Sphingopyxis
OTU_737	4	2	0	0	1	0	0	1	1	0	0	0	0	0	0	1	0	k__Bacteria	p__Firmicutes	c__Clostridia	o__Clostridiales	f__Ruminococcaceae	g__Ruminococcaceae UCG-010
OTU_816	0	3	0	1	0	2	0	1	1	1	1	0	0	0	0	0	0	k__Bacteria	p__Planctomycetes	c__Phycisphaerae	o__MSBL9	f__KCLunmb-38-53
OTU_549	0	3	4	0	1	0	0	1	0	1	0	0	0	0	0	0	0	k__Bacteria	p__Acidobacteria	c__Acidobacteriia	o__Solibacterales	f__Solibacteraceae (Subgroup 3)	g__Candidatus Solibacter
OTU_531	0	1	1	1	0	0	4	1	1	0	0	0	0	0	0	0	1	k__Bacteria	p__Chloroflexi	c__Anaerolineae	o__SBR1031
OTU_1240	0	1	0	2	0	1	1	1	0	0	1	0	2	1	0	0	0	k__Bacteria	p__Actinobacteria	c__Acidimicrobiia	o__Microtrichales
OTU_798	0	0	0	0	0	0	0	0	0	0	0	0	0	0	4	4	2	k__Bacteria	p__Firmicutes	c__Clostridia	o__Clostridiales	f__Lachnospiraceae	g__Lachnospiraceae UCG-010
OTU_1458	0	0	0	0	0	0	0	1	0	1	1	1	1	0	2	2	1	k__Bacteria	p__Firmicutes	c__Clostridia	o__Clostridiales	f__Christensenellaceae
OTU_1336	0	0	3	0	0	2	0	0	1	1	1	0	0	0	1	0	1	k__Bacteria	p__Firmicutes	c__Clostridia	o__Clostridiales	f__Lachnospiraceae	g__Roseburia
OTU_1387	0	0	0	0	0	0	0	1	3	0	1	0	0	0	0	5	0	k__Bacteria	p__Bacteroidetes	c__Bacteroidia	o__Bacteroidales	f__Bacteroidaceae	g__Bacteroides
OTU_1644	0	1	1	0	2	2	0	1	0	0	0	0	2	0	0	1	0	k__Bacteria	p__Proteobacteria	c__Deltaproteobacteria	o__Bdellovibrionales	f__Bdellovibrionaceae	g__Bdellovibrio
OTU_1229	1	0	1	0	2	0	0	0	1	1	1	0	1	0	1	0	1	k__Bacteria	p__Firmicutes	c__Clostridia	o__D8A-2
OTU_794	0	0	0	0	0	0	0	0	2	0	0	0	0	0	4	2	2	k__Bacteria	p__Synergistetes	c__Synergistia	o__Synergistales	f__Synergistaceae
OTU_870	0	0	0	1	0	0	0	2	0	2	1	1	0	2	0	1	0	k__Bacteria	p__Firmicutes	c__Clostridia	o__Clostridiales	f__Christensenellaceae
OTU_1186	2	1	0	1	3	1	1	1	0	0	0	0	0	0	0	0	0	k__Bacteria	p__Chloroflexi	c__Anaerolineae	o__SJA-15
OTU_1192	0	0	0	0	0	0	0	0	0	0	0	0	0	0	1	5	4	k__Bacteria	p__Firmicutes	c__Clostridia	o__Clostridiales	f__Family XI	g__Tissierella
OTU_1600	0	0	0	0	0	0	0	0	0	1	1	3	3	0	0	1	1	k__Bacteria	p__Firmicutes	c__Clostridia	o__Clostridiales	f__Peptococcaceae	g__Desulfitibacter
OTU_1108	2	0	0	2	0	0	0	0	0	0	1	1	2	2	0	0	0	k__Bacteria	p__Proteobacteria	c__Alphaproteobacteria	o__Rhizobiales	f__Rhizobiales Incertae Sedis	g__Bauldia
OTU_1070	1	0	0	1	1	0	1	0	0	0	1	1	1	1	1	1	0	k__Bacteria	p__Firmicutes	c__Clostridia	o__Clostridiales	f__Ruminococcaceae	g__[Eubacterium] coprostanoligenes group
OTU_1293	0	0	0	0	0	0	0	0	0	0	0	0	0	0	4	4	2	k__Bacteria	p__Firmicutes	c__Clostridia	o__Clostridiales	f__Family XI	g__Sedimentibacter
OTU_62	0	0	0	0	0	0	0	0	0	0	0	0	0	0	1	4	4	k__Bacteria	p__Patescibacteria	c__Gracilibacteria	o__Absconditabacteriales (SR1)
OTU_358	6	0	0	0	0	1	0	0	0	2	0	0	0	0	0	0	0	k__Bacteria	p__Patescibacteria	c__ABY1	o__Candidatus Falkowbacteria
OTU_627	7	0	0	1	0	1	0	0	0	0	0	0	0	0	0	0	0	k__Bacteria	p__Actinobacteria	c__Actinobacteria	o__Micrococcales	f__Dermatophilaceae
OTU_559	2	0	0	0	0	0	0	0	0	1	1	1	1	1	0	1	1	k__Bacteria	p__Proteobacteria	c__Alphaproteobacteria	o__Rhizobiales	f__Xanthobacteraceae
OTU_781	1	0	2	0	0	0	0	1	2	0	0	0	0	0	1	0	2	k__Bacteria	p__Bacteroidetes	c__Bacteroidia	o__Bacteroidales	f__Prolixibacteraceae	g__Tangfeifania
OTU_779	0	1	1	3	1	1	1	0	0	1	0	0	0	0	0	0	0	k__Bacteria	p__WS1
OTU_584	7	0	1	0	0	1	0	0	0	0	0	0	0	0	0	0	0	k__Bacteria	p__Firmicutes	c__Clostridia	o__Clostridiales	f__Eubacteriaceae
OTU_786	0	1	1	0	0	2	0	1	1	1	1	0	0	0	0	1	0	k__Bacteria	p__Armatimonadetes
OTU_892	5	0	0	0	1	0	2	0	0	0	0	0	0	0	0	0	1	k__Bacteria	p__Proteobacteria	c__Gammaproteobacteria	o__Cellvibrionales	f__Spongiibacteraceae	g__BD1-7 clade
OTU_1060	0	0	1	1	0	0	0	0	0	0	1	1	0	1	3	0	1	k__Bacteria	p__Actinobacteria	c__Actinobacteria	o__Propionibacteriales	f__Nocardioidaceae	g__Aeromicrobium
OTU_749	1	4	0	0	0	0	2	1	0	1	0	0	0	0	0	0	0	k__Bacteria	p__Firmicutes	c__Clostridia	o__Clostridiales	f__Gracilibacteraceae	g__Gracilibacter
OTU_643	0	0	0	0	0	0	0	0	0	0	0	0	2	1	0	3	3	k__Bacteria	p__Firmicutes	c__Clostridia	o__Clostridiales	f__Ruminococcaceae
OTU_419	1	1	0	1	0	0	1	0	1	0	0	0	0	0	2	0	2	k__Bacteria	p__Chloroflexi	c__Anaerolineae	o__Caldilineales	f__Caldilineaceae
OTU_1497	0	0	0	1	0	2	1	0	1	0	4	0	0	0	0	0	0	k__Bacteria	p__Firmicutes	c__Clostridia	o__Clostridiales	f__Family XI
OTU_755	5	2	1	0	1	0	0	0	0	0	0	0	0	0	0	0	0	k__Bacteria	p__Verrucomicrobia	c__Verrucomicrobiae	o__Verrucomicrobiales	f__DEV007
OTU_1433	0	0	0	0	0	0	0	1	2	1	0	0	1	1	2	0	1	k__Bacteria	p__Firmicutes	c__Clostridia	o__Clostridiales	f__Family XIII
OTU_680	0	0	0	0	0	1	0	1	0	1	2	0	1	2	0	1	0	k__Bacteria	p__Patescibacteria	c__Saccharimonadia	o__Saccharimonadales
OTU_1377	0	0	0	1	1	2	0	0	1	0	0	1	1	0	2	0	0	k__Bacteria	p__Firmicutes	c__Clostridia	o__Clostridiales	f__Ruminococcaceae	g__Ruminiclostridium 5
OTU_1481	0	0	0	0	0	0	0	0	1	1	3	0	2	2	0	0	0	k__Bacteria	p__Chloroflexi	c__Anaerolineae	o__Anaerolineales	f__Anaerolineaceae
OTU_1533	0	0	0	0	1	0	0	2	0	1	2	1	0	1	0	0	1	k__Bacteria	p__Armatimonadetes
OTU_972	0	2	0	0	0	0	0	1	2	1	1	1	0	0	0	0	1	k__Bacteria	p__Chloroflexi	c__Anaerolineae	o__RBG-13-54-9
OTU_1535	0	1	1	1	1	0	2	1	2	0	0	0	0	0	0	0	0	k__Bacteria	p__Firmicutes	c__Clostridia	o__Clostridiales	f__Peptostreptococcaceae	g__Peptoclostridium
OTU_833	2	4	1	0	0	0	0	0	1	0	0	0	1	0	0	0	0	k__Bacteria	p__Firmicutes	c__Clostridia	o__Clostridiales	f__Ruminococcaceae	g__Ruminiclostridium
OTU_856	1	1	0	0	1	1	0	0	0	0	0	1	0	1	1	1	1	k__Bacteria	p__Actinobacteria	c__Thermoleophilia	o__Solirubrobacterales	f__67-14
OTU_1351	0	0	0	0	0	0	0	0	0	0	0	0	0	0	1	4	4	k__Bacteria	p__Firmicutes	c__Clostridia	o__Clostridiales	f__Ruminococcaceae
OTU_1588	0	0	0	0	0	0	0	0	1	0	0	0	0	1	2	3	2	k__Bacteria	p__Bacteroidetes	c__Bacteroidia	o__Bacteroidales	f__Paludibacteraceae
OTU_1077	0	1	0	0	0	0	0	0	0	0	3	0	1	2	2	0	0	k__Bacteria	p__Firmicutes	c__Clostridia	o__Clostridiales	f__Christensenellaceae
OTU_1244	0	1	0	0	1	0	0	1	0	0	0	1	0	0	3	2	0	k__Bacteria	p__Firmicutes	c__Clostridia	o__Clostridiales	f__Christensenellaceae	g__Christensenellaceae R-7 group
OTU_932	1	3	2	0	1	1	0	0	0	0	0	0	0	0	1	0	0	k__Bacteria	p__Proteobacteria	c__Deltaproteobacteria	o__Oligoflexales	f__Oligoflexaceae
OTU_1496	1	0	1	1	0	0	1	0	0	0	0	2	0	2	0	1	0	k__Bacteria	p__Bacteroidetes	c__Bacteroidia	o__Bacteroidales	f__Dysgonomonadaceae	g__Proteiniphilum
OTU_722	0	0	0	0	1	0	0	0	0	3	0	0	1	0	3	0	1	k__Bacteria	p__Bacteroidetes	c__Bacteroidia	o__Bacteroidales	f__Marinilabiliaceae	g__Ruminofilibacter
OTU_1139	0	0	0	0	0	0	0	0	0	0	0	0	0	0	2	4	3	k__Bacteria	p__Firmicutes	c__Clostridia	o__Thermoanaerobacterales	f__Thermoanaerobacteraceae	g__Gelria
OTU_787	0	0	0	0	0	0	1	0	0	0	1	2	3	2	0	0	0	k__Bacteria	p__Actinobacteria	c__Acidimicrobiia	o__Microtrichales	f__Iamiaceae	g__Iamia
OTU_551	7	0	0	0	1	0	0	0	0	0	0	0	0	0	0	0	0	k__Bacteria	p__Bacteroidetes	c__Bacteroidia	o__Flavobacteriales	f__Flavobacteriaceae	g__Flavobacterium
OTU_497	2	1	0	0	0	1	0	0	1	0	0	0	1	2	0	0	0	k__Bacteria	p__Proteobacteria	c__Alphaproteobacteria	o__Rhodobacterales	f__Rhodobacteraceae	g__Rhodobacter
OTU_684	0	0	0	0	0	0	0	0	0	0	0	0	0	0	1	4	3	k__Bacteria	p__Firmicutes	c__Clostridia	o__Clostridiales
OTU_654	2	1	1	1	0	1	2	0	0	0	0	0	0	0	0	0	0	k__Bacteria	p__Synergistetes	c__Synergistia	o__Synergistales	f__Synergistaceae	g__Lactivibrio
OTU_347	0	0	2	1	0	0	0	0	0	0	2	0	1	2	0	0	0	k__Bacteria	p__Firmicutes	c__Clostridia	o__Clostridiales	f__Gracilibacteraceae
OTU_553	0	0	0	0	0	0	0	0	3	4	0	1	0	0	0	0	0	k__Bacteria	p__Proteobacteria	c__Alphaproteobacteria	o__Sphingomonadales	f__Sphingomonadaceae	g__Sphingopyxis
OTU_747	0	0	1	0	0	0	1	2	2	2	0	0	0	0	0	0	0	k__Bacteria	p__Kiritimatiellaeota	c__Kiritimatiellae	o__WCHB1-41
OTU_1236	1	0	0	1	1	1	0	2	1	1	0	0	0	0	0	0	0	k__Bacteria	p__WS1
OTU_1389	0	0	0	0	0	0	0	0	0	0	0	0	0	0	1	6	1	k__Bacteria	p__Bacteroidetes	c__Bacteroidia	o__Bacteroidales	f__Tannerellaceae	g__Parabacteroides
OTU_1009	1	0	3	2	0	1	0	0	0	1	0	0	0	0	0	0	0	k__Bacteria	p__Firmicutes	c__Clostridia	o__Clostridiales	f__Ruminococcaceae	g__Fastidiosipila
OTU_1179	0	3	1	0	1	0	0	1	1	1	0	0	0	0	0	0	0	k__Bacteria	p__Chloroflexi	c__Anaerolineae	o__Anaerolineales	f__Anaerolineaceae
OTU_791	1	0	1	1	0	1	0	1	0	0	1	0	0	0	1	1	0	k__Bacteria	p__Firmicutes	c__Clostridia	o__Clostridiales	f__Ruminococcaceae	g__Ruminiclostridium 1
OTU_685	4	0	0	0	0	0	0	0	0	1	0	0	0	0	0	2	1	k__Bacteria	p__Kiritimatiellaeota	c__Kiritimatiellae	o__WCHB1-41
OTU_1621	0	0	1	1	1	0	0	1	1	0	0	0	1	1	0	0	1	k__Bacteria	p__Firmicutes	c__Clostridia	o__Clostridiales	f__Lachnospiraceae
OTU_817	0	0	1	0	0	2	1	1	1	1	0	0	0	0	0	0	1	k__Bacteria	p__Bacteroidetes	c__Ignavibacteria	o__OPB56
OTU_1207	2	1	0	0	0	0	0	0	0	0	1	3	1	0	0	0	0	k__Bacteria	p__Firmicutes	c__Clostridia	o__Clostridiales	f__Christensenellaceae	g__Christensenellaceae R-7 group
OTU_978	1	1	2	1	0	1	0	0	0	0	0	1	0	1	0	0	0	k__Bacteria	p__Firmicutes	c__Clostridia	o__Clostridiales	f__Gracilibacteraceae	g__Lutispora
OTU_689	0	0	0	2	1	0	2	0	0	1	0	0	0	0	1	0	1	k__Bacteria	p__Firmicutes	c__Clostridia	o__Clostridiales	f__Peptococcaceae
OTU_1299	0	0	0	0	0	0	1	0	1	1	0	2	0	0	1	2	0	k__Bacteria	p__Chloroflexi	c__Anaerolineae	o__Anaerolineales	f__Anaerolineaceae	g__ADurb.Bin120
OTU_1441	0	0	1	0	0	1	0	1	2	2	0	0	0	1	0	0	0	k__Bacteria	p__Firmicutes	c__Clostridia	o__Thermoanaerobacterales	f__Family III	g__Tepidanaerobacter
OTU_1138	0	1	0	1	0	1	0	0	1	1	2	0	0	0	1	0	0
OTU_1011	3	1	0	0	0	0	1	1	0	1	0	1	0	0	0	0	0	k__Bacteria	p__Firmicutes	c__Clostridia	o__Clostridiales	f__Clostridiales vadinBB60 group
OTU_1383	0	1	1	1	1	2	1	0	0	0	0	1	0	0	0	0	0	k__Bacteria	p__Firmicutes	c__Clostridia	o__Clostridiales	f__Ruminococcaceae	g__Ercella	s__Ercella succinigenes
OTU_925	0	1	0	0	0	1	1	2	0	0	0	0	0	2	0	1	0	k__Bacteria	p__Proteobacteria	c__Gammaproteobacteria	o__Betaproteobacteriales	f__Burkholderiaceae	g__Advenella
OTU_1595	0	1	0	1	1	3	0	0	0	0	0	1	0	1	0	0	0	k__Bacteria	p__Firmicutes	c__Clostridia	o__Clostridiales	f__Lachnospiraceae	g__Cellulosilyticum
OTU_1283	0	0	2	0	1	1	0	0	0	1	1	1	1	0	0	0	0	k__Bacteria	p__Firmicutes	c__Clostridia	o__Thermoanaerobacterales	f__Family III	g__Tepidanaerobacter
OTU_964	0	1	0	0	0	0	0	0	2	1	1	0	1	0	0	2	0	k__Bacteria	p__Firmicutes	c__Clostridia	o__Clostridiales	f__Ruminococcaceae	g__Ruminiclostridium 1
OTU_1273	0	0	1	0	0	0	0	0	0	0	0	0	0	0	1	4	2	k__Bacteria	p__Firmicutes	c__Bacilli	o__Lactobacillales	f__Leuconostocaceae	g__Weissella
OTU_1627	0	0	0	0	0	0	0	0	4	3	0	0	0	0	0	0	1	k__Bacteria	p__Firmicutes	c__Clostridia	o__Clostridiales	f__Ruminococcaceae
OTU_1174	0	0	0	0	0	0	0	0	0	0	0	4	1	1	0	0	2	k__Bacteria	p__Proteobacteria	c__Deltaproteobacteria	o__Desulfovibrionales	f__Desulfovibrionaceae	g__Desulfovibrio
OTU_1285	1	0	0	0	0	0	0	2	0	0	1	2	0	0	1	1	0	k__Bacteria	p__Firmicutes	c__Clostridia	o__Clostridiales	f__Ruminococcaceae
OTU_1084	0	0	0	0	1	0	0	0	0	0	0	0	1	4	2	0	0	k__Bacteria	p__Firmicutes	c__Clostridia	o__Clostridiales	f__Ruminococcaceae
OTU_1399	0	0	1	2	0	1	0	2	0	0	0	1	0	0	1	0	0	k__Bacteria	p__Firmicutes	c__Clostridia	o__Clostridiales	f__Ruminococcaceae	g__Ruminococcaceae UCG-009
OTU_1075	0	1	0	0	0	0	0	0	1	0	0	1	0	1	1	3	0	k__Bacteria	p__Firmicutes	c__Clostridia	o__Clostridiales	f__Christensenellaceae
OTU_829	0	3	0	1	0	0	0	0	0	0	0	0	2	0	0	1	1	k__Bacteria	p__Proteobacteria	c__Alphaproteobacteria	o__Rhodobacterales	f__Rhodobacteraceae
OTU_494	2	1	0	0	0	1	0	0	0	0	1	1	1	0	0	0	0	k__Bacteria	p__Proteobacteria	c__Alphaproteobacteria	o__Rhodobacterales	f__Rhodobacteraceae	g__Paracoccus
OTU_744	3	0	0	0	1	1	1	0	1	0	0	0	0	0	0	0	0	k__Bacteria	p__Proteobacteria	c__Alphaproteobacteria	o__Sphingomonadales	f__Sphingomonadaceae	g__Novosphingobium
OTU_337	1	1	1	2	0	0	1	0	0	0	1	0	0	0	0	0	0	k__Bacteria	p__Synergistetes	c__Synergistia	o__Synergistales	f__Synergistaceae	g__Thermovirga
OTU_1362	4	0	1	0	0	0	0	0	0	1	1	0	0	0	0	0	0	k__Bacteria	p__Firmicutes	c__Clostridia	o__Clostridiales	f__Christensenellaceae	g__Christensenellaceae R-7 group
OTU_557	1	0	0	0	0	0	0	0	3	2	0	0	1	0	0	0	0	k__Bacteria	p__Firmicutes	c__Clostridia	o__Clostridiales	f__Ruminococcaceae
OTU_1409	0	0	0	0	0	0	0	0	0	1	0	2	0	0	3	1	0	k__Bacteria	p__Firmicutes	c__Clostridia	o__Clostridiales	f__Syntrophomonadaceae	g__Syntrophomonas
OTU_989	0	0	0	0	1	0	0	0	1	2	0	1	1	0	0	0	1	k__Bacteria	p__Bacteroidetes	c__Bacteroidia	o__Flavobacteriales	f__Weeksellaceae	g__Chryseobacterium
OTU_1000	2	0	1	0	1	0	0	3	0	0	0	0	0	0	0	0	0	k__Bacteria	p__Chloroflexi	c__Anaerolineae
OTU_931	0	0	1	2	1	1	1	0	0	0	0	0	1	0	0	0	0	k__Bacteria	p__Firmicutes	c__Clostridia	o__Clostridiales	f__Eubacteriaceae	g__Eubacterium
OTU_766	0	1	3	0	1	1	1	0	0	0	0	0	0	0	0	0	0	k__Bacteria	p__Planctomycetes	c__Phycisphaerae	o__Tepidisphaerales	f__Tepidisphaeraceae
OTU_1437	0	0	1	0	1	0	2	0	1	1	0	0	0	1	0	0	0	k__Bacteria	p__Firmicutes	c__Clostridia	o__Clostridiales	f__Ruminococcaceae
OTU_842	4	0	0	0	1	2	0	0	0	0	0	0	0	0	0	0	0	k__Bacteria	p__Acidobacteria	c__Thermoanaerobaculia	o__Thermoanaerobaculales	f__Thermoanaerobaculaceae	g__Thermoanaerobaculum
OTU_645	2	0	0	1	0	0	0	0	0	0	1	1	0	1	0	1	0	k__Bacteria	p__Firmicutes	c__Clostridia	o__Clostridiales	f__Ruminococcaceae
OTU_1152	0	1	0	0	1	0	0	0	1	4	0	0	0	0	0	0	0	k__Bacteria	p__WS1
OTU_1572	0	0	0	0	0	1	1	0	0	1	0	1	0	0	0	1	2	k__Bacteria	p__Firmicutes	c__Clostridia	o__Clostridiales
OTU_970	0	0	0	0	0	1	0	2	1	0	0	1	0	0	1	0	1	k__Bacteria	p__Firmicutes	c__Clostridia	o__Clostridiales	f__Ruminococcaceae
OTU_1353	0	0	0	0	0	0	2	1	1	0	0	2	0	0	0	1	0	k__Bacteria	p__Firmicutes	c__Bacilli	o__Bacillales	f__Planococcaceae	g__Rummeliibacillus	s__Rummeliibacillus stabekisii
OTU_667	1	0	0	0	0	0	1	0	1	0	0	0	0	0	0	2	2	k__Bacteria	p__Chloroflexi	c__Anaerolineae	o__MSB-5E12
OTU_1538	0	0	1	1	1	1	0	0	1	0	1	0	0	0	0	0	1	k__Bacteria	p__Firmicutes	c__Clostridia	o__Clostridiales	f__Peptostreptococcaceae	g__Paeniclostridium
OTU_655	2	2	1	0	0	0	0	1	0	0	0	1	0	0	0	0	0	k__Bacteria	p__Spirochaetes	c__Spirochaetia	o__Spirochaetales	f__Spirochaetaceae	g__Treponema 2
OTU_899	0	0	0	1	0	0	0	0	1	1	0	0	0	1	2	1	0	k__Bacteria	p__Firmicutes	c__Clostridia	o__Clostridiales	f__Peptococcaceae
OTU_863	1	2	0	1	1	1	0	1	0	0	0	0	0	0	0	0	0	k__Bacteria	p__Planctomycetes	c__Planctomycetacia	o__Pirellulales	f__Pirellulaceae	g__Blastopirellula
OTU_853	0	0	0	0	0	0	0	0	0	0	0	0	1	0	1	3	2	k__Bacteria	p__Firmicutes	c__Clostridia	o__Clostridiales	f__Gracilibacteraceae
OTU_929	2	0	1	1	1	0	1	0	0	0	0	0	0	1	0	0	0	k__Bacteria	p__Proteobacteria	c__Gammaproteobacteria	o__Betaproteobacteriales	f__B1-7BS
OTU_1551	0	0	1	1	1	1	0	0	0	0	0	0	2	1	0	0	0	k__Bacteria	p__Proteobacteria	c__Alphaproteobacteria	o__Rhizobiales	f__D05-2
OTU_758	2	0	1	0	0	0	0	0	0	0	0	0	1	0	2	1	0	k__Bacteria	p__Firmicutes	c__Clostridia	o__Clostridiales	f__Ruminococcaceae
OTU_1596	1	1	1	0	1	2	0	0	0	0	0	0	0	0	0	0	1	k__Bacteria	p__Firmicutes	c__Clostridia	o__Clostridiales	f__Family XIII	g__Family XIII AD3011 group
OTU_928	0	0	0	0	0	0	0	0	0	0	0	0	3	4	0	0	0	k__Bacteria	p__Firmicutes	c__Clostridia	o__Clostridiales	f__Family XI	g__Soehngenia
OTU_618	0	1	1	0	2	1	0	0	0	0	0	0	0	0	0	0	2	k__Bacteria	p__Planctomycetes	c__Planctomycetacia	o__Pirellulales	f__Pirellulaceae	g__Pir4 lineage
OTU_298	2	0	2	0	1	0	0	0	1	0	0	0	0	0	0	0	0	k__Bacteria	p__Actinobacteria	c__Actinobacteria	o__Micrococcales	f__Intrasporangiaceae	g__Tetrasphaera
OTU_599	0	0	0	0	0	0	0	0	1	2	1	1	0	0	0	1	0	k__Bacteria	p__Proteobacteria	c__Deltaproteobacteria	o__Syntrophobacterales	f__Syntrophaceae	g__Smithella
OTU_821	2	1	0	0	0	0	0	0	0	0	0	0	2	1	0	0	0	k__Bacteria	p__Proteobacteria	c__Alphaproteobacteria	o__Rhodobacterales	f__Rhodobacteraceae	g__HIMB11
OTU_943	1	0	1	0	0	0	0	2	0	1	0	1	0	0	0	0	0	k__Bacteria	p__Firmicutes	c__Clostridia	o__Clostridiales	f__Ruminococcaceae	g__Ercella
OTU_1080	5	0	0	0	1	0	0	0	0	0	0	0	0	0	0	0	0	k__Archaea	p__Euryarchaeota	c__Methanobacteria	o__Methanobacteriales	f__Methanobacteriaceae	g__Methanobacterium
OTU_550	0	0	1	0	0	0	0	0	1	0	0	0	0	0	3	0	1	k__Bacteria	p__Actinobacteria	c__Acidimicrobiia	o__Microtrichales	f__Microtrichaceae
OTU_440	0	0	0	0	0	3	1	1	0	1	0	0	0	0	0	0	0	k__Bacteria	p__Firmicutes	c__Clostridia	o__D8A-2
OTU_880	0	0	0	0	1	0	1	0	0	0	0	1	0	0	1	0	2	k__Bacteria	p__Firmicutes	c__Clostridia	o__Clostridiales	f__Clostridiaceae 1	g__Clostridium sensu stricto 13
OTU_1100	0	0	0	2	1	0	1	0	1	1	0	0	0	0	0	0	0	k__Bacteria	p__Spirochaetes	c__Leptospirae	o__Leptospirales	f__Leptospiraceae	g__RBG-16-49-21
OTU_1104	5	0	0	0	1	0	0	0	0	0	0	0	0	0	0	0	0	k__Bacteria	p__Lentisphaerae	c__Oligosphaeria	o__Oligosphaerales	f__Oligosphaeraceae	g__Oligosphaera
OTU_1205	0	0	1	0	0	0	0	1	1	0	0	0	0	1	2	0	0	k__Bacteria	p__Firmicutes	c__Clostridia	o__Clostridiales	f__Christensenellaceae
OTU_1185	3	1	0	0	0	0	0	1	0	0	0	0	0	0	0	1	0	k__Bacteria	p__Firmicutes	c__Clostridia	o__Clostridiales	f__Ruminococcaceae	g__Ruminococcaceae UCG-013
OTU_1506	0	0	0	0	1	0	0	0	0	1	2	1	1	0	0	0	0	k__Bacteria	p__Firmicutes	c__Clostridia	o__Clostridiales	f__Ruminococcaceae	g__Negativibacillus
OTU_1197	0	2	1	0	0	1	0	0	0	1	1	0	0	0	0	0	0	k__Bacteria	p__Bacteroidetes	c__Ignavibacteria	o__OPB56
OTU_647	1	0	0	1	0	0	0	0	1	0	0	0	1	0	1	1	0	k__Bacteria	p__Chlamydiae	c__Chlamydiae	o__Chlamydiales	f__Parachlamydiaceae	g__Candidatus Protochlamydia
OTU_592	0	0	0	0	0	0	0	0	2	1	0	1	2	0	0	0	0	k__Bacteria	p__Firmicutes	c__Clostridia	o__Clostridiales	f__Christensenellaceae
OTU_706	0	0	2	0	0	1	1	0	1	1	0	0	0	0	0	0	0	k__Bacteria	p__Proteobacteria	c__Deltaproteobacteria	o__SAR324 clade(Marine group B)
OTU_1524	1	0	0	0	0	1	0	1	1	1	0	1	0	0	0	0	0	k__Bacteria	p__Armatimonadetes
OTU_604	0	1	0	0	0	1	0	0	1	0	0	0	0	0	1	0	2	k__Bacteria	p__Actinobacteria	c__Thermoleophilia	o__Solirubrobacterales	f__Solirubrobacteraceae	g__Conexibacter
OTU_1410	0	0	0	0	0	0	1	0	0	1	0	0	1	1	0	0	2	k__Bacteria	p__Firmicutes	c__Clostridia	o__Clostridiales	f__Caldicoprobacteraceae	g__Caldicoprobacter
OTU_1055	0	0	0	0	0	0	1	2	1	2	0	0	0	0	0	0	0	k__Bacteria	p__Firmicutes	c__Clostridia	o__Clostridiales	f__Ruminococcaceae
OTU_1317	2	0	0	0	1	0	1	0	0	1	1	0	0	0	0	0	0	k__Bacteria	p__Planctomycetes	c__Planctomycetacia	o__Pirellulales	f__Pirellulaceae	g__Blastopirellula
OTU_1540	0	0	0	1	1	1	1	0	0	0	0	2	0	0	0	0	0	k__Bacteria	p__Proteobacteria	c__Alphaproteobacteria	o__Rhizobiales	f__Hyphomicrobiaceae	g__Hyphomicrobium
OTU_1217	0	0	1	0	0	3	2	0	0	0	0	0	0	0	0	0	0	k__Bacteria	p__Firmicutes	c__Clostridia	o__Clostridiales	f__Peptostreptococcaceae	g__Acetoanaerobium
OTU_1004	0	0	0	1	0	0	3	0	0	0	0	1	0	0	0	0	1	k__Bacteria	p__Chloroflexi	c__Anaerolineae	o__RBG-13-54-9
OTU_1578	0	0	0	0	1	1	0	0	1	0	2	0	0	0	1	0	0	k__Bacteria	p__Firmicutes	c__Clostridia	o__Clostridiales	f__Peptococcaceae
OTU_790	0	0	0	0	0	0	0	0	0	0	0	0	0	0	0	5	1	k__Bacteria	p__Firmicutes	c__Clostridia	o__Clostridiales	f__Ruminococcaceae
OTU_1632	0	0	0	0	0	0	0	0	0	0	0	0	0	0	3	0	3	k__Bacteria	p__Firmicutes	c__Clostridia	o__Clostridiales	f__Syntrophomonadaceae	g__Dethiobacter
OTU_898	1	1	2	1	1	0	0	0	0	0	0	0	0	0	0	0	0	k__Bacteria	p__Bacteroidetes	c__Bacteroidia	o__Flavobacteriales	f__NS9 marine group
OTU_948	3	0	0	0	0	0	1	0	0	0	0	1	0	0	1	0	0	k__Bacteria	p__Proteobacteria	c__Alphaproteobacteria	o__Rhizobiales	f__Rhizobiales Incertae Sedis	g__Phreatobacter
OTU_642	5	0	0	0	1	0	0	0	0	0	0	0	0	0	0	0	0	k__Bacteria	p__Bacteroidetes	c__Bacteroidia	o__Bacteroidales	f__Prolixibacteraceae	g__Roseimarinus
OTU_901	0	0	0	0	0	0	1	0	3	2	0	0	0	0	0	0	0	k__Bacteria	p__Firmicutes	c__Clostridia	o__Clostridiales	f__Gracilibacteraceae	g__Lutispora
OTU_1537	1	0	0	0	0	0	0	0	0	0	1	1	1	1	0	0	1	k__Bacteria	p__Firmicutes	c__Clostridia	o__Clostridiales	f__Ruminococcaceae
OTU_785	2	1	0	0	0	0	0	1	0	0	0	1	0	1	0	0	0	k__Bacteria	p__Firmicutes	c__Clostridia	o__Clostridiales	f__Gracilibacteraceae	g__Gracilibacter
OTU_1629	0	0	0	1	1	1	0	0	1	1	0	1	0	0	0	0	0	k__Bacteria	p__Proteobacteria	c__Gammaproteobacteria	o__Betaproteobacteriales	f__Burkholderiaceae	g__Castellaniella
OTU_1416	3	1	0	0	0	0	0	0	0	0	0	1	0	0	0	1	0	k__Bacteria	p__Proteobacteria	c__Alphaproteobacteria	o__Rhodobacterales	f__Rhodobacteraceae
OTU_1613	0	0	0	0	0	0	0	1	0	0	1	2	0	2	0	0	0	k__Bacteria	p__Actinobacteria	c__Thermoleophilia	o__Gaiellales
OTU_1045	0	0	0	0	0	0	0	2	2	0	1	1	0	0	0	0	0	k__Bacteria	p__Firmicutes	c__Clostridia	o__Clostridiales	f__Ruminococcaceae	g__Ruminococcaceae UCG-013
OTU_1423	0	0	0	0	0	0	1	0	0	0	0	0	0	0	1	2	2	k__Bacteria	p__Firmicutes	c__Clostridia	o__Clostridiales	f__Ruminococcaceae	g__Ruminiclostridium 1
OTU_1480	0	0	0	1	1	1	2	0	0	0	1	0	0	0	0	0	0	k__Bacteria	p__Chloroflexi	c__Anaerolineae	o__Anaerolineales	f__Anaerolineaceae	g__Anaerolinea
OTU_1450	0	0	0	1	0	0	0	0	0	1	3	0	1	0	0	0	0	k__Bacteria	p__Planctomycetes	c__Planctomycetacia	o__Isosphaerales	f__Isosphaeraceae	g__Isosphaera
OTU_1545	0	0	0	1	0	0	0	0	0	0	3	2	0	0	0	0	0	k__Bacteria	p__Firmicutes	c__Clostridia	o__Clostridiales	f__Ruminococcaceae
OTU_488	4	1	0	0	0	0	0	0	0	0	0	0	0	0	0	0	0	k__Bacteria	p__Proteobacteria	c__Gammaproteobacteria	o__Betaproteobacteriales	f__Aquaspirillaceae
OTU_532	4	1	0	0	0	0	0	0	0	0	0	0	0	0	0	0	0	k__Archaea	p__Euryarchaeota	c__Methanomicrobia	o__Methanosarcinales	f__Methanosaetaceae	g__Methanosaeta
OTU_727	2	0	1	0	1	0	0	0	0	0	1	0	0	0	0	0	0	k__Bacteria	p__Proteobacteria	c__Alphaproteobacteria	o__Rhizobiales	f__Beijerinckiaceae
OTU_662	1	0	0	0	1	1	0	0	1	1	0	0	0	0	0	0	0	k__Bacteria	p__Proteobacteria	c__Gammaproteobacteria	o__Xanthomonadales	f__Xanthomonadaceae	g__Thermomonas
OTU_808	2	2	0	0	0	0	1	0	0	0	0	0	0	0	0	0	0	k__Bacteria	p__Actinobacteria	c__Coriobacteriia	o__OPB41
OTU_761	0	0	0	0	0	0	0	1	1	1	0	0	1	0	1	0	0	k__Bacteria	p__Actinobacteria	c__WCHB1-81
OTU_715	0	0	0	0	0	0	0	0	0	0	1	1	0	0	1	1	1	k__Bacteria	p__Firmicutes	c__Clostridia	o__Clostridiales	f__Ruminococcaceae	g__Ruminococcaceae UCG-010
OTU_1002	0	1	0	1	0	0	0	1	1	0	0	1	0	0	0	0	0	k__Bacteria	p__Proteobacteria	c__Gammaproteobacteria	o__Pseudomonadales	f__Pseudomonadaceae	g__Thiopseudomonas
OTU_960	1	0	0	0	0	0	0	0	0	1	0	0	0	0	0	2	1	k__Bacteria	p__Bacteroidetes	c__Bacteroidia	o__Bacteroidales	f__Bacteroidaceae	g__Bacteroides
OTU_959	3	1	0	0	1	0	0	0	0	0	0	0	0	0	0	0	0	k__Bacteria	p__Proteobacteria	c__Gammaproteobacteria	o__Betaproteobacteriales	f__Methylophilaceae	g__Methylotenera
OTU_1235	1	0	0	0	1	0	0	0	2	0	0	0	0	0	0	0	1	k__Bacteria	p__Cyanobacteria	c__Oxyphotobacteria	o__Chloroplast
OTU_1269	0	0	2	0	0	0	1	0	0	2	0	0	0	0	0	0	0	k__Bacteria	p__Kiritimatiellaeota	c__Kiritimatiellae	o__WCHB1-41
OTU_825	0	4	0	0	1	0	0	0	0	0	0	0	0	0	0	0	0	k__Bacteria	p__Proteobacteria	c__Gammaproteobacteria	o__Betaproteobacteriales	f__Burkholderiaceae
OTU_1166	0	0	0	0	0	0	0	0	0	0	0	0	0	0	3	0	2	k__Bacteria	p__Firmicutes	c__Clostridia	o__Clostridiales	f__Syntrophomonadaceae
OTU_1625	0	0	0	0	0	0	0	0	0	0	0	0	0	0	1	1	3	k__Bacteria	p__Firmicutes	c__Clostridia	o__Clostridiales	f__Ruminococcaceae	g__Ruminococcaceae NK4A214 group
OTU_1218	0	0	0	0	0	0	0	1	3	0	1	0	0	0	0	0	0	k__Bacteria	p__Firmicutes	c__Clostridia	o__Clostridiales	f__Ruminococcaceae	g__Anaerofilum
OTU_1176	0	0	0	1	0	0	3	0	0	1	0	0	0	0	0	0	0	k__Bacteria	p__Cloacimonetes	c__Cloacimonadia	o__Cloacimonadales	f__Cloacimonadaceae	g__W5
OTU_1058	1	0	0	0	2	0	0	0	1	0	0	0	0	0	0	1	0	k__Bacteria	p__Firmicutes	c__Clostridia	o__Clostridiales	f__Ruminococcaceae	g__Ruminococcaceae UCG-010
OTU_1364	0	0	0	0	0	3	2	0	0	0	0	0	0	0	0	0	0	k__Bacteria	p__Firmicutes	c__Clostridia	o__Clostridiales	f__Peptococcaceae	g__Candidatus Dichloromethanomonas
OTU_1555	0	0	0	1	0	1	1	0	0	0	0	0	1	0	1	0	0	k__Bacteria	p__Firmicutes	c__Clostridia	o__Clostridiales	f__Ruminococcaceae	g__Ruminococcus 1
OTU_1300	1	0	0	0	1	0	0	0	2	0	1	0	0	0	0	0	0	k__Bacteria	p__Firmicutes	c__Clostridia	o__Clostridiales	f__Family XIII	g__Anaerovorax
OTU_1431	0	0	0	0	0	0	0	4	1	0	0	0	0	0	0	0	0	k__Bacteria	p__Firmicutes	c__Clostridia	o__Clostridiales	f__Family XIII	g__[Eubacterium] nodatum group
OTU_1558	0	0	0	0	0	0	0	0	0	0	0	3	0	0	0	1	1	k__Bacteria	p__Firmicutes	c__Clostridia	o__Clostridiales	f__Gracilibacteraceae	g__Lutispora
OTU_910	0	1	1	0	0	1	2	0	0	0	0	0	0	0	0	0	0	k__Bacteria	p__Firmicutes	c__Clostridia	o__Clostridiales	f__Ruminococcaceae
OTU_1516	0	0	0	0	0	0	1	1	0	1	1	0	0	0	0	0	1	k__Bacteria	p__Proteobacteria	c__Alphaproteobacteria	o__Rickettsiales	f__Mitochondria	g__Picochlorum sp. SENEW3	s__Picochlorum sp. SENEW3
OTU_1056	0	0	0	0	0	0	0	0	3	0	0	1	0	1	0	0	0	k__Bacteria
OTU_1582	0	2	1	0	1	0	1	0	0	0	0	0	0	0	0	0	0	k__Bacteria	p__Proteobacteria	c__Gammaproteobacteria	o__Betaproteobacteriales	f__Methylophilaceae	g__Methylobacillus
OTU_1561	0	0	0	0	0	0	1	0	0	2	1	0	0	0	0	1	0	k__Bacteria	p__Proteobacteria	c__Alphaproteobacteria	o__Rhizobiales	f__Beijerinckiaceae	g__Camelimonas
OTU_981	0	0	0	0	0	0	0	0	0	0	0	0	0	0	2	3	0	k__Bacteria	p__Firmicutes	c__Clostridia	o__D8A-2
OTU_1173	0	0	0	0	0	0	0	0	0	0	0	0	0	0	0	4	1	k__Bacteria	p__Proteobacteria	c__Deltaproteobacteria	o__Desulfovibrionales	f__Desulfovibrionaceae	g__Desulfovibrio
OTU_1478	1	0	0	0	0	2	0	0	0	0	0	0	0	1	1	0	0	k__Bacteria	p__Firmicutes	c__Clostridia	o__Clostridiales	f__Ruminococcaceae	g__Ruminiclostridium 1
OTU_850	1	0	0	0	0	1	0	1	0	0	1	0	1	0	0	0	0	k__Bacteria	p__Proteobacteria	c__Alphaproteobacteria	o__Rhizobiales	f__Kaistiaceae	g__Kaistia
OTU_1191	0	0	0	0	0	0	0	0	0	0	0	0	1	0	0	3	1	k__Bacteria	p__Bacteroidetes	c__Bacteroidia	o__Sphingobacteriales	f__Lentimicrobiaceae	g__Lentimicrobium
OTU_206	0	1	2	1	0	0	0	0	0	0	0	0	0	0	0	0	0	k__Bacteria	p__Actinobacteria	c__Actinobacteria	o__Corynebacteriales	f__Dietziaceae	g__Dietzia
OTU_452	3	0	0	0	0	0	1	0	0	0	0	0	0	0	0	0	0	k__Bacteria	p__Actinobacteria	c__Actinobacteria	o__Micrococcales	f__Intrasporangiaceae	g__Tetrasphaera
OTU_493	0	0	0	0	0	0	0	0	0	0	2	0	1	1	0	0	0	k__Bacteria	p__Kiritimatiellaeota	c__Kiritimatiellae	o__WCHB1-41
OTU_799	0	2	0	0	0	1	1	0	0	0	0	0	0	0	0	0	0	k__Bacteria	p__Proteobacteria	c__Deltaproteobacteria	o__Syntrophobacterales	f__Syntrophaceae	g__Smithella
OTU_1025	0	0	0	0	1	0	0	0	0	2	0	0	0	0	0	0	1
OTU_520	2	1	1	0	0	0	0	0	0	0	0	0	0	0	0	0	0	k__Bacteria	p__Firmicutes	c__Clostridia	o__Clostridiales	f__Ruminococcaceae
OTU_710	0	0	0	0	0	0	0	1	0	0	0	1	1	1	0	0	0	k__Bacteria	p__Firmicutes	c__Clostridia	o__Clostridiales	f__Ruminococcaceae	g__Ruminococcaceae UCG-013
OTU_707	0	0	0	0	0	0	0	1	0	2	1	0	0	0	0	0	0	k__Bacteria	p__BRC1
OTU_1149	0	1	0	0	0	0	0	1	1	0	1	0	0	0	0	0	0	k__Bacteria	p__Firmicutes	c__Clostridia	o__Clostridiales	f__Ruminococcaceae
OTU_860	2	0	0	1	0	0	0	0	1	0	0	0	0	0	0	0	0	k__Bacteria	p__Hydrogenedentes	c__Hydrogenedentia	o__Hydrogenedentiales	f__Hydrogenedensaceae
OTU_726	0	2	0	0	1	0	1	0	0	0	0	0	0	0	0	0	0	k__Bacteria	p__Proteobacteria	c__Gammaproteobacteria	o__Betaproteobacteriales	f__Rhodocyclaceae	g__Thauera
OTU_869	0	0	0	1	0	1	1	0	0	0	0	0	0	1	0	0	0	k__Archaea	p__Euryarchaeota	c__Methanobacteria	o__Methanobacteriales	f__Methanobacteriaceae	g__Methanobrevibacter
OTU_1319	0	0	0	0	1	0	1	2	0	0	0	0	0	0	0	0	0	k__Bacteria	p__Actinobacteria	c__Coriobacteriia	o__Coriobacteriales
OTU_1323	0	1	0	0	0	0	0	0	0	0	0	0	0	0	0	0	3	k__Bacteria	p__Chloroflexi	c__Anaerolineae	o__KZNMV-5-B42
OTU_806	2	0	0	0	0	1	0	0	0	0	0	0	0	0	1	0	0	k__Bacteria	p__Armatimonadetes
OTU_1611	0	1	0	1	0	0	1	0	1	0	0	0	0	0	0	0	0	k__Bacteria	p__Proteobacteria	c__Alphaproteobacteria	o__Rhodobacterales	f__Rhodobacteraceae
OTU_1302	2	0	0	0	1	0	1	0	0	0	0	0	0	0	0	0	0	k__Bacteria	p__Firmicutes	c__Negativicutes	o__Selenomonadales	f__Acidaminococcaceae
OTU_1424	0	0	0	0	0	0	0	0	2	0	1	0	0	1	0	0	0	k__Bacteria	p__Bacteroidetes	c__Bacteroidia	o__Bacteroidales	f__Prolixibacteraceae
OTU_968	1	0	0	0	0	0	0	2	1	0	0	0	0	0	0	0	0	k__Bacteria	p__Bacteroidetes	c__Bacteroidia	o__Chitinophagales	f__Chitinophagaceae	g__Taibaiella
OTU_1304	3	0	0	0	0	0	0	0	0	1	0	0	0	0	0	0	0	k__Bacteria	p__Lentisphaerae	c__Oligosphaeria	o__Oligosphaerales	f__Oligosphaeraceae	g__Z20
OTU_1426	2	0	0	0	2	0	0	0	0	0	0	0	0	0	0	0	0	k__Bacteria	p__Planctomycetes	c__Phycisphaerae	o__MSBL9	f__SG8-4
OTU_1120	0	0	0	0	0	0	1	0	0	0	0	0	0	0	1	2	0	k__Bacteria	p__Patescibacteria	c__Saccharimonadia	o__Saccharimonadales
OTU_831	1	1	0	2	0	0	0	0	0	0	0	0	0	0	0	0	0	k__Bacteria	p__Chloroflexi	c__Anaerolineae	o__SBR1031
OTU_1430	2	1	1	0	0	0	0	0	0	0	0	0	0	0	0	0	0	k__Bacteria	p__Chloroflexi	c__Anaerolineae	o__Anaerolineales	f__Anaerolineaceae
OTU_1331	0	1	0	0	0	1	0	1	0	0	0	0	0	0	1	0	0	k__Bacteria	p__Proteobacteria	c__Deltaproteobacteria	o__Bdellovibrionales	f__Bdellovibrionaceae	g__Bdellovibrio
OTU_1212	1	0	0	0	1	0	0	0	1	0	0	0	0	0	0	1	0	k__Bacteria	p__Firmicutes	c__Clostridia	o__Clostridiales	f__Peptococcaceae
OTU_1405	2	1	0	0	0	0	0	1	0	0	0	0	0	0	0	0	0	k__Bacteria	p__Firmicutes	c__Clostridia	o__Clostridiales	f__Family XIII	g__Anaerovorax
OTU_1313	0	1	0	0	0	2	0	1	0	0	0	0	0	0	0	0	0	k__Bacteria	p__Planctomycetes	c__Planctomycetacia	o__Isosphaerales	f__Isosphaeraceae
OTU_1385	1	0	0	0	0	0	0	0	0	0	0	0	0	0	2	1	0	k__Bacteria	p__Firmicutes	c__Negativicutes	o__Selenomonadales	f__Veillonellaceae	g__Anaerovibrio
OTU_1397	0	1	0	0	0	0	0	0	0	0	1	0	0	0	0	1	1	k__Bacteria	p__Cyanobacteria	c__Oxyphotobacteria	o__Chloroplast
OTU_1069	0	1	0	0	0	0	1	0	1	0	1	0	0	0	0	0	0	k__Bacteria	p__Proteobacteria	c__Alphaproteobacteria	o__Rhizobiales	f__Rhizobiaceae	g__Allorhizobium-Neorhizobium-Pararhizobium-Rhizobium
OTU_1109	0	1	0	1	0	0	2	0	0	0	0	0	0	0	0	0	0	k__Bacteria	p__Proteobacteria	c__Alphaproteobacteria	o__Rhodobacterales	f__Rhodobacteraceae
OTU_1549	0	0	0	0	0	1	1	0	0	1	1	0	0	0	0	0	0	k__Bacteria	p__Firmicutes	c__Clostridia	o__Clostridiales	f__Ruminococcaceae	g__Hydrogenoanaerobacterium
OTU_1252	0	0	0	0	0	0	1	0	0	0	0	3	0	0	0	0	0	k__Bacteria	p__Firmicutes	c__Clostridia	o__Clostridiales	f__Ruminococcaceae	g__Ruminococcaceae UCG-009
OTU_847	0	0	0	0	0	0	0	1	3	0	0	0	0	0	0	0	0	k__Bacteria	p__Bacteroidetes	c__Bacteroidia	o__Flavobacteriales	f__Weeksellaceae	g__Chryseobacterium
OTU_971	3	0	0	0	0	0	0	1	0	0	0	0	0	0	0	0	0	k__Bacteria	p__Armatimonadetes
OTU_1486	0	0	0	0	0	0	0	3	1	0	0	0	0	0	0	0	0	k__Bacteria	p__Firmicutes	c__Erysipelotrichia	o__Erysipelotrichales	f__Erysipelotrichaceae	g__Solobacterium
OTU_922	0	0	2	1	1	0	0	0	0	0	0	0	0	0	0	0	0	k__Bacteria	p__Planctomycetes	c__Phycisphaerae	o__Phycisphaerales	f__AKAU3564 sediment group
OTU_1492	0	0	0	0	0	0	0	0	1	1	0	0	0	0	1	1	0	k__Bacteria	p__Firmicutes	c__Clostridia	o__Clostridiales	f__Ruminococcaceae
OTU_1230	0	0	1	0	0	0	0	1	0	0	0	1	0	1	0	0	0	k__Archaea	p__Euryarchaeota	c__Methanomicrobia	o__Methanosarcinales	f__Methanosaetaceae	g__Methanosaeta
OTU_956	1	0	1	1	0	0	0	0	0	0	0	0	1	0	0	0	0	k__Bacteria	p__Proteobacteria	c__Deltaproteobacteria	o__Bdellovibrionales	f__Bdellovibrionaceae	g__Bdellovibrio
OTU_1337	0	0	0	0	0	1	0	0	0	0	0	0	0	0	0	3	0	k__Bacteria	p__Firmicutes	c__Clostridia	o__Clostridiales	f__Lachnospiraceae	g__Blautia
OTU_1360	0	0	0	0	0	0	0	0	1	0	0	2	0	0	0	1	0	k__Bacteria	p__Firmicutes	c__Clostridia	o__Clostridiales	f__Ruminococcaceae	g__Ruminiclostridium 1
OTU_1451	0	0	0	0	0	0	0	0	0	2	0	0	0	0	1	1	0	k__Bacteria	p__Firmicutes	c__Clostridia	o__Clostridiales	f__Ruminococcaceae	g__Ruminococcaceae UCG-013
OTU_605	0	2	0	1	1	0	0	0	0	0	0	0	0	0	0	0	0	k__Bacteria	p__Proteobacteria	c__Gammaproteobacteria	o__Betaproteobacteriales	f__Burkholderiaceae
OTU_465	1	0	0	1	1	0	0	0	0	0	0	0	0	0	0	0	0	k__Bacteria	p__Actinobacteria	c__Actinobacteria	o__Micrococcales	f__Dermatophilaceae
OTU_665	0	0	1	0	0	1	0	0	0	1	0	0	0	0	0	0	0	k__Bacteria	p__Epsilonbacteraeota	c__Campylobacteria	o__Campylobacterales	f__Sulfurospirillaceae	g__Sulfurospirillum
OTU_709	0	0	0	0	0	0	0	0	0	1	0	1	1	0	0	0	0	k__Bacteria	p__Chlamydiae	c__LD1-PA32
OTU_1616	2	0	0	0	0	1	0	0	0	0	0	0	0	0	0	0	0	k__Bacteria	p__Chloroflexi	c__Anaerolineae	o__Anaerolineales	f__Anaerolineaceae	g__Leptolinea
OTU_579	0	0	2	0	0	0	0	0	0	0	0	0	0	0	0	1	0	k__Bacteria	p__Proteobacteria	c__Alphaproteobacteria	o__Rhizobiales	f__Hyphomicrobiaceae	g__Hyphomicrobium
OTU_1466	3	0	0	0	0	0	0	0	0	0	0	0	0	0	0	0	0	k__Bacteria	p__Proteobacteria	c__Alphaproteobacteria	o__Sphingomonadales	f__Sphingomonadaceae
OTU_742	1	0	0	0	0	0	1	0	0	1	0	0	0	0	0	0	0	k__Archaea	p__Euryarchaeota	c__Methanobacteria	o__Methanobacteriales	f__Methanobacteriaceae	g__Methanosphaera
OTU_1402	0	0	1	0	0	0	0	0	2	0	0	0	0	0	0	0	0	k__Bacteria	p__Proteobacteria	c__Gammaproteobacteria	o__Betaproteobacteriales	f__Burkholderiaceae
OTU_515	0	0	0	1	0	0	2	0	0	0	0	0	0	0	0	0	0	k__Bacteria	p__Aegiribacteria
OTU_1378	1	0	0	0	0	0	1	0	0	0	0	0	0	0	0	1	0	k__Bacteria	p__Actinobacteria	c__Thermoleophilia	o__Gaiellales
OTU_1145	0	0	1	1	0	0	0	1	0	0	0	0	0	0	0	0	0	k__Bacteria	p__Firmicutes	c__Clostridia	o__Clostridiales	f__Ruminococcaceae	g__[Eubacterium] coprostanoligenes group
OTU_1033	0	0	0	0	0	0	0	0	1	0	0	1	1	0	0	0	0	k__Bacteria	p__Firmicutes	c__Clostridia	o__Clostridiales	f__Christensenellaceae	g__Christensenellaceae R-7 group
OTU_1590	0	1	0	0	0	0	0	0	0	0	0	1	0	1	0	0	0	k__Bacteria	p__Proteobacteria	c__Alphaproteobacteria	o__Rhizobiales	f__Xanthobacteraceae
OTU_1448	0	0	0	1	0	1	1	0	0	0	0	0	0	0	0	0	0	k__Bacteria	p__Proteobacteria	c__Gammaproteobacteria	o__Betaproteobacteriales	f__Burkholderiaceae	g__Alcaligenes
OTU_1195	1	0	0	1	0	0	0	0	0	0	0	0	1	0	0	0	0	k__Bacteria	p__Synergistetes	c__Synergistia	o__Synergistales	f__Synergistaceae
OTU_908	1	0	0	0	0	0	0	0	0	0	0	0	0	0	1	1	0	k__Bacteria	p__Firmicutes	c__Clostridia	o__Clostridiales	f__Christensenellaceae	g__Christensenellaceae R-7 group
OTU_1133	0	0	0	0	0	0	0	0	0	0	0	0	1	1	0	1	0	k__Bacteria	p__Firmicutes	c__Clostridia	o__Clostridiales	f__Peptococcaceae	g__Desulfitibacter
OTU_1016	0	0	0	0	0	0	0	0	0	0	0	0	0	0	2	0	1	k__Bacteria	p__Firmicutes	c__Clostridia	o__Clostridiales
OTU_1365	0	0	0	0	0	0	1	0	0	0	1	0	1	0	0	0	0	k__Bacteria	p__Chloroflexi	c__Anaerolineae	o__Anaerolineales	f__Anaerolineaceae	g__Levilinea
OTU_1547	0	0	1	0	0	1	0	0	0	0	0	0	0	1	0	0	0	k__Bacteria	p__Firmicutes	c__Clostridia	o__Clostridiales	f__Christensenellaceae	g__Christensenellaceae R-7 group
OTU_1349	3	0	0	0	0	0	0	0	0	0	0	0	0	0	0	0	0	k__Bacteria	p__Firmicutes	c__Clostridia	o__Clostridiales	f__Christensenellaceae	g__Christensenellaceae R-7 group
OTU_1177	0	0	0	0	0	0	0	0	0	0	0	0	0	0	1	0	2	k__Bacteria	p__Firmicutes	c__Clostridia	o__Clostridiales	f__Christensenellaceae	g__Christensenellaceae R-7 group
OTU_1412	0	0	0	0	0	0	0	0	0	0	0	0	0	0	0	3	0	k__Bacteria	p__Bacteroidetes	c__Bacteroidia	o__Bacteroidales	f__Bacteroidaceae	g__Bacteroides
OTU_1568	1	1	0	1	0	0	0	0	0	0	0	0	0	0	0	0	0	k__Bacteria	p__Bacteroidetes	c__Bacteroidia	o__Bacteroidales	f__SB-5
OTU_1338	0	0	0	0	0	1	0	0	0	0	0	0	0	0	1	0	1	k__Bacteria	p__Firmicutes	c__Clostridia	o__Clostridiales	f__Ruminococcaceae	g__Fastidiosipila
OTU_878	1	2	0	0	0	0	0	0	0	0	0	0	0	0	0	0	0
OTU_711	0	0	0	0	0	0	0	0	0	0	0	0	0	0	0	3	0	k__Bacteria	p__Bacteroidetes	c__Bacteroidia	o__Bacteroidales	f__Bacteroidaceae	g__Bacteroides
OTU_1517	0	0	0	0	0	0	0	1	0	0	0	1	0	0	0	0	1	k__Bacteria	p__Firmicutes	c__Clostridia	o__Clostridiales	f__Syntrophomonadaceae
OTU_1305	0	0	0	1	0	0	0	0	0	0	0	1	0	0	0	1	0	k__Bacteria	p__Firmicutes	c__Clostridia	o__Clostridiales	f__Ruminococcaceae	g__Ruminococcus 2
OTU_1294	0	0	2	1	0	0	0	0	0	0	0	0	0	0	0	0	0	k__Bacteria	p__Planctomycetes	c__Planctomycetacia	o__Planctomycetales	f__Rubinisphaeraceae
OTU_1238	1	0	0	0	0	0	0	0	0	0	0	0	0	0	0	1	1	k__Bacteria	p__Firmicutes	c__Clostridia	o__Clostridiales	f__Clostridiaceae 1	g__Clostridium sensu stricto 7
OTU_917	1	0	0	1	0	0	0	0	0	1	0	0	0	0	0	0	0	k__Archaea	p__Euryarchaeota	c__Methanomicrobia	o__Methanomicrobiales
OTU_1345	0	0	0	1	0	0	0	1	0	1	0	0	0	0	0	0	0	k__Bacteria	p__Planctomycetes	c__Planctomycetacia	o__Pirellulales	f__Pirellulaceae	g__Pirellula
OTU_938	0	2	0	0	0	0	1	0	0	0	0	0	0	0	0	0	0	k__Bacteria	p__Firmicutes	c__Clostridia	o__Clostridiales	f__Eubacteriaceae	g__Anaerofustis
OTU_1403	0	2	0	0	0	0	0	1	0	0	0	0	0	0	0	0	0	k__Bacteria	p__Firmicutes	c__Clostridia	o__Clostridiales	f__Clostridiales vadinBB60 group
OTU_1567	1	0	0	0	0	0	0	1	0	0	0	0	0	0	0	1	0	k__Bacteria	p__Firmicutes	c__Clostridia	o__Clostridiales	f__Peptococcaceae
OTU_1277	0	1	0	1	1	0	0	0	0	0	0	0	0	0	0	0	0	k__Bacteria	p__Firmicutes	c__Clostridia	o__Clostridiales	f__Syntrophomonadaceae	g__Syntrophomonas
OTU_1242	1	0	1	0	0	0	0	0	0	0	0	0	0	0	0	0	1	k__Bacteria	p__Hydrogenedentes	c__Hydrogenedentia	o__Hydrogenedentiales	f__Hydrogenedensaceae
OTU_913	0	0	0	0	0	0	0	0	2	0	1	0	0	0	0	0	0	k__Bacteria	p__Hydrogenedentes	c__Hydrogenedentia	o__Hydrogenedentiales	f__Hydrogenedensaceae
OTU_911	1	0	0	0	2	0	0	0	0	0	0	0	0	0	0	0	0	k__Bacteria	p__Verrucomicrobia	c__Verrucomicrobiae	o__Opitutales	f__Puniceicoccaceae	g__Puniceicoccus
OTU_1563	0	0	0	2	0	0	0	0	0	0	0	0	0	0	0	1	0	k__Bacteria	p__Atribacteria	c__Caldatribacteriia	o__Caldatribacteriales	f__Caldatribacteriaceae	g__Candidatus Caldatribacterium
OTU_1081	0	0	0	0	0	0	0	0	0	0	0	0	0	0	1	0	2	k__Bacteria	p__Firmicutes	c__Clostridia	o__Clostridiales	f__Peptococcaceae
OTU_811	0	0	0	0	1	1	0	1	0	0	0	0	0	0	0	0	0	k__Bacteria	p__Acidobacteria	c__Aminicenantia	o__Aminicenantales
OTU_1210	0	0	0	0	0	0	0	2	0	1	0	0	0	0	0	0	0	k__Bacteria	p__Firmicutes	c__Clostridia	o__Clostridiales	f__Ruminococcaceae	g__Ruminococcaceae UCG-013
OTU_1606	0	0	0	0	0	0	0	0	1	0	0	0	1	1	0	0	0	k__Bacteria	p__Chloroflexi	c__Anaerolineae	o__Anaerolineales	f__Anaerolineaceae
OTU_1064	1	0	0	0	0	1	0	0	0	0	0	1	0	0	0	0	0	k__Bacteria	p__BRC1
OTU_1483	0	0	0	0	0	0	0	0	2	0	1	0	0	0	0	0	0	k__Bacteria	p__BRC1
OTU_792	1	0	0	0	0	0	0	0	0	0	0	0	0	0	0	0	2	k__Bacteria	p__Proteobacteria	c__Alphaproteobacteria	o__Rhizobiales	f__Xanthobacteraceae
OTU_1247	2	0	0	0	0	0	0	0	0	0	0	0	0	0	0	1	0	k__Bacteria	p__Proteobacteria	c__Alphaproteobacteria	o__Rhodobacterales	f__Rhodobacteraceae	g__Rhodobacter
OTU_804	1	0	0	0	0	0	0	0	1	1	0	0	0	0	0	0	0	k__Bacteria	p__Firmicutes	c__Clostridia	o__Clostridiales	f__Christensenellaceae	g__Christensenellaceae R-7 group
OTU_1320	0	0	0	0	1	1	1	0	0	0	0	0	0	0	0	0	0	k__Bacteria	p__Chloroflexi	c__Anaerolineae	o__Caldilineales	f__Caldilineaceae
OTU_980	0	1	0	0	0	0	1	0	1	0	0	0	0	0	0	0	0	k__Bacteria	p__Proteobacteria	c__Alphaproteobacteria	o__Sphingomonadales	f__Sphingomonadaceae	g__Porphyrobacter
OTU_1076	1	0	0	0	0	0	0	0	1	0	0	0	0	0	0	0	1	k__Bacteria	p__Proteobacteria	c__Alphaproteobacteria	o__Rhizobiales	f__Hyphomicrobiaceae	g__Hyphomicrobium
OTU_815	0	1	1	1	0	0	0	0	0	0	0	0	0	0	0	0	0	k__Bacteria	p__Proteobacteria	c__Gammaproteobacteria	o__Pseudomonadales	f__Pseudomonadaceae	g__Pseudomonas
OTU_1321	0	0	0	0	0	0	0	0	0	0	0	0	0	0	0	1	2	k__Bacteria	p__Firmicutes	c__Clostridia	o__Clostridiales	f__Syntrophomonadaceae
OTU_1194	0	0	2	0	0	1	0	0	0	0	0	0	0	0	0	0	0
OTU_325	2	0	0	0	0	0	0	0	0	0	0	0	0	0	0	0	0	k__Bacteria	p__Proteobacteria	c__Alphaproteobacteria	o__Rhodospirillales
OTU_338	0	0	0	0	0	0	0	0	0	1	1	0	0	0	0	0	0	k__Bacteria	p__Proteobacteria	c__Deltaproteobacteria	o__SAR324 clade(Marine group B)
OTU_449	1	0	0	0	0	0	1	0	0	0	0	0	0	0	0	0	0	k__Bacteria	p__Proteobacteria	c__Gammaproteobacteria	o__Competibacterales	f__Competibacteraceae	g__Candidatus Competibacter
OTU_1093	0	0	0	0	0	0	0	0	1	0	0	0	0	0	1	0	0	k__Bacteria	p__Firmicutes	c__Clostridia	o__Clostridiales	f__Peptococcaceae
OTU_1130	0	2	0	0	0	0	0	0	0	0	0	0	0	0	0	0	0	k__Bacteria	p__Proteobacteria	c__Gammaproteobacteria	o__Enterobacteriales	f__Enterobacteriaceae	g__Providencia
OTU_636	1	0	0	0	0	0	0	0	0	0	0	1	0	0	0	0	0	k__Bacteria	p__Firmicutes	c__Clostridia	o__Clostridiales	f__Christensenellaceae	g__Christensenellaceae R-7 group
OTU_1213	2	0	0	0	0	0	0	0	0	0	0	0	0	0	0	0	0	k__Bacteria	p__Bacteroidetes	c__Bacteroidia	o__Bacteroidales	f__Prolixibacteraceae	g__Roseimarinus
OTU_1442	1	0	0	0	0	0	0	0	0	1	0	0	0	0	0	0	0	k__Bacteria	p__Firmicutes	c__Clostridia	o__Clostridiales	f__Christensenellaceae	g__Christensenellaceae R-7 group
OTU_1312	0	0	0	0	0	0	0	0	1	1	0	0	0	0	0	0	0	k__Bacteria	p__Fibrobacteres	c__Fibrobacteria	o__Fibrobacterales	f__possible family 01
OTU_1541	0	0	0	0	0	0	1	0	0	0	1	0	0	0	0	0	0	k__Bacteria	p__Proteobacteria	c__Alphaproteobacteria	o__Rhizobiales	f__Rhizobiaceae	g__Allorhizobium-Neorhizobium-Pararhizobium-Rhizobium
OTU_1432	0	0	0	0	0	0	0	0	1	0	1	0	0	0	0	0	0	k__Bacteria	p__Bacteroidetes	c__Bacteroidia	o__Bacteroidales	f__Prolixibacteraceae
OTU_1384	1	1	0	0	0	0	0	0	0	0	0	0	0	0	0	0	0	k__Bacteria	p__Proteobacteria	c__Gammaproteobacteria	o__Methylococcales	f__Methylomonaceae	g__Methylobacter
OTU_444	0	1	0	1	0	0	0	0	0	0	0	0	0	0	0	0	0	k__Bacteria	p__Proteobacteria	c__Gammaproteobacteria	o__Betaproteobacteriales	f__SC-I-84
OTU_1215	0	0	0	0	0	1	0	1	0	0	0	0	0	0	0	0	0	k__Bacteria	p__Proteobacteria	c__Alphaproteobacteria	o__Rhizobiales	f__Rhizobiaceae	g__Ochrobactrum
OTU_1500	1	0	1	0	0	0	0	0	0	0	0	0	0	0	0	0	0	k__Bacteria	p__Firmicutes	c__Bacilli	o__Lactobacillales	f__Streptococcaceae	g__Streptococcus
OTU_1639	0	1	1	0	0	0	0	0	0	0	0	0	0	0	0	0	0	k__Bacteria	p__Spirochaetes	c__Spirochaetia	o__Spirochaetales	f__Spirochaetaceae
OTU_1089	0	0	1	0	0	0	0	0	0	0	0	0	0	0	0	0	1	k__Bacteria	p__Firmicutes	c__Clostridia	o__Clostridiales	f__Ruminococcaceae	g__Ercella
OTU_1037	0	0	0	0	0	0	0	0	0	1	1	0	0	0	0	0	0	k__Bacteria	p__Firmicutes	c__Clostridia	o__Clostridiales	f__Christensenellaceae
OTU_1274	0	0	0	0	0	0	0	0	0	0	0	0	0	0	1	0	1	k__Bacteria	p__Firmicutes	c__Clostridia	o__Clostridiales	f__Peptococcaceae
OTU_658	0	1	0	0	1	0	0	0	0	0	0	0	0	0	0	0	0	k__Bacteria	p__Firmicutes	c__Clostridia	o__Clostridiales	f__Peptococcaceae	g__Desulfitibacter
OTU_783	1	1	0	0	0	0	0	0	0	0	0	0	0	0	0	0	0	k__Bacteria	p__Rokubacteria	c__NC10	o__Methylomirabilales	f__Methylomirabilaceae	g__Sh765B-TzT-35
OTU_1447	0	0	0	0	1	0	0	0	0	0	1	0	0	0	0	0	0	k__Bacteria	p__Proteobacteria	c__Gammaproteobacteria	o__Betaproteobacteriales	f__Burkholderiaceae	g__Achromobacter
OTU_840	0	1	0	1	0	0	0	0	0	0	0	0	0	0	0	0	0	k__Bacteria	p__Proteobacteria	c__Alphaproteobacteria	o__Rhizobiales	f__Beijerinckiaceae	g__Chelatococcus
OTU_1086	0	1	0	1	0	0	0	0	0	0	0	0	0	0	0	0	0	k__Bacteria	p__Proteobacteria	c__Gammaproteobacteria	o__Betaproteobacteriales	f__Burkholderiaceae	g__Lautropia
OTU_1422	0	0	0	0	0	0	1	0	0	0	0	0	0	0	1	0	0	k__Bacteria	p__Firmicutes	c__Clostridia	o__Clostridiales	f__Peptococcaceae
OTU_1010	0	0	0	0	1	1	0	0	0	0	0	0	0	0	0	0	0	k__Bacteria	p__Bacteroidetes	c__Bacteroidia	o__Bacteroidales	f__Rikenellaceae	g__DMER64
OTU_995	1	0	0	0	0	0	0	0	0	0	0	0	0	1	0	0	0	k__Bacteria	p__Proteobacteria	c__Alphaproteobacteria	o__Rhizobiales	f__Devosiaceae
OTU_1335	1	0	0	0	1	0	0	0	0	0	0	0	0	0	0	0	0	k__Bacteria	p__Firmicutes	c__Clostridia	o__Clostridiales	f__Peptococcaceae
OTU_1260	0	0	0	0	0	0	0	0	0	0	0	0	0	0	2	0	0	k__Bacteria	p__Actinobacteria	c__Actinobacteria	o__Micrococcales	f__Microbacteriaceae	g__Clavibacter
OTU_668	0	0	0	1	0	0	1	0	0	0	0	0	0	0	0	0	0	k__Bacteria	p__Proteobacteria	c__Alphaproteobacteria	o__Sphingomonadales	f__Sphingomonadaceae	g__Sandaracinobacter
OTU_1615	0	0	0	0	0	0	0	0	0	0	0	0	0	0	0	2	0	k__Bacteria	p__Firmicutes	c__Clostridia	o__Clostridiales	f__Christensenellaceae
OTU_1270	0	0	0	0	0	1	0	0	0	1	0	0	0	0	0	0	0	k__Bacteria	p__Lentisphaerae	c__Oligosphaeria	o__Oligosphaerales	f__Oligosphaeraceae	g__Z20
OTU_1522	1	0	0	0	0	0	1	0	0	0	0	0	0	0	0	0	0	k__Bacteria	p__Planctomycetes	c__Phycisphaerae	o__Phycisphaerales	f__AKAU3564 sediment group
OTU_1618	0	1	0	0	0	0	0	0	0	0	0	0	0	0	1	0	0	k__Bacteria	p__Actinobacteria	c__Actinobacteria	o__Propionibacteriales	f__Nocardioidaceae	g__Nocardioides
OTU_1095	1	0	0	0	0	0	0	1	0	0	0	0	0	0	0	0	0	k__Bacteria	p__Firmicutes	c__Clostridia	o__D8A-2
OTU_986	1	1	0	0	0	0	0	0	0	0	0	0	0	0	0	0	0	k__Bacteria	p__Verrucomicrobia	c__Verrucomicrobiae	o__Verrucomicrobiales	f__Verrucomicrobiaceae
OTU_924	0	0	0	0	0	0	0	0	0	0	0	0	0	0	0	2	0	k__Bacteria	p__Firmicutes	c__Clostridia	o__Clostridiales	f__Syntrophomonadaceae
OTU_1256	0	0	0	0	1	0	0	0	0	0	0	0	0	0	1	0	0	k__Bacteria	p__Planctomycetes	c__Planctomycetacia	o__Pirellulales	f__Pirellulaceae	g__Pir4 lineage
OTU_1634	1	0	0	0	0	0	1	0	0	0	0	0	0	0	0	0	0	k__Bacteria	p__Proteobacteria	c__Gammaproteobacteria	o__Betaproteobacteriales	f__Burkholderiaceae	g__Rhodoferax
OTU_1366	0	0	0	0	0	0	0	0	0	0	0	0	0	0	0	2	0	k__Bacteria	p__Bacteroidetes	c__Bacteroidia	o__Bacteroidales	f__Bacteroidaceae	g__Bacteroides
OTU_1543	0	0	0	0	1	0	0	0	1	0	0	0	0	0	0	0	0	k__Bacteria	p__Firmicutes	c__Clostridia	o__Clostridiales	f__Christensenellaceae
OTU_841	0	0	0	0	2	0	0	0	0	0	0	0	0	0	0	0	0	k__Bacteria	p__Firmicutes	c__Bacilli	o__Bacillales	f__Bacillaceae	g__Bacillus
OTU_674	0	0	0	0	0	0	2	0	0	0	0	0	0	0	0	0	0	k__Bacteria	p__Firmicutes	c__Clostridia	o__Clostridiales	f__Peptostreptococcaceae
OTU_1518	1	0	0	1	0	0	0	0	0	0	0	0	0	0	0	0	0	k__Bacteria	p__Proteobacteria	c__Gammaproteobacteria	o__Enterobacteriales	f__Enterobacteriaceae	g__Enterobacter
OTU_919	0	0	0	0	0	0	1	0	0	0	0	0	0	0	0	1	0	k__Bacteria	p__Firmicutes	c__Clostridia	o__Clostridiales	f__Family XI	g__Sedimentibacter
OTU_1188	0	0	1	0	0	0	0	0	0	0	1	0	0	0	0	0	0	k__Bacteria	p__Firmicutes	c__Bacilli	o__Lactobacillales	f__Enterococcaceae	g__Enterococcus
OTU_1395	0	1	0	1	0	0	0	0	0	0	0	0	0	0	0	0	0	k__Bacteria	p__Firmicutes	c__Clostridia	o__Clostridiales	f__Syntrophomonadaceae	g__Syntrophomonas
OTU_1624	0	2	0	0	0	0	0	0	0	0	0	0	0	0	0	0	0	k__Bacteria	p__Firmicutes	c__Clostridia	o__Clostridiales	f__Ruminococcaceae	g__Ruminococcaceae UCG-010
OTU_1603	0	0	0	0	0	0	0	0	0	0	0	0	2	0	0	0	0	k__Bacteria	p__Firmicutes	c__Clostridia	o__Clostridiales	f__Ruminococcaceae	g__UBA1819
OTU_1146	0	0	0	0	0	0	0	0	0	0	0	0	0	0	1	0	1	k__Bacteria	p__Firmicutes	c__Clostridia	o__Clostridiales	f__Family XI	g__Sedimentibacter
OTU_1222	0	0	1	0	0	0	0	1	0	0	0	0	0	0	0	0	0	k__Bacteria	p__Cloacimonetes	c__Cloacimonadia	o__Cloacimonadales	f__Cloacimonadaceae	g__Candidatus Cloacimonas
OTU_1316	2	0	0	0	0	0	0	0	0	0	0	0	0	0	0	0	0	k__Bacteria	p__Bacteroidetes	c__Bacteroidia	o__Bacteroidales	f__Dysgonomonadaceae	g__Dysgonomonas
OTU_769	0	0	0	0	0	2	0	0	0	0	0	0	0	0	0	0	0	k__Bacteria	p__Bacteroidetes	c__Bacteroidia	o__Chitinophagales	f__Chitinophagaceae	g__Terrimonas
OTU_1415	0	0	0	0	0	0	0	2	0	0	0	0	0	0	0	0	0	k__Bacteria	p__Verrucomicrobia	c__Verrucomicrobiae	o__LD1-PB3
OTU_1022	0	0	0	0	0	0	0	0	0	0	0	0	0	2	0	0	0	k__Bacteria	p__Actinobacteria	c__Thermoleophilia	o__Gaiellales
OTU_1579	0	0	0	0	0	0	0	0	0	0	0	0	0	0	2	0	0	k__Bacteria	p__Firmicutes	c__Clostridia	o__Clostridiales	f__Gracilibacteraceae	g__Lutispora
OTU_939	0	0	2	0	0	0	0	0	0	0	0	0	0	0	0	0	0	k__Bacteria	p__Firmicutes	c__Clostridia	o__Clostridiales	f__Syntrophomonadaceae	g__Syntrophomonas
OTU_930	0	0	0	0	0	0	0	0	0	0	0	0	0	0	0	2	0	k__Bacteria	p__Bacteroidetes	c__Bacteroidia	o__Bacteroidales	f__Bacteroidaceae	g__Bacteroides
OTU_283	1	0	0	0	0	0	0	0	0	0	0	0	0	0	0	0	0	k__Bacteria	p__Thermotogae	c__Thermotogae	o__Petrotogales	f__Petrotogaceae	g__AUTHM297
OTU_468	1	0	0	0	0	0	0	0	0	0	0	0	0	0	0	0	0	k__Bacteria	p__Synergistetes	c__Synergistia	o__Synergistales	f__Synergistaceae	g__Syner-01
OTU_1278	1	0	0	0	0	0	0	0	0	0	0	0	0	0	0	0	0	k__Bacteria	p__Actinobacteria	c__Actinobacteria	o__Micrococcales	f__Intrasporangiaceae
OTU_626	1	0	0	0	0	0	0	0	0	0	0	0	0	0	0	0	0	k__Bacteria	p__Proteobacteria	c__Gammaproteobacteria	o__Betaproteobacteriales	f__Rhodocyclaceae
OTU_730	0	0	0	0	0	0	0	0	0	0	0	0	0	1	0	0	0	k__Bacteria	p__Actinobacteria	c__Actinobacteria	o__Actinomycetales	f__Actinomycetaceae		s__metagenome
OTU_651	1	0	0	0	0	0	0	0	0	0	0	0	0	0	0	0	0	k__Bacteria	p__Verrucomicrobia	c__Verrucomicrobiae	o__Verrucomicrobiales	f__Verrucomicrobiaceae
OTU_571	0	1	0	0	0	0	0	0	0	0	0	0	0	0	0	0	0	k__Bacteria	p__Bacteroidetes	c__Bacteroidia	o__Chitinophagales	f__Saprospiraceae
OTU_729	0	0	0	0	0	0	0	0	1	0	0	0	0	0	0	0	0	k__Bacteria	p__Planctomycetes	c__Planctomycetacia	o__Pirellulales	f__Pirellulaceae	g__Pirellula
OTU_1054	0	0	0	0	0	0	0	0	0	0	0	0	1	0	0	0	0	k__Bacteria	p__Proteobacteria	c__Alphaproteobacteria	o__Rhodobacterales	f__Rhodobacteraceae
OTU_1493	0	0	0	0	0	0	0	0	0	1	0	0	0	0	0	0	0	k__Bacteria	p__Proteobacteria	c__Alphaproteobacteria	o__Caulobacterales	f__Caulobacteraceae	g__Phenylobacterium
OTU_304	0	0	1	0	0	0	0	0	0	0	0	0	0	0	0	0	0	k__Bacteria	p__Proteobacteria	c__Gammaproteobacteria	o__Betaproteobacteriales	f__Rhodocyclaceae	g__Dechloromonas	s__metagenome
OTU_1112	0	0	0	0	0	0	0	0	0	0	1	0	0	0	0	0	0	k__Bacteria	p__Actinobacteria	c__Acidimicrobiia	o__Microtrichales	f__Microtrichaceae
OTU_1121	1	0	0	0	0	0	0	0	0	0	0	0	0	0	0	0	0	k__Bacteria	p__Actinobacteria	c__Thermoleophilia	o__Gaiellales
OTU_1307	1	0	0	0	0	0	0	0	0	0	0	0	0	0	0	0	0	k__Bacteria	p__Proteobacteria	c__Alphaproteobacteria	o__Rhizobiales	f__Beijerinckiaceae
OTU_1381	0	0	1	0	0	0	0	0	0	0	0	0	0	0	0	0	0	k__Bacteria	p__Firmicutes	c__Clostridia	o__Clostridiales	f__Christensenellaceae	g__Christensenellaceae R-7 group
OTU_1124	1	0	0	0	0	0	0	0	0	0	0	0	0	0	0	0	0	k__Bacteria	p__Proteobacteria	c__Deltaproteobacteria	o__Syntrophobacterales	f__Syntrophobacteraceae	g__Syntrophobacter
OTU_691	0	0	1	0	0	0	0	0	0	0	0	0	0	0	0	0	0	k__Bacteria	p__Proteobacteria	c__Gammaproteobacteria	o__Betaproteobacteriales	f__Burkholderiaceae
OTU_857	0	0	0	0	0	0	0	1	0	0	0	0	0	0	0	0	0	k__Bacteria	p__Hydrogenedentes	c__Hydrogenedentia	o__Hydrogenedentiales	f__Hydrogenedensaceae
OTU_1007	0	0	0	0	0	0	0	0	0	0	0	0	0	0	0	0	1	k__Bacteria	p__Firmicutes	c__Clostridia	o__Clostridiales	f__Family XI	g__Peptoniphilus
OTU_634	0	0	0	0	1	0	0	0	0	0	0	0	0	0	0	0	0	k__Bacteria	p__Proteobacteria	c__Deltaproteobacteria	o__Desulfovibrionales	f__Desulfovibrionaceae	g__Desulfovibrio
OTU_1088	0	1	0	0	0	0	0	0	0	0	0	0	0	0	0	0	0	k__Bacteria	p__Proteobacteria	c__Deltaproteobacteria	o__Syntrophobacterales	f__Syntrophaceae	g__Syntrophus
OTU_434	0	1	0	0	0	0	0	0	0	0	0	0	0	0	0	0	0	k__Bacteria	p__Proteobacteria	c__Deltaproteobacteria	o__SAR324 clade(Marine group B)
OTU_1473	0	0	0	0	0	0	0	0	0	0	0	0	0	0	0	0	1	k__Bacteria	p__Firmicutes	c__Clostridia	o__Clostridiales	f__Peptococcaceae
OTU_1263	1	0	0	0	0	0	0	0	0	0	0	0	0	0	0	0	0	k__Bacteria	p__Proteobacteria	c__Gammaproteobacteria	o__Competibacterales	f__Competibacteraceae	g__Candidatus Competibacter
OTU_1129	0	0	0	1	0	0	0	0	0	0	0	0	0	0	0	0	0	k__Bacteria	p__WS1
OTU_918	0	0	0	0	0	0	0	0	1	0	0	0	0	0	0	0	0	k__Bacteria	p__Firmicutes	c__Clostridia	o__Clostridiales	f__Christensenellaceae
OTU_1234	1	0	0	0	0	0	0	0	0	0	0	0	0	0	0	0	0	k__Bacteria	p__Firmicutes	c__Clostridia	o__Clostridiales	f__Family XI	g__Sedimentibacter
OTU_748	1	0	0	0	0	0	0	0	0	0	0	0	0	0	0	0	0	k__Archaea	p__Crenarchaeota	c__Bathyarchaeia
OTU_1413	0	0	0	0	0	0	0	0	0	0	0	0	0	0	0	0	1
OTU_1224	0	0	0	0	0	0	0	0	0	0	0	0	0	0	0	1	0	k__Bacteria	p__Bacteroidetes	c__Bacteroidia	o__Bacteroidales	f__Tannerellaceae	g__Parabacteroides
OTU_846	1	0	0	0	0	0	0	0	0	0	0	0	0	0	0	0	0	k__Bacteria	p__Planctomycetes	c__Planctomycetacia	o__Pirellulales	f__Pirellulaceae	g__Pir4 lineage
OTU_673	0	0	0	0	0	0	0	0	0	0	0	0	0	0	1	0	0	k__Bacteria	p__Verrucomicrobia	c__Verrucomicrobiae	o__Pedosphaerales	f__Pedosphaeraceae
OTU_940	0	0	0	0	0	0	0	1	0	0	0	0	0	0	0	0	0	k__Bacteria	p__Chloroflexi	c__Anaerolineae	o__Thermoflexales	f__Thermoflexaceae	g__Thermoflexus
OTU_851	0	0	0	0	0	0	0	0	1	0	0	0	0	0	0	0	0	k__Bacteria	p__Proteobacteria	c__Gammaproteobacteria	o__Betaproteobacteriales	f__Burkholderiaceae
OTU_1436	0	0	0	0	0	0	0	0	0	0	0	0	0	1	0	0	0	k__Bacteria	p__Firmicutes	c__Clostridia	o__Clostridiales	f__Christensenellaceae	g__Christensenellaceae R-7 group
OTU_1484	0	0	0	0	0	0	0	1	0	0	0	0	0	0	0	0	0	k__Bacteria	p__Synergistetes	c__Synergistia	o__Synergistales	f__Synergistaceae
OTU_1554	0	0	0	0	0	0	0	0	0	0	0	1	0	0	0	0	0	k__Bacteria	p__Firmicutes	c__Clostridia	o__Clostridiales	f__Ruminococcaceae
OTU_1340	0	0	0	0	0	0	0	0	0	0	0	0	0	0	0	1	0	k__Bacteria	p__Firmicutes	c__Clostridia	o__Clostridiales	f__Ruminococcaceae
OTU_173	0	0	1	0	0	0	0	0	0	0	0	0	0	0	0	0	0	k__Bacteria	p__Bacteroidetes	c__Bacteroidia	o__Bacteroidales	f__Rikenellaceae	g__Blvii28 wastewater-sludge group
OTU_1463	0	0	1	0	0	0	0	0	0	0	0	0	0	0	0	0	0	k__Bacteria	p__Chloroflexi	c__Anaerolineae	o__ADurb.Bin180
OTU_1418	0	0	0	1	0	0	0	0	0	0	0	0	0	0	0	0	0	k__Bacteria	p__Firmicutes	c__Clostridia	o__Clostridiales	f__Ruminococcaceae	g__Ruminiclostridium 1
OTU_1221	0	0	0	0	0	0	0	0	0	0	0	0	0	0	0	1	0	k__Bacteria	p__Proteobacteria	c__Gammaproteobacteria	o__Xanthomonadales	f__Xanthomonadaceae	g__Thermomonas
OTU_1392	1	0	0	0	0	0	0	0	0	0	0	0	0	0	0	0	0	k__Bacteria	p__Proteobacteria	c__Gammaproteobacteria	o__Betaproteobacteriales	f__Nitrosomonadaceae	g__Ellin6067
OTU_1564	0	0	0	0	0	0	0	0	1	0	0	0	0	0	0	0	0	k__Bacteria	p__Bacteroidetes	c__Bacteroidia	o__Bacteroidales	f__Bacteroidetes vadinHA17
OTU_1013	0	0	0	0	0	0	0	1	0	0	0	0	0	0	0	0	0	k__Bacteria	p__Kiritimatiellaeota	c__Kiritimatiellae	o__WCHB1-41
OTU_854	0	0	0	0	0	0	0	0	0	0	0	0	0	0	0	1	0	k__Bacteria	p__Chloroflexi	c__Anaerolineae	o__RBG-13-54-9
OTU_1287	0	0	0	0	1	0	0	0	0	0	0	0	0	0	0	0	0	k__Bacteria	p__Firmicutes	c__Clostridia	o__Clostridiales	f__Christensenellaceae
OTU_736	0	0	0	0	0	0	0	0	0	1	0	0	0	0	0	0	0	k__Bacteria	p__Firmicutes	c__Clostridia	o__Clostridiales	f__Ruminococcaceae	g__Ruminococcaceae UCG-010
OTU_1290	0	0	0	1	0	0	0	0	0	0	0	0	0	0	0	0	0	k__Bacteria	p__Actinobacteria	c__Actinobacteria	o__Frankiales	f__Nakamurellaceae	g__Nakamurella
OTU_803	0	0	0	0	0	0	0	0	0	0	0	0	0	0	0	1	0	k__Bacteria	p__Firmicutes	c__Clostridia	o__Clostridiales	f__Ruminococcaceae	g__Ruminococcaceae NK4A214 group
OTU_1136	0	0	1	0	0	0	0	0	0	0	0	0	0	0	0	0	0
OTU_1329	1	0	0	0	0	0	0	0	0	0	0	0	0	0	0	0	0	k__Bacteria	p__Proteobacteria	c__Gammaproteobacteria	o__Betaproteobacteriales	f__Burkholderiaceae	g__Comamonas
OTU_1583	0	0	0	1	0	0	0	0	0	0	0	0	0	0	0	0	0
OTU_1608	0	0	0	0	0	0	0	0	0	0	0	0	0	0	0	1	0	k__Bacteria	p__Firmicutes	c__Clostridia	o__Clostridiales	f__Clostridiaceae 1	g__Oxobacter
OTU_1150	0	0	0	0	1	0	0	0	0	0	0	0	0	0	0	0	0	k__Bacteria	p__Firmicutes	c__Clostridia	o__Clostridiales	f__Christensenellaceae	g__Christensenellaceae R-7 group
OTU_1464	0	0	0	0	0	0	0	0	0	0	0	0	0	0	0	1	0
OTU_813	0	0	0	0	0	0	0	0	0	1	0	0	0	0	0	0	0	k__Bacteria	p__Actinobacteria	c__WCHB1-81
OTU_1641	0	0	0	0	0	0	0	0	0	0	0	0	1	0	0	0	0	k__Bacteria	p__Bacteroidetes	c__Bacteroidia	o__Bacteroidales	f__Dysgonomonadaceae	g__Proteiniphilum
OTU_481	0	0	0	0	0	0	1	0	0	0	0	0	0	0	0	0	0	k__Bacteria	p__Planctomycetes	c__Planctomycetacia	o__Pirellulales	f__Pirellulaceae	g__Pirellula
OTU_1592	0	0	0	0	0	0	0	0	0	0	0	0	0	0	1	0	0	k__Bacteria	p__Proteobacteria	c__Alphaproteobacteria	o__Rhizobiales	f__Rhizobiales Incertae Sedis
OTU_822	0	0	0	0	0	0	0	0	0	0	0	0	0	0	1	0	0	k__Bacteria	p__Firmicutes	c__Negativicutes	o__Selenomonadales	f__Veillonellaceae	g__Sporomusa
OTU_1132	0	0	0	0	0	0	0	0	0	1	0	0	0	0	0	0	0	k__Bacteria	p__Fibrobacteres	c__Fibrobacteria	o__Fibrobacterales	f__possible family 01
OTU_873	0	0	0	0	0	0	0	1	0	0	0	0	0	0	0	0	0	k__Bacteria	p__Chloroflexi	c__KD4-96
OTU_1408	0	0	0	0	0	0	0	0	0	0	0	0	0	0	1	0	0	k__Bacteria	p__Firmicutes	c__Clostridia	o__Clostridiales	f__Family XIII
OTU_1343	0	0	0	0	0	0	0	0	1	0	0	0	0	0	0	0	0	k__Bacteria	p__Firmicutes	c__Clostridia	o__Clostridiales	f__Ruminococcaceae	g__Ruminococcaceae UCG-010
OTU_1612	0	0	1	0	0	0	0	0	0	0	0	0	0	0	0	0	0	k__Bacteria	p__BRC1
OTU_1513	0	1	0	0	0	0	0	0	0	0	0	0	0	0	0	0	0	k__Bacteria	p__Bacteroidetes	c__Bacteroidia	o__Chitinophagales	f__Saprospiraceae
OTU_951	1	0	0	0	0	0	0	0	0	0	0	0	0	0	0	0	0	k__Bacteria	p__Proteobacteria	c__Deltaproteobacteria	o__Deltaproteobacteria Incertae Sedis	f__Syntrophorhabdaceae	g__Syntrophorhabdus
OTU_1314	0	0	0	0	0	0	0	0	0	0	0	0	0	0	0	0	1	k__Bacteria	p__Chloroflexi	c__Anaerolineae	o__RBG-13-54-9
OTU_1226	0	0	0	0	0	0	0	0	1	0	0	0	0	0	0	0	0	k__Bacteria	p__Firmicutes	c__Clostridia	o__Clostridiales	f__Syntrophomonadaceae	g__Syntrophomonas
OTU_1306	0	0	0	0	0	0	0	0	0	0	0	0	1	0	0	0	0	k__Bacteria	p__Firmicutes	c__Clostridia	o__Clostridiales	f__Ruminococcaceae
OTU_879	0	0	0	0	0	0	0	0	0	0	0	0	0	1	0	0	0	k__Bacteria	p__Firmicutes	c__Clostridia	o__Clostridiales	f__Ruminococcaceae	g__Ruminococcaceae UCG-014
OTU_1161	0	0	0	0	0	0	0	0	1	0	0	0	0	0	0	0	0	k__Bacteria	p__Acidobacteria	c__Acidobacteriia	o__Solibacterales	f__Solibacteraceae (Subgroup 3)
OTU_1488	0	0	0	0	0	0	0	0	0	1	0	0	0	0	0	0	0	k__Bacteria	p__Firmicutes	c__Clostridia	o__Clostridiales	f__Family XIII	g__Anaerovorax
OTU_1580	0	0	0	0	0	0	0	0	0	0	0	0	0	0	0	1	0	k__Bacteria	p__Firmicutes	c__Clostridia	o__Clostridiales	f__Lachnospiraceae
OTU_1534	1	0	0	0	0	0	0	0	0	0	0	0	0	0	0	0	0	k__Bacteria	p__Proteobacteria	c__Gammaproteobacteria	o__Xanthomonadales	f__Xanthomonadaceae	g__Pseudoxanthomonas
OTU_944	1	0	0	0	0	0	0	0	0	0	0	0	0	0	0	0	0	k__Bacteria	p__Firmicutes	c__Clostridia	o__Clostridiales	f__Syntrophomonadaceae	g__Syntrophomonas
OTU_1092	1	0	0	0	0	0	0	0	0	0	0	0	0	0	0	0	0	k__Bacteria	p__Fibrobacteres	c__Fibrobacteria	o__Fibrobacterales	f__possible family 01
OTU_1199	0	0	0	0	0	0	0	1	0	0	0	0	0	0	0	0	0	k__Bacteria	p__Chloroflexi	c__Anaerolineae	o__Anaerolineales	f__Anaerolineaceae	g__Pelolinea
OTU_437	0	0	0	0	0	0	0	0	0	0	0	0	0	0	0	0	1	k__Bacteria	p__WS1
OTU_1250	1	0	0	0	0	0	0	0	0	0	0	0	0	0	0	0	0	k__Bacteria	p__Firmicutes	c__Clostridia	o__Clostridiales	f__Ruminococcaceae	g__Ruminococcaceae NK4A214 group
OTU_1599	0	0	0	0	0	0	0	0	0	0	0	0	0	1	0	0	0	k__Bacteria	p__Spirochaetes	c__Spirochaetia	o__Spirochaetales	f__Spirochaetaceae	g__Sphaerochaeta
OTU_1614	1	0	0	0	0	0	0	0	0	0	0	0	0	0	0	0	0	k__Bacteria	p__Proteobacteria	c__Gammaproteobacteria	o__Betaproteobacteriales	f__Burkholderiaceae	g__Rhodoferax
OTU_1248	0	0	0	0	0	0	1	0	0	0	0	0	0	0	0	0	0	k__Bacteria	p__Proteobacteria	c__Alphaproteobacteria	o__Rhodobacterales	f__Rhodobacteraceae
OTU_1461	0	0	0	0	0	0	0	0	0	0	0	0	0	0	0	1	0	k__Bacteria	p__Firmicutes	c__Clostridia	o__Clostridiales	f__Ruminococcaceae
OTU_1326	0	0	0	0	0	0	0	0	0	0	0	0	1	0	0	0	0	k__Bacteria	p__Firmicutes	c__Clostridia	o__Clostridiales	f__Syntrophomonadaceae
OTU_1202	0	0	1	0	0	0	0	0	0	0	0	0	0	0	0	0	0	k__Bacteria	p__Proteobacteria	c__Alphaproteobacteria	o__Rhizobiales	f__Hyphomicrobiaceae	g__Hyphomicrobium	s__metagenome
OTU_1390	0	0	0	0	1	0	0	0	0	0	0	0	0	0	0	0	0	k__Bacteria	p__Firmicutes	c__Bacilli	o__Lactobacillales	f__Carnobacteriaceae
OTU_1530	0	0	0	0	0	0	0	0	0	0	1	0	0	0	0	0	0
OTU_1581	0	0	0	0	0	0	0	1	0	0	0	0	0	0	0	0	0	k__Bacteria	p__Firmicutes	c__Clostridia	o__Clostridiales	f__Peptostreptococcaceae	g__Peptostreptococcus
OTU_1469	0	0	0	0	0	0	0	0	0	0	0	0	0	0	0	0	1
OTU_1051	0	1	0	0	0	0	0	0	0	0	0	0	0	0	0	0	0	k__Bacteria	p__Bacteroidetes	c__Bacteroidia	o__Chitinophagales	f__Saprospiraceae
OTU_1116	0	0	0	0	0	0	0	0	0	0	0	0	0	1	0	0	0
OTU_1117	0	0	0	0	1	0	0	0	0	0	0	0	0	0	0	0	0
OTU_348	1	0	0	0	0	0	0	0	0	0	0	0	0	0	0	0	0	k__Bacteria	p__Planctomycetes	c__Pla3 lineage
OTU_1391	0	0	0	0	0	1	0	0	0	0	0	0	0	0	0	0	0	k__Bacteria	p__Firmicutes	c__Clostridia	o__Clostridiales	f__Ruminococcaceae	g__Candidatus Soleaferrea
OTU_1181	0	0	0	0	0	0	0	1	0	0	0	0	0	0	0	0	0	k__Bacteria	p__Firmicutes	c__Clostridia	o__Clostridiales	f__Peptococcaceae
OTU_380	0	0	0	0	0	0	0	0	0	0	1	0	0	0	0	0	0	k__Bacteria	p__Proteobacteria	c__Gammaproteobacteria	o__Cellvibrionales	f__Spongiibacteraceae	g__BD1-7 clade
OTU_1638	0	0	0	0	0	0	0	0	0	0	0	1	0	0	0	0	0	k__Bacteria	p__Actinobacteria	c__Coriobacteriia	o__Coriobacteriales	f__Eggerthellaceae	g__Paraeggerthella
OTU_861	0	0	0	0	0	0	0	0	1	0	0	0	0	0	0	0	0	k__Bacteria	p__Firmicutes	c__Clostridia	o__Clostridiales	f__Syntrophomonadaceae
OTU_1520	0	0	0	0	0	0	0	0	0	0	0	0	0	0	1	0	0	k__Bacteria	p__Firmicutes	c__Clostridia	o__Clostridiales	f__Eubacteriaceae	g__Eubacterium
OTU_888	0	0	0	0	0	0	1	0	0	0	0	0	0	0	0	0	0	k__Bacteria	p__Spirochaetes	c__Leptospirae	o__Leptospirales	f__Leptospiraceae	g__RBG-16-49-21
OTU_1631	0	0	0	0	0	0	0	0	0	0	0	0	1	0	0	0	0	k__Bacteria	p__Firmicutes	c__Clostridia	o__Clostridiales	f__Peptostreptococcaceae
OTU_1499	0	0	0	0	0	0	0	0	0	0	0	0	0	0	0	1	0	k__Bacteria	p__Proteobacteria	c__Alphaproteobacteria	o__Rhizobiales	f__Hyphomicrobiaceae	g__Hyphomicrobium
OTU_1266	0	0	0	0	0	0	0	0	0	0	0	0	1	0	0	0	0	k__Bacteria	p__Firmicutes	c__Bacilli	o__Bacillales	f__Bacillaceae	g__Sinibacillus
OTU_1505	0	0	0	0	0	0	1	0	0	0	0	0	0	0	0	0	0	k__Bacteria	p__Proteobacteria	c__Deltaproteobacteria	o__Desulfovibrionales	f__Desulfomicrobiaceae	g__Desulfomicrobium
OTU_1005	0	0	0	0	0	0	0	1	0	0	0	0	0	0	0	0	0	k__Bacteria	p__Firmicutes	c__Clostridia	o__Clostridiales	f__Family XI	g__W5053
OTU_894	0	1	0	0	0	0	0	0	0	0	0	0	0	0	0	0	0	k__Bacteria	p__Bacteroidetes	c__Ignavibacteria	o__SJA-28
OTU_675	0	0	0	0	0	0	1	0	0	0	0	0	0	0	0	0	0	k__Bacteria	p__Firmicutes	c__Clostridia	o__Clostridiales	f__Ruminococcaceae	g__Ruminococcus 1
OTU_949	0	0	1	0	0	0	0	0	0	0	0	0	0	0	0	0	0	k__Bacteria	p__Firmicutes	c__Clostridia	o__Clostridiales	f__Lachnospiraceae	g__Herbinix
OTU_705	0	0	0	0	0	0	0	0	0	0	1	0	0	0	0	0	0	k__Bacteria	p__Proteobacteria	c__Gammaproteobacteria	o__Pseudomonadales	f__Moraxellaceae	g__Acinetobacter
OTU_1255	0	0	0	0	0	0	0	0	0	0	1	0	0	0	0	0	0	k__Bacteria	p__Actinobacteria	c__Acidimicrobiia	o__Microtrichales	f__Ilumatobacteraceae	g__CL500-29 marine group
OTU_1544	0	0	0	0	0	0	0	0	0	0	1	0	0	0	0	0	0	k__Bacteria	p__Bacteroidetes	c__Bacteroidia	o__Sphingobacteriales	f__AKYH767
OTU_593	0	0	0	0	0	0	0	0	0	1	0	0	0	0	0	0	0	k__Bacteria	p__Chloroflexi	c__Anaerolineae	o__RBG-13-54-9
OTU_994	0	0	0	0	0	0	0	0	1	0	0	0	0	0	0	0	0	k__Bacteria	p__Proteobacteria	c__Alphaproteobacteria	o__Sphingomonadales	f__Sphingomonadaceae

## Sheet: OTU table - Low OLR
				Shock 1							Shock 2
	Evolving		Steady state	Shock d1	Shock d3	Shock d5	Shock d7	Evolving between shocks		Steady state between shocks	Shock d3	Shock d5	Shock d8	Shock d10	Evolving after shock		Steady state after shocks
OTU/Experimental day	44	58	64	66	68	70	72	104	111	117	119	121	124	126	184	191	196	Kingdom	Phylum	Class	Order	Family	Genus	Species
OTU_1	650	1244	1604	1524	1683	1902	2477	2628	2474	2199	2183	2122	1914	2076	967	784	746	k__Bacteria	p__Cloacimonetes	c__Cloacimonadia	o__Cloacimonadales	f__Cloacimonadaceae	g__W5
OTU_2	682	936	983	1185	1166	1336	1645	1855	1944	2124	2168	2275	2134	2678	1190	1159	1024	k__Archaea	p__Euryarchaeota	c__Methanomicrobia	o__Methanosarcinales	f__Methanosaetaceae	g__Methanosaeta
OTU_3	1085	1238	1266	1223	1495	1518	1679	957	803	691	592	660	706	680	435	365	289	k__Bacteria	p__Cyanobacteria	c__Oxyphotobacteria	o__Chloroplast
OTU_10	258	481	745	625	671	659	716	960	950	894	870	861	798	1015	664	577	444	k__Bacteria	p__Synergistetes	c__Synergistia	o__Synergistales	f__Synergistaceae
OTU_5	744	690	772	697	804	754	819	893	406	318	250	336	313	315	1075	1176	854	k__Bacteria	p__Firmicutes	c__Clostridia	o__Clostridiales	f__Peptostreptococcaceae	g__Peptoclostridium
OTU_6	127	129	99	89	88	70	70	567	687	837	781	905	838	908	1080	981	996	k__Bacteria	p__Firmicutes	c__Clostridia	o__Clostridiales	f__Syntrophomonadaceae
OTU_4	20	4	0	2	1	2	0	1	3	0	5	4	2	1	1912	2818	3539	k__Bacteria	p__Firmicutes	c__Clostridia	o__Clostridiales	f__Peptostreptococcaceae	g__Paraclostridium
OTU_9	492	392	499	450	472	492	667	529	484	381	402	365	290	348	480	358	349	k__Bacteria	p__Bacteroidetes	c__Bacteroidia	o__Bacteroidales	f__Bacteroidetes vadinHA17
OTU_26	277	451	229	277	211	235	78	303	519	298	833	484	1097	1102	152	179	95	k__Archaea	p__Euryarchaeota	c__Methanomicrobia	o__Methanomicrobiales	f__Methanospirillaceae	g__Methanospirillum
OTU_11	276	533	804	704	786	920	1520	68	14	10	10	6	10	9	274	231	330	k__Bacteria	p__Cloacimonetes	c__Cloacimonadia	o__Cloacimonadales	f__Cloacimonadaceae	g__Candidatus Cloacimonas
OTU_8	7	267	586	636	731	674	565	236	179	114	83	115	119	87	710	536	503	k__Bacteria	p__Firmicutes	c__Clostridia	o__Clostridiales	f__Family XI	g__W5053
OTU_15	280	279	368	325	352	416	456	345	353	331	349	366	376	398	321	288	303	k__Bacteria	p__Bacteroidetes	c__Bacteroidia	o__Bacteroidales	f__Bacteroidetes vadinHA17
OTU_12	435	372	393	338	266	254	265	210	171	226	191	185	192	175	475	343	279	k__Bacteria	p__Proteobacteria	c__Alphaproteobacteria	o__Rhodobacterales	f__Rhodobacteraceae
OTU_23	2	0	0	0	0	0	1	45	250	638	662	843	855	688	33	78	147	k__Bacteria	p__Patescibacteria	c__ABY1	o__Candidatus Kerfeldbacteria
OTU_17	434	478	467	468	482	492	366	152	113	98	106	105	122	108	25	15	17	k__Bacteria	p__Firmicutes	c__Clostridia	o__Clostridiales	f__Family XI	g__Sedimentibacter
OTU_22	136	180	296	238	237	195	180	176	207	246	274	324	233	341	308	263	188	k__Bacteria	p__Firmicutes	c__Clostridia	o__DTU014
OTU_35	279	260	249	311	301	287	269	195	230	190	242	230	270	243	110	95	121	k__Bacteria	p__Bacteroidetes	c__Bacteroidia	o__Sphingobacteriales	f__Lentimicrobiaceae
OTU_21	623	561	278	213	163	151	121	137	153	162	197	200	225	237	46	64	77	k__Bacteria	p__Bacteroidetes	c__Bacteroidia	o__Bacteroidales	f__Rikenellaceae	g__DMER64
OTU_24	454	417	402	430	377	313	316	104	109	86	98	83	85	68	24	13	12	k__Bacteria	p__Chloroflexi	c__Anaerolineae	o__Anaerolineales	f__Anaerolineaceae	g__Longilinea
OTU_19	16	83	100	64	35	35	24	288	346	387	363	355	352	317	222	190	199	k__Bacteria	p__Firmicutes	c__Clostridia	o__Clostridiales	f__Syntrophomonadaceae	g__Syntrophomonas
OTU_16	221	259	186	207	155	143	123	205	193	191	152	145	91	103	239	241	239	k__Bacteria	p__Bacteroidetes	c__Bacteroidia	o__Bacteroidales	f__Dysgonomonadaceae	g__Petrimonas
OTU_20	497	378	286	374	370	373	241	70	79	101	75	78	66	59	13	15	16	k__Archaea	p__Euryarchaeota	c__Methanomicrobia	o__Methanomicrobiales
OTU_25	288	246	260	294	281	291	326	123	110	131	106	118	141	120	91	45	32	k__Bacteria	p__Chloroflexi	c__Anaerolineae	o__Anaerolineales	f__Anaerolineaceae
OTU_59	66	51	60	75	87	127	73	121	188	250	213	260	265	248	242	301	306	k__Bacteria	p__Planctomycetes	c__Planctomycetacia	o__Pirellulales	f__Pirellulaceae	g__Pir4 lineage
OTU_39	256	189	163	133	142	122	106	156	146	154	122	157	155	160	263	227	258	k__Bacteria	p__Firmicutes	c__Clostridia	o__Clostridiales	f__Syntrophomonadaceae	g__Syntrophomonas
OTU_31	104	135	140	176	181	187	231	129	144	164	135	207	210	190	250	133	129	k__Bacteria	p__Chloroflexi	c__Anaerolineae	o__Anaerolineales	f__Anaerolineaceae
OTU_30	75	119	195	178	175	204	170	138	116	122	106	132	118	119	254	267	227	k__Bacteria	p__Synergistetes	c__Synergistia	o__Synergistales	f__Synergistaceae
OTU_34	320	269	188	274	319	355	286	83	104	75	66	98	137	94	5	4	3	k__Archaea	p__Euryarchaeota	c__Methanobacteria	o__Methanobacteriales	f__Methanobacteriaceae	g__Methanobacterium
OTU_36	88	95	98	89	103	91	87	149	190	245	206	232	196	204	182	185	179	k__Bacteria	p__Firmicutes	c__Clostridia	o__Clostridiales	f__Family XIII
OTU_40	160	204	180	167	192	201	128	147	178	208	226	176	166	170	29	42	30	k__Bacteria	p__Firmicutes	c__Clostridia	o__Clostridiales	f__Peptococcaceae	g__Cryptanaerobacter
OTU_27	159	155	144	148	150	169	148	121	118	113	81	159	145	121	214	181	243	k__Bacteria	p__Proteobacteria	c__Alphaproteobacteria	o__Rhizobiales	f__Rhizobiales Incertae Sedis
OTU_60	10	26	36	68	59	67	80	345	323	182	156	149	144	149	227	235	233	k__Bacteria	p__Chloroflexi	c__Anaerolineae	o__Anaerolineales	f__Anaerolineaceae	g__Flexilinea
OTU_48	94	106	96	149	148	145	110	128	154	180	161	189	206	192	141	146	117	k__Bacteria	p__Atribacteria	c__Caldatribacteriia	o__Caldatribacteriales	f__Caldatribacteriaceae	g__Candidatus Caldatribacterium
OTU_62	0	1	0	0	0	0	1	3	20	49	42	31	53	39	749	796	611	k__Bacteria	p__Patescibacteria	c__Gracilibacteria	o__Absconditabacteriales (SR1)
OTU_29	122	382	325	290	173	123	90	91	102	141	89	98	92	45	75	64	69	k__Bacteria	p__Firmicutes	c__Clostridia	o__Clostridiales	f__Family XIII	g__[Eubacterium] nodatum group
OTU_32	331	232	191	183	180	183	193	135	108	102	102	99	110	93	21	36	25	k__Bacteria	p__Chloroflexi	c__Anaerolineae	o__Anaerolineales	f__Anaerolineaceae
OTU_47	49	27	62	102	124	146	76	197	202	179	169	181	181	194	126	121	149	k__Bacteria	p__Armatimonadetes
OTU_50	201	297	239	197	202	179	141	160	91	102	98	104	101	67	33	14	22	k__Bacteria	p__Firmicutes	c__Clostridia	o__Clostridiales	f__Syntrophomonadaceae	g__Pelospora
OTU_64	173	127	166	138	162	194	215	147	121	118	113	121	121	122	64	67	42	k__Bacteria	p__Bacteroidetes	c__Bacteroidia	o__Bacteroidales	f__Bacteroidetes vadinHA17
OTU_71	317	281	135	118	89	81	73	88	98	107	139	123	140	137	53	86	111	k__Bacteria	p__Bacteroidetes	c__Bacteroidia	o__Bacteroidales	f__Rikenellaceae	g__DMER64
OTU_13	37	90	97	147	146	147	141	375	149	81	66	57	49	61	199	133	87	k__Bacteria	p__Firmicutes	c__Erysipelotrichia	o__Erysipelotrichales	f__Erysipelotrichaceae	g__Erysipelotrichaceae UCG-004
OTU_41	119	82	74	88	138	139	120	145	154	151	151	150	174	155	57	63	77	k__Bacteria	p__Firmicutes	c__Clostridia	o__Clostridiales	f__Ruminococcaceae	g__[Eubacterium] coprostanoligenes group
OTU_44	19	10	9	11	9	5	4	123	194	247	185	230	244	224	205	142	116	k__Bacteria	p__Firmicutes	c__Clostridia	o__Clostridiales	f__Clostridiaceae 1	g__Clostridium sensu stricto 13
OTU_28	56	42	41	27	9	5	5	171	171	326	196	187	159	114	107	179	145	k__Bacteria	p__Firmicutes	c__Clostridia	o__Clostridiales	f__Ruminococcaceae
OTU_55	96	67	35	47	34	31	30	144	176	182	225	227	237	197	35	48	57	k__Bacteria	p__Bacteroidetes	c__Bacteroidia	o__Bacteroidales	f__Prolixibacteraceae
OTU_37	122	151	135	125	147	131	123	135	84	98	82	85	68	85	113	99	80	k__Bacteria	p__Firmicutes	c__Clostridia	o__Clostridiales	f__Christensenellaceae	g__Christensenellaceae R-7 group
OTU_78	107	41	23	29	32	34	30	181	123	156	111	170	143	141	90	171	280	k__Bacteria	p__Firmicutes	c__Clostridia	o__Clostridiales	f__Clostridiaceae 1	g__Clostridium sensu stricto 1
OTU_33	20	57	498	383	272	175	90	39	37	39	39	34	11	18	49	34	27	k__Bacteria	p__Firmicutes	c__Clostridia	o__Clostridiales	f__Ruminococcaceae	g__Ercella	s__Ercella succinigenes
OTU_72	233	250	173	156	126	88	86	54	52	63	50	56	41	46	100	77	85	k__Bacteria	p__Proteobacteria	c__Alphaproteobacteria	o__Rhodobacterales	f__Rhodobacteraceae	g__Rhodobacter
OTU_46	237	174	151	131	164	107	102	50	63	67	89	95	97	73	55	34	36	k__Bacteria	p__Firmicutes	c__Clostridia	o__Clostridiales	f__Family XI	g__Sedimentibacter
OTU_57	13	67	59	69	63	53	42	113	204	232	228	176	140	142	44	26	22	k__Bacteria	p__Tenericutes	c__Mollicutes	o__Izimaplasmatales
OTU_45	2	8	13	19	17	30	23	187	236	249	221	213	176	141	36	25	36	k__Bacteria	p__Chloroflexi	c__Anaerolineae	o__Anaerolineales	f__Anaerolineaceae
OTU_53	33	41	45	65	77	89	70	81	107	99	112	102	122	100	126	133	213	k__Archaea	p__Euryarchaeota	c__Methanomicrobia	o__Methanosarcinales	f__Methanosarcinaceae
OTU_56	107	147	211	168	171	154	197	69	91	58	55	67	48	57	3	3	2	k__Bacteria	p__Synergistetes	c__Synergistia	o__Synergistales	f__Synergistaceae
OTU_43	168	155	136	150	193	175	164	27	37	44	39	55	60	48	20	18	16	k__Bacteria	p__Verrucomicrobia	c__Verrucomicrobiae	o__LD1-PB3
OTU_836	1	1	4	4	2	6	4	15	21	30	25	16	26	35	417	401	473	k__Archaea	p__Euryarchaeota	c__Methanomicrobia	o__Methanosarcinales	f__Methanosaetaceae	g__Methanosaeta
OTU_66	81	97	129	102	107	107	117	82	102	73	118	77	75	108	25	21	16	k__Bacteria	p__Spirochaetes	c__Spirochaetia	o__Spirochaetales	f__Spirochaetaceae
OTU_63	1226	87	42	21	14	17	9	0	0	0	0	0	0	0	0	0	0	k__Bacteria	p__Bacteroidetes	c__Bacteroidia	o__Bacteroidales	f__Rikenellaceae	g__Rikenellaceae RC9 gut group
OTU_52	206	135	151	145	125	104	135	55	37	35	29	47	48	58	16	27	19	k__Bacteria	p__Cloacimonetes	c__Cloacimonadia	o__Cloacimonadales	f__Cloacimonadaceae	g__Candidatus Cloacimonas
OTU_58	91	63	47	63	88	79	48	53	75	97	73	107	81	80	94	62	47	k__Bacteria	p__Firmicutes	c__Clostridia	o__Clostridiales	f__Peptostreptococcaceae	g__Romboutsia
OTU_1029	49	79	53	56	26	50	16	66	78	51	135	66	185	206	20	29	26	k__Archaea	p__Euryarchaeota	c__Methanomicrobia	o__Methanomicrobiales	f__Methanospirillaceae	g__Methanospirillum
OTU_85	93	81	81	93	102	103	70	68	47	49	44	36	23	28	94	84	62	k__Bacteria	p__Cyanobacteria	c__Oxyphotobacteria	o__Chloroplast
OTU_73	0	37	45	32	45	50	35	103	97	154	102	121	103	88	35	43	62	k__Bacteria	p__Synergistetes	c__Synergistia	o__Synergistales	f__Synergistaceae
OTU_61	75	86	92	77	73	74	107	50	39	40	36	77	30	41	112	71	68	k__Bacteria	p__Chloroflexi	c__Chloroflexia	o__Thermomicrobiales	f__JG30-KF-CM45
OTU_76	15	12	28	30	45	62	70	105	113	118	100	98	121	97	17	17	26	k__Bacteria	p__Planctomycetes	c__Planctomycetacia	o__Pirellulales	f__Pirellulaceae
OTU_79	18	44	51	67	85	98	86	90	119	54	121	61	89	73	9	2	5	k__Bacteria	p__Proteobacteria	c__Deltaproteobacteria	o__Syntrophobacterales	f__Syntrophaceae	g__Smithella
OTU_84	1	0	0	0	0	0	0	83	118	107	127	114	111	84	85	82	120	k__Bacteria	p__Patescibacteria	c__ABY1	o__Candidatus Falkowbacteria
OTU_67	32	67	64	70	68	91	43	44	44	51	52	72	52	70	71	69	55	k__Bacteria	p__Proteobacteria	c__Deltaproteobacteria	o__Deltaproteobacteria Incertae Sedis	f__Syntrophorhabdaceae	g__Syntrophorhabdus
OTU_110	37	66	40	44	40	38	27	60	84	83	85	87	113	87	37	32	48	k__Bacteria	p__WPS-2	c__Burkholderiales bacterium Beta_02	o__Burkholderiales bacterium Beta_02	f__Burkholderiales bacterium Beta_02	g__Burkholderiales bacterium Beta_02	s__Burkholderiales bacterium Beta_02
OTU_49	77	28	67	72	93	84	92	79	55	25	24	40	37	46	78	65	34	k__Bacteria	p__Firmicutes	c__Clostridia	o__Clostridiales	f__Syntrophomonadaceae	g__Syntrophomonas
OTU_164	45	49	35	51	62	72	44	61	94	97	67	105	83	83	2	1	1	k__Archaea	p__Euryarchaeota	c__Methanomicrobia	o__Methanosarcinales	f__Methanosarcinaceae
OTU_18	127	371	90	30	25	36	2	99	126	11	1	5	0	2	0	3	0	k__Bacteria	p__Firmicutes	c__Clostridia	o__Clostridiales	f__Peptostreptococcaceae	g__Peptostreptococcus
OTU_93	96	101	113	100	107	102	105	39	23	28	20	26	23	29	3	6	6	k__Bacteria	p__Synergistetes	c__Synergistia	o__Synergistales	f__Synergistaceae	g__Syner-01
OTU_94	60	123	71	68	51	40	9	16	82	27	172	44	70	55	2	9	4	k__Archaea	p__Euryarchaeota	c__Methanomicrobia	o__Methanomicrobiales	f__Methanomicrobiaceae	g__Methanoculleus
OTU_81	74	18	160	177	153	123	86	24	8	9	6	8	2	6	4	29	10	k__Bacteria	p__Firmicutes	c__Clostridia	o__Clostridiales	f__Eubacteriaceae	g__Eubacterium
OTU_167	19	24	21	15	23	24	35	41	48	62	56	62	51	57	108	99	143	k__Bacteria	p__Chloroflexi	c__Anaerolineae	o__Anaerolineales	f__Anaerolineaceae	g__Longilinea
OTU_83	35	61	79	68	68	65	50	51	38	72	48	28	31	20	110	29	23	k__Bacteria	p__Firmicutes	c__Clostridia	o__Clostridiales	f__Peptococcaceae
OTU_54	51	32	44	54	58	78	52	43	40	47	32	44	45	54	54	64	68	k__Bacteria	p__Actinobacteria	c__Actinobacteria	o__Corynebacteriales	f__Mycobacteriaceae	g__Mycobacterium
OTU_152	26	45	38	48	48	49	55	47	27	34	37	41	53	44	85	79	103	k__Bacteria	p__Synergistetes	c__Synergistia	o__Synergistales	f__Synergistaceae
OTU_77	20	57	59	86	65	64	82	47	41	39	48	39	19	23	60	50	51	k__Bacteria	p__FBP
OTU_104	184	78	61	70	77	78	80	25	31	35	32	31	21	31	0	0	0	k__Archaea	p__Euryarchaeota	c__Methanomicrobia	o__Methanosarcinales	f__Methanosaetaceae	g__Methanosaeta
OTU_80	102	97	60	88	90	84	83	37	29	32	19	26	34	20	14	11	3	k__Bacteria	p__Planctomycetes	c__Planctomycetacia	o__Pirellulales	f__Pirellulaceae	g__Rhodopirellula
OTU_87	0	0	0	0	0	0	0	2	2	16	15	32	14	12	229	269	237	k__Bacteria	p__Armatimonadetes
OTU_89	90	66	71	44	58	36	39	101	55	46	47	44	46	34	15	17	14	k__Bacteria	p__Proteobacteria	c__Deltaproteobacteria	o__Desulfobacterales	f__Desulfobulbaceae	g__Desulfobulbus
OTU_111	42	53	37	37	30	42	46	74	64	71	59	66	51	59	40	29	21	k__Bacteria	p__Firmicutes	c__Clostridia	o__Clostridiales	f__Christensenellaceae	g__Christensenellaceae R-7 group
OTU_88	19	30	30	42	55	41	43	71	53	69	41	80	66	65	29	26	31	k__Bacteria	p__Firmicutes	c__Clostridia	o__Clostridiales	f__Christensenellaceae	g__Christensenellaceae R-7 group
OTU_133	125	57	19	22	25	22	9	51	60	64	62	88	61	59	13	28	22	k__Bacteria	p__Bacteroidetes	c__Bacteroidia	o__Bacteroidales	f__Dysgonomonadaceae
OTU_99	38	43	68	67	45	37	53	41	51	49	47	64	35	53	29	22	18	k__Bacteria	p__Firmicutes	c__Clostridia	o__Clostridiales	f__Christensenellaceae	g__Christensenellaceae R-7 group
OTU_125	2	3	3	5	4	6	9	47	83	101	91	126	144	120	1	1	0	k__Bacteria	p__Proteobacteria	c__Deltaproteobacteria	o__Syntrophobacterales	f__Syntrophaceae	g__Smithella
OTU_230	4	5	2	3	0	4	4	17	18	26	28	31	23	37	202	200	138	k__Bacteria	p__Firmicutes	c__Clostridia	o__Clostridiales	f__Christensenellaceae	g__Christensenellaceae R-7 group
OTU_116	44	44	43	39	47	30	32	56	42	51	56	60	61	53	23	22	19	k__Bacteria	p__Firmicutes	c__Clostridia	o__Clostridiales	f__Christensenellaceae	g__Christensenellaceae R-7 group
OTU_38	361	92	60	62	43	46	41	3	1	3	1	0	0	0	0	0	0	k__Bacteria	p__Cloacimonetes	c__Cloacimonadia	o__Cloacimonadales	f__Cloacimonadaceae
OTU_92	3	2	3	3	6	8	9	34	63	107	73	109	68	50	63	37	63	k__Bacteria	p__Firmicutes	c__Clostridia	o__Clostridiales	f__Family XIII	g__Family XIII AD3011 group
OTU_69	98	123	69	33	20	27	19	7	11	4	19	5	5	3	120	99	38	k__Bacteria	p__Firmicutes	c__Clostridia	o__Clostridiales	f__Ruminococcaceae
OTU_201	3	5	7	14	13	9	18	43	37	53	44	43	42	45	140	90	91	k__Bacteria	p__Bacteroidetes	c__Bacteroidia	o__Bacteroidales	f__Bacteroidetes vadinHA17
OTU_97	101	112	101	108	89	74	52	9	11	7	3	5	5	2	4	1	0	k__Bacteria	p__Proteobacteria	c__Alphaproteobacteria	o__Acetobacterales	f__Acetobacteraceae	g__Roseomonas
OTU_90	0	0	0	0	0	1	0	16	67	132	102	125	124	95	3	2	9	k__Bacteria	p__Firmicutes	c__Clostridia	o__Clostridiales	f__Family XI
OTU_118	16	11	13	18	25	21	22	50	33	38	50	44	52	41	98	86	57	k__Bacteria	p__Bacteroidetes	c__Bacteroidia	o__Sphingobacteriales	f__ST-12K33
OTU_100	46	53	37	51	52	70	47	49	45	37	34	34	17	11	31	32	27	k__Bacteria	p__Bacteroidetes	c__Bacteroidia	o__Bacteroidales	f__Dysgonomonadaceae	g__Proteiniphilum
OTU_101	18	136	99	121	102	89	51	7	9	4	2	3	5	5	4	2	4	k__Bacteria	p__Proteobacteria	c__Alphaproteobacteria	o__Sphingomonadales	f__Sphingomonadaceae	g__Sandaracinobacter
OTU_151	88	6	0	0	0	0	0	16	47	95	95	93	112	100	1	1	3	k__Bacteria	p__Tenericutes	c__Mollicutes	o__Acholeplasmatales	f__Acholeplasmataceae	g__Acholeplasma
OTU_108	83	79	94	123	85	64	36	6	17	8	1	6	3	0	16	15	17	k__Bacteria	p__Firmicutes	c__Bacilli	o__Lactobacillales	f__Enterococcaceae	g__Enterococcus
OTU_96	128	39	24	23	34	17	20	48	29	28	23	22	24	19	47	71	57	k__Bacteria	p__Firmicutes	c__Clostridia	o__Clostridiales	f__Family XI	g__Gottschalkia
OTU_128	108	65	63	53	37	35	19	27	50	29	51	42	26	44	0	1	1	k__Bacteria	p__Verrucomicrobia	c__Verrucomicrobiae	o__Pedosphaerales	f__Pedosphaeraceae	g__ADurb.Bin063-1
OTU_155	0	1	2	16	73	56	44	70	43	62	62	58	51	46	11	13	4	k__Bacteria	p__Firmicutes	c__Clostridia	o__Clostridiales	f__Peptococcaceae	g__Desulfosporosinus
OTU_131	50	43	46	47	37	52	37	18	26	37	28	25	26	25	40	28	28	k__Bacteria	p__Proteobacteria	c__Alphaproteobacteria	o__Rhodobacterales	f__Rhodobacteraceae	g__Roseicyclus
OTU_129	51	59	39	34	19	22	11	3	7	25	21	13	18	22	55	77	116	k__Bacteria	p__Hydrogenedentes	c__Hydrogenedentia	o__Hydrogenedentiales	f__Hydrogenedensaceae
OTU_136	43	18	12	4	5	5	6	30	80	32	150	40	78	67	11	3	4	k__Bacteria	p__Verrucomicrobia	c__Verrucomicrobiae	o__Pedosphaerales	f__Pedosphaeraceae
OTU_135	56	111	71	73	40	41	23	26	28	14	26	19	16	9	10	15	7	k__Bacteria	p__Planctomycetes	c__Planctomycetacia	o__Isosphaerales	f__Isosphaeraceae
OTU_98	45	60	53	36	48	45	35	21	36	40	31	31	34	27	12	14	14	k__Bacteria	p__Planctomycetes	c__Planctomycetacia	o__Pirellulales	f__Pirellulaceae		s__metagenome
OTU_138	3	0	2	8	7	7	7	52	67	29	94	62	81	66	41	17	33	k__Bacteria	p__Spirochaetes	c__Leptospirae	o__Leptospirales	f__Leptospiraceae	g__RBG-16-49-21
OTU_105	0	0	0	0	0	0	0	1	3	3	3	6	1	6	125	205	220	k__Bacteria	p__Firmicutes	c__Clostridia	o__Clostridiales	f__Syntrophomonadaceae	g__Syntrophomonas
OTU_122	61	27	44	44	36	42	51	32	23	18	17	33	31	30	17	25	20	k__Bacteria	p__Chloroflexi	c__Anaerolineae	o__Anaerolineales	f__Anaerolineaceae
OTU_102	32	26	47	32	53	32	32	35	34	37	35	30	42	29	12	18	24	k__Bacteria	p__Bacteroidetes	c__Bacteroidia	o__Bacteroidales	f__Tannerellaceae	g__Macellibacteroides
OTU_153	0	1	0	0	0	0	0	0	0	0	0	1	0	0	153	166	217	k__Bacteria	p__Firmicutes	c__Clostridia	o__Clostridiales	f__Peptostreptococcaceae
OTU_107	8	8	12	14	14	18	38	37	33	47	36	57	42	38	36	39	60	k__Bacteria	p__Actinobacteria	c__Thermoleophilia	o__Gaiellales
OTU_123	41	39	25	26	41	49	24	24	40	39	33	35	44	37	13	9	10	k__Bacteria	p__Chloroflexi	c__Anaerolineae	o__SBR1031
OTU_143	41	85	45	29	47	28	15	22	22	26	30	34	36	30	8	11	18	k__Bacteria	p__Firmicutes	c__Clostridia	o__Clostridiales	f__Syntrophomonadaceae	g__Syntrophomonas
OTU_103	8	43	77	77	25	9	10	76	13	5	2	3	3	1	15	73	87	k__Bacteria	p__Bacteroidetes	c__Bacteroidia	o__Bacteroidales	f__Tannerellaceae	g__Macellibacteroides
OTU_172	18	11	9	16	10	29	30	83	74	66	52	35	38	27	12	8	9	k__Bacteria	p__Hydrogenedentes	c__Hydrogenedentia	o__Hydrogenedentiales	f__Hydrogenedensaceae
OTU_114	57	65	47	48	38	45	44	20	12	11	11	14	9	10	25	34	31	k__Bacteria	p__Proteobacteria	c__Alphaproteobacteria	o__Rhizobiales	f__Beijerinckiaceae	g__alphaI cluster
OTU_113	13	21	40	39	30	29	28	34	23	32	26	36	35	36	37	33	24	k__Bacteria	p__Firmicutes	c__Clostridia	o__Clostridiales	f__Family XIII	g__Anaerovorax
OTU_119	25	20	15	35	26	26	15	30	25	33	31	34	33	30	49	37	49	k__Bacteria	p__Firmicutes	c__Clostridia	o__Clostridiales	f__Clostridiaceae 1	g__Clostridium sensu stricto 1
OTU_82	0	0	0	0	0	1	14	38	79	100	99	94	42	20	4	14	4	k__Bacteria	p__Proteobacteria	c__Deltaproteobacteria	o__Desulfovibrionales	f__Desulfovibrionaceae	g__Desulfovibrio
OTU_68	19	78	56	47	33	22	22	34	23	21	22	14	11	7	21	44	33	k__Bacteria	p__Firmicutes	c__Negativicutes	o__Selenomonadales	f__Acidaminococcaceae
OTU_145	2	5	13	13	20	21	16	19	21	20	25	30	34	21	77	90	77	k__Bacteria	p__Chloroflexi	c__Anaerolineae	o__Anaerolineales	f__Anaerolineaceae
OTU_117	60	46	39	48	33	37	23	40	29	17	27	21	15	24	13	4	11	k__Bacteria	p__Firmicutes	c__Clostridia	o__Clostridiales	f__Peptococcaceae	g__Pelotomaculum
OTU_121	0	0	0	0	0	0	0	40	47	80	77	75	85	70	6	1	2	k__Bacteria	p__Hydrogenedentes	c__Hydrogenedentia	o__Hydrogenedentiales	f__Hydrogenedensaceae
OTU_124	30	32	21	17	18	21	16	26	46	76	62	28	35	25	2	10	16	k__Bacteria	p__Firmicutes	c__Clostridia	o__Clostridiales	f__Peptococcaceae
OTU_169	45	38	44	51	44	42	26	23	21	34	20	22	21	20	10	10	7	k__Bacteria	p__Firmicutes	c__Clostridia	o__Clostridiales	f__Peptococcaceae
OTU_74	27	16	3	99	26	29	16	35	128	28	15	18	7	1	6	17	1	k__Bacteria	p__Proteobacteria	c__Gammaproteobacteria	o__Pseudomonadales	f__Moraxellaceae	g__Acinetobacter
OTU_181	14	11	14	13	19	17	20	81	36	38	43	37	32	35	24	21	12	k__Bacteria	p__Firmicutes	c__Clostridia	o__Clostridiales	f__Family XIII
OTU_130	59	49	40	33	23	33	32	22	14	37	21	11	8	10	30	16	19	k__Bacteria	p__Bacteroidetes	c__Bacteroidia	o__Bacteroidales	f__Prolixibacteraceae
OTU_86	4	15	14	14	24	17	15	38	30	27	27	38	32	30	39	46	30	k__Bacteria	p__Firmicutes	c__Clostridia	o__Clostridiales	f__Family XI	g__Sedimentibacter
OTU_247	1	0	0	0	0	0	2	7	2	1	4	0	1	0	164	135	116	k__Bacteria	p__Firmicutes	c__Clostridia	o__Clostridiales	f__Family XIII
OTU_65	7	7	12	12	12	14	15	16	26	20	29	32	32	42	50	46	55	k__Bacteria	p__Synergistetes	c__Synergistia	o__Synergistales	f__Synergistaceae	g__Thermovirga
OTU_224	55	37	26	21	25	11	14	24	29	29	31	25	42	28	11	7	12	k__Bacteria	p__Proteobacteria	c__Deltaproteobacteria	o__Syntrophobacterales	f__Syntrophobacteraceae	g__Syntrophobacter
OTU_142	16	28	12	25	30	14	13	79	28	47	28	24	23	20	8	12	11	k__Bacteria	p__Proteobacteria	c__Gammaproteobacteria	o__Pseudomonadales	f__Moraxellaceae	g__Acinetobacter
OTU_126	36	24	25	19	16	17	8	34	37	22	53	28	40	44	3	7	5	k__Bacteria	p__Proteobacteria	c__Deltaproteobacteria	o__Syntrophobacterales	f__Syntrophaceae	g__Syntrophus
OTU_140	8	23	22	21	22	24	20	30	17	21	25	29	33	26	31	30	32	k__Bacteria	p__Firmicutes	c__Clostridia	o__Clostridiales	f__Christensenellaceae	g__Christensenellaceae R-7 group
OTU_146	37	21	11	15	26	19	16	24	25	18	17	32	39	30	26	22	33	k__Bacteria	p__Firmicutes	c__Clostridia	o__Clostridiales	f__Clostridiaceae 1	g__Clostridium sensu stricto 1
OTU_14	37	26	19	26	28	23	11	23	29	44	20	25	20	17	13	22	26	k__Archaea	p__Euryarchaeota	c__Methanomicrobia	o__Methanosarcinales	f__Methanosarcinaceae	g__Methanosarcina
OTU_195	28	31	35	36	30	36	21	27	34	27	20	22	21	17	5	4	6	k__Bacteria	p__Firmicutes	c__Clostridia	o__Clostridiales	f__Syntrophomonadaceae
OTU_774	7	8	28	14	11	19	69	36	27	29	27	29	16	26	14	16	15	k__Bacteria	p__Cloacimonetes	c__Cloacimonadia	o__Cloacimonadales	f__Cloacimonadaceae	g__W5
OTU_115	33	41	36	35	33	31	11	21	27	21	20	15	12	16	13	14	11	k__Bacteria	p__Planctomycetes	c__Planctomycetacia	o__Pirellulales	f__Pirellulaceae	g__Pir4 lineage
OTU_95	48	28	24	18	12	10	9	4	6	12	2	5	3	1	81	64	58	k__Bacteria	p__Proteobacteria	c__Alphaproteobacteria	o__Rhodobacterales	f__Rhodobacteraceae
OTU_134	0	0	0	0	0	0	0	0	0	0	0	0	0	0	1	120	257	k__Bacteria	p__Firmicutes	c__Clostridia	o__Clostridiales	f__Clostridiaceae 1	g__Clostridium sensu stricto 7
OTU_137	153	51	46	51	23	17	19	2	3	0	3	2	0	0	0	0	0	k__Bacteria	p__Proteobacteria	c__Gammaproteobacteria	o__Xanthomonadales	f__Xanthomonadaceae	g__Arenimonas
OTU_132	43	18	14	23	23	25	16	16	18	19	21	27	26	16	15	13	25	k__Archaea	p__Euryarchaeota	c__Methanobacteria	o__Methanobacteriales	f__Methanobacteriaceae	g__Methanobacterium
OTU_51	0	0	0	1	1	0	0	16	12	9	11	13	9	10	105	91	78	k__Bacteria	p__Firmicutes	c__Clostridia	o__Clostridiales	f__Family XI	g__Peptoniphilus
OTU_176	52	65	29	35	22	19	11	16	23	15	26	7	11	3	8	8	5	k__Bacteria	p__Fibrobacteres	c__Fibrobacteria	o__Fibrobacterales	f__Fibrobacteraceae
OTU_248	1	33	16	81	107	52	19	10	17	3	3	2	0	4	5	1	1	k__Bacteria	p__Firmicutes	c__Bacilli	o__Lactobacillales	f__Lactobacillaceae	g__Lactobacillus
OTU_168	121	46	33	21	18	21	15	8	6	3	23	3	16	14	1	0	0	k__Bacteria	p__Kiritimatiellaeota	c__Kiritimatiellae	o__WCHB1-41
OTU_149	31	38	25	32	39	40	25	18	20	12	12	11	17	8	4	6	5	k__Bacteria	p__Cyanobacteria	c__Oxyphotobacteria	o__Chloroplast
OTU_161	50	41	20	15	15	9	18	17	34	31	41	12	6	6	11	8	7	k__Bacteria	p__Bacteroidetes	c__Bacteroidia	o__Bacteroidales	f__Marinilabiliaceae
OTU_150	4	13	18	20	22	31	27	31	18	15	26	24	25	19	13	26	9	k__Bacteria	p__Chloroflexi	c__Anaerolineae	o__SBR1031
OTU_190	0	0	0	3	2	0	1	4	8	9	10	12	18	19	79	81	95	k__Bacteria	p__Bacteroidetes	c__Bacteroidia	o__Bacteroidales	f__Bacteroidetes vadinHA17
OTU_199	6	18	26	17	18	19	13	18	34	39	19	25	28	23	14	7	15	k__Bacteria	p__Kiritimatiellaeota	c__Kiritimatiellae	o__WCHB1-41
OTU_223	11	16	17	26	20	20	21	28	34	33	38	16	25	25	1	0	0	k__Bacteria	p__Bacteroidetes	c__Bacteroidia	o__Bacteroidales	f__Rikenellaceae	g__Blvii28 wastewater-sludge group
OTU_410	30	8	15	16	15	14	16	29	23	33	35	18	10	15	17	16	20	k__Bacteria	p__Bacteroidetes	c__Bacteroidia	o__Bacteroidales	f__Dysgonomonadaceae	g__Proteiniphilum
OTU_141	62	27	18	12	9	14	1	10	22	3	42	13	39	43	2	2	1	k__Bacteria	p__Kiritimatiellaeota	c__Kiritimatiellae	o__WCHB1-41
OTU_530	25	29	25	26	16	11	8	11	8	12	8	10	9	14	33	34	39	k__Bacteria	p__Proteobacteria	c__Alphaproteobacteria	o__Rhizobiales	f__Rhizobiales Incertae Sedis
OTU_220	27	5	1	2	0	0	0	7	29	34	53	34	44	51	3	13	14	k__Bacteria	p__Tenericutes	c__Mollicutes	o__Izimaplasmatales
OTU_163	0	0	0	0	0	0	0	16	38	52	58	49	45	43	3	5	6	k__Bacteria
OTU_170	16	30	45	47	31	26	21	15	14	9	7	12	5	8	10	5	13	k__Bacteria	p__Proteobacteria	c__Deltaproteobacteria	o__Desulfovibrionales	f__Desulfomicrobiaceae	g__Desulfomicrobium
OTU_900	5	11	19	14	12	22	25	33	25	18	21	28	17	33	13	3	13	k__Bacteria	p__Cloacimonetes	c__Cloacimonadia	o__Cloacimonadales	f__Cloacimonadaceae	g__W5
OTU_513	5	18	10	19	17	12	20	18	19	14	19	22	20	11	32	30	20	k__Bacteria	p__Chloroflexi	c__Anaerolineae	o__Anaerolineales	f__Anaerolineaceae
OTU_162	62	55	36	29	25	17	9	6	8	6	12	8	22	11	0	0	0	k__Archaea	p__Euryarchaeota	c__Methanomicrobia	o__Methanomicrobiales	f__Methanospirillaceae	g__Methanospirillum
OTU_120	8	18	38	42	9	8	12	6	11	6	7	5	4	2	34	48	46	k__Bacteria	p__Firmicutes	c__Clostridia	o__Clostridiales	f__Family XIII
OTU_75	19	5	5	4	5	3	2	17	23	33	38	40	43	42	8	8	6	k__Bacteria	p__Bacteroidetes	c__Bacteroidia	o__Bacteroidales	f__Prolixibacteraceae
OTU_188	12	44	24	34	26	15	10	20	14	11	6	12	8	10	24	13	18	k__Bacteria	p__Firmicutes	c__Clostridia	o__Clostridiales	f__Eubacteriaceae	g__Anaerofustis
OTU_179	3	3	11	13	17	15	8	19	20	28	21	27	38	18	20	24	15	k__Bacteria	p__Atribacteria	c__JS1
OTU_91	0	20	50	47	18	9	9	23	9	2	2	5	5	2	47	15	22	k__Bacteria	p__Firmicutes	c__Clostridia	o__Clostridiales	f__Family XI	g__W5053
OTU_139	1	0	0	0	0	0	0	1	1	1	0	1	0	0	104	108	68	k__Bacteria	p__Firmicutes	c__Clostridia	o__Clostridiales	f__Peptococcaceae
OTU_171	21	26	9	18	25	20	18	19	17	17	13	15	9	19	13	15	7	k__Bacteria	p__Synergistetes	c__Synergistia	o__Synergistales	f__Synergistaceae
OTU_966	16	5	3	4	6	4	6	18	39	29	27	22	27	27	14	18	14	k__Bacteria	p__Firmicutes	c__Clostridia	o__Clostridiales	f__Syntrophomonadaceae	g__Syntrophomonas
OTU_127	46	27	29	25	40	26	20	6	10	8	4	7	8	3	5	6	9	k__Bacteria	p__Proteobacteria	c__Alphaproteobacteria	o__Rhodobacterales	f__Rhodobacteraceae
OTU_144	18	6	0	1	1	12	17	48	79	48	24	12	7	4	0	2	0	k__Bacteria	p__Bacteroidetes	c__Bacteroidia	o__Bacteroidales	f__Bacteroidaceae	g__Bacteroides
OTU_112	16	44	60	55	34	30	32	2	2	0	0	0	0	1	0	0	0	k__Bacteria	p__Verrucomicrobia	c__Verrucomicrobiae	o__Pedosphaerales	f__Pedosphaeraceae
OTU_270	34	35	36	40	29	27	20	18	4	7	7	7	6	3	1	1	0	k__Bacteria	p__Planctomycetes	c__Planctomycetacia	o__Pirellulales	f__Pirellulaceae	g__Pirellula	s__metagenome
OTU_185	2	3	18	15	20	28	23	36	26	8	19	14	19	16	10	10	3	k__Bacteria	p__Proteobacteria	c__Deltaproteobacteria	o__Myxococcales	f__Phaselicystidaceae	g__Phaselicystis
OTU_109	57	26	33	30	36	18	22	7	3	3	8	9	4	5	0	2	1	k__Bacteria	p__Cloacimonetes	c__Cloacimonadia	o__Cloacimonadales	f__Cloacimonadaceae	g__W5
OTU_7	13	29	8	25	38	50	29	27	20	0	19	0	0	0	1	0	0	k__Bacteria	p__Proteobacteria	c__Gammaproteobacteria	o__Enterobacteriales	f__Enterobacteriaceae	g__Enterobacter
OTU_183	20	32	27	32	26	37	15	6	4	9	7	8	7	6	6	4	12	k__Bacteria	p__Firmicutes	c__Clostridia	o__D8A-2
OTU_211	1	0	0	0	0	0	0	0	0	0	0	0	0	0	83	84	83	k__Bacteria	p__Firmicutes	c__Clostridia	o__Clostridiales	f__Clostridiaceae 1
OTU_1546	4	3	26	16	26	24	119	4	0	1	2	1	2	1	7	9	6	k__Bacteria	p__Cloacimonetes	c__Cloacimonadia	o__Cloacimonadales	f__Cloacimonadaceae	g__W5
OTU_182	6	13	23	15	15	12	5	14	15	18	28	23	27	26	4	4	3	k__Bacteria	p__Firmicutes	c__Clostridia	o__DTU014
OTU_203	5	14	12	11	15	19	6	22	26	20	17	18	21	17	15	2	8	k__Bacteria	p__Firmicutes	c__Clostridia	o__Clostridiales	f__Ruminococcaceae
OTU_158	108	44	29	25	13	14	5	0	3	0	0	0	1	3	0	0	0	k__Archaea	p__Euryarchaeota	c__Methanomicrobia	o__Methanomicrobiales	f__Methanospirillaceae	g__Methanospirillum
OTU_227	9	7	8	15	9	12	4	26	33	8	25	13	21	11	14	7	18	k__Archaea	p__Euryarchaeota	c__Thermoplasmata	o__Methanomassiliicoccales	f__Methanomassiliicoccaceae	g__Methanomassiliicoccus
OTU_196	0	1	0	0	0	0	0	4	13	24	36	23	48	47	17	9	18	k__Archaea	p__Euryarchaeota	c__Thermococci	o__Methanofastidiosales
OTU_198	3	5	7	10	29	23	15	12	13	28	11	20	28	12	5	6	11	k__Bacteria	p__WS1
OTU_175	14	4	3	7	3	3	7	18	22	28	32	23	26	20	6	7	13	k__Bacteria	p__Bacteroidetes	c__Bacteroidia	o__Bacteroidales	f__Paludibacteraceae
OTU_166	31	11	9	14	12	25	11	13	9	6	12	11	10	14	20	12	13	k__Bacteria	p__Hydrogenedentes	c__Hydrogenedentia	o__Hydrogenedentiales	f__Hydrogenedensaceae
OTU_246	19	32	16	23	16	11	8	9	12	9	11	12	14	10	12	14	3	k__Bacteria	p__Proteobacteria	c__Deltaproteobacteria	o__Syntrophobacterales	f__Syntrophaceae	g__Syntrophus
OTU_200	22	9	17	12	16	17	25	20	21	11	18	7	10	12	6	4	2	k__Bacteria	p__Kiritimatiellaeota	c__Kiritimatiellae	o__WCHB1-41
OTU_266	36	23	12	22	12	14	6	29	13	7	9	8	4	6	13	8	6	k__Bacteria	p__Proteobacteria	c__Gammaproteobacteria	o__Betaproteobacteriales	f__Burkholderiaceae	g__Comamonas
OTU_157	7	10	10	8	18	32	31	17	12	13	11	12	15	16	5	4	6	k__Bacteria	p__Armatimonadetes
OTU_273	27	10	17	6	11	9	5	9	15	16	11	10	10	7	20	25	17	k__Bacteria	p__Firmicutes	c__Clostridia	o__Clostridiales	f__Syntrophomonadaceae	g__Syntrophomonas
OTU_194	24	23	21	10	21	10	10	13	12	20	12	9	20	16	0	2	0	k__Bacteria	p__Firmicutes	c__Clostridia	o__Clostridiales	f__Christensenellaceae	g__Christensenellaceae R-7 group
OTU_240	17	31	43	25	21	22	14	10	8	3	4	4	9	2	0	0	2	k__Bacteria	p__Planctomycetes	c__Planctomycetacia	o__Pirellulales	f__Pirellulaceae	g__Rhodopirellula
OTU_241	19	13	11	12	7	9	9	10	5	16	12	17	22	7	15	13	17	k__Bacteria	p__Firmicutes	c__Erysipelotrichia	o__Erysipelotrichales	f__Erysipelotrichaceae	g__Turicibacter
OTU_218	42	24	11	19	8	6	2	10	12	14	16	15	13	12	5	0	2	k__Bacteria	p__Firmicutes	c__Clostridia	o__Clostridiales	f__Family XIII	g__Anaerovorax
OTU_160	25	18	19	13	18	10	13	4	3	4	4	11	7	5	14	17	25	k__Bacteria	p__Proteobacteria	c__Alphaproteobacteria	o__Rhizobiales	f__Hyphomicrobiaceae	g__Hyphomicrobium
OTU_191	17	17	18	22	14	12	8	12	10	12	5	8	8	8	14	6	16	k__Bacteria	p__Firmicutes	c__Clostridia	o__Clostridiales	f__Christensenellaceae	g__Christensenellaceae R-7 group
OTU_154	0	28	6	15	16	12	2	3	3	0	2	1	5	1	26	45	38	k__Bacteria	p__Firmicutes	c__Bacilli	o__Lactobacillales	f__Lactobacillaceae	g__Lactobacillus
OTU_288	25	51	18	18	20	20	7	9	10	3	5	5	7	4	0	0	0	k__Bacteria	p__Planctomycetes	c__Planctomycetacia	o__Isosphaerales	f__Isosphaeraceae
OTU_189	20	21	23	12	27	22	23	2	6	7	10	7	3	4	5	5	4	k__Bacteria	p__Chloroflexi	c__Anaerolineae	o__Anaerolineales	f__Anaerolineaceae
OTU_284	12	9	5	7	6	5	9	39	7	26	14	9	13	12	8	10	9	k__Bacteria	p__Kiritimatiellaeota	c__Kiritimatiellae	o__WCHB1-41
OTU_280	18	15	12	15	14	15	18	8	9	5	9	10	12	8	12	11	8	k__Bacteria	p__Chloroflexi	c__Anaerolineae	o__Anaerolineales	f__Anaerolineaceae	g__Longilinea
OTU_216	35	22	31	16	13	16	12	8	9	2	6	2	17	9	0	0	1	k__Bacteria	p__Kiritimatiellaeota	c__Kiritimatiellae	o__WCHB1-41
OTU_221	33	18	24	32	20	21	22	6	5	1	1	3	2	4	1	3	2	k__Bacteria	p__Planctomycetes	c__Planctomycetacia	o__Isosphaerales	f__Isosphaeraceae
OTU_338	0	0	0	0	0	0	0	0	1	0	0	0	0	0	57	52	86	k__Bacteria	p__Proteobacteria	c__Deltaproteobacteria	o__SAR324 clade(Marine group B)
OTU_209	8	6	8	2	8	4	6	7	9	14	9	11	21	10	28	17	26	k__Bacteria	p__Actinobacteria	c__Actinobacteria	o__Corynebacteriales	f__Mycobacteriaceae	g__Mycobacterium
OTU_214	9	3	1	2	6	8	7	18	18	4	19	21	38	35	4	0	1	k__Bacteria	p__Proteobacteria	c__Deltaproteobacteria	o__Syntrophobacterales	f__Syntrophaceae
OTU_320	2	0	3	2	17	38	32	14	17	11	15	9	14	11	4	1	4	k__Bacteria	p__Firmicutes	c__Clostridia	o__Clostridiales	f__Ruminococcaceae	g__Ruminiclostridium 1
OTU_295	3	7	3	3	1	4	2	19	23	26	26	15	22	25	7	4	2	k__Bacteria	p__Firmicutes	c__Clostridia	o__Clostridiales	f__Syntrophomonadaceae	g__Syntrophomonas
OTU_302	9	16	14	12	10	18	11	6	6	8	2	6	3	5	18	25	22	k__Bacteria	p__Proteobacteria	c__Alphaproteobacteria	o__Rhizobiales	f__Xanthobacteraceae
OTU_177	25	30	18	26	21	19	15	12	8	4	4	3	2	1	1	0	0	k__Bacteria	p__Planctomycetes	c__Planctomycetacia	o__Pirellulales	f__Pirellulaceae	g__Pirellula
OTU_186	17	14	19	14	7	14	11	9	4	7	6	11	8	9	13	14	10	k__Bacteria	p__Cyanobacteria	c__Oxyphotobacteria	o__Chloroplast
OTU_427	10	10	19	6	18	15	12	17	17	12	7	9	14	7	5	2	5	k__Bacteria	p__Firmicutes	c__Clostridia	o__Clostridiales	f__Christensenellaceae	g__Christensenellaceae R-7 group
OTU_180	10	9	5	6	20	5	8	8	8	24	9	7	10	11	13	14	18	k__Archaea	p__Euryarchaeota	c__Methanobacteria	o__Methanobacteriales	f__Methanobacteriaceae	g__Methanobacterium
OTU_475	14	12	14	14	8	8	9	8	6	7	7	7	6	5	18	19	21	k__Bacteria	p__Firmicutes	c__Clostridia	o__Clostridiales	f__Christensenellaceae	g__Christensenellaceae R-7 group
OTU_159	25	20	22	19	20	20	10	6	10	7	5	0	0	0	8	6	1	k__Bacteria	p__Firmicutes	c__Clostridia	o__Clostridiales	f__Ruminococcaceae	g__Ruminococcaceae UCG-013
OTU_174	5	2	8	8	4	9	12	40	19	19	10	7	6	8	12	6	4	k__Bacteria	p__Firmicutes	c__BRH-c20a
OTU_222	7	6	8	6	15	11	6	19	12	10	8	12	15	12	8	11	11	k__Bacteria	p__Firmicutes	c__Clostridia	o__Clostridiales	f__Ruminococcaceae
OTU_165	1	15	13	10	14	9	4	8	23	14	25	10	6	22	0	2	0	k__Bacteria	p__Firmicutes
OTU_1465	3	2	7	7	5	4	4	16	18	13	23	11	22	7	10	9	13	k__Bacteria	p__Bacteroidetes	c__Bacteroidia	o__Bacteroidales	f__Dysgonomonadaceae	g__Petrimonas
OTU_328	0	5	1	3	1	1	0	6	21	27	30	19	19	15	8	7	9	k__Bacteria	p__Bacteroidetes	c__Bacteroidia	o__Bacteroidales	f__Dysgonomonadaceae	g__Proteiniphilum
OTU_210	1	1	2	1	5	5	4	21	24	27	16	24	11	13	9	3	4	k__Bacteria	p__Kiritimatiellaeota	c__Kiritimatiellae	o__WCHB1-41
OTU_232	2	3	2	2	2	3	3	10	15	26	22	10	23	15	13	9	10	k__Bacteria	p__Firmicutes	c__Clostridia	o__Clostridiales	f__Peptococcaceae
OTU_296	62	14	7	6	7	7	2	2	5	5	1	3	0	3	27	14	4	k__Bacteria	p__Firmicutes	c__Clostridia	o__Clostridiales	f__Peptostreptococcaceae	g__Terrisporobacter
OTU_1401	4	12	17	9	9	9	3	4	4	13	12	13	10	14	9	12	14	k__Bacteria	p__Firmicutes	c__Clostridia	o__DTU014
OTU_239	8	9	12	15	11	14	7	4	14	10	8	9	10	8	12	5	11	k__Bacteria	p__Chloroflexi	c__Anaerolineae	o__RBG-13-54-9
OTU_205	5	3	22	36	55	32	14	0	0	0	0	0	0	0	0	0	0	k__Bacteria	p__Spirochaetes	c__MVP-15
OTU_325	5	0	0	0	0	0	0	25	40	35	46	8	5	2	0	0	0	k__Bacteria	p__Proteobacteria	c__Alphaproteobacteria	o__Rhodospirillales
OTU_262	0	9	9	6	6	9	15	14	9	11	12	16	12	11	10	8	8	k__Bacteria	p__Firmicutes	c__Clostridia	o__Clostridiales	f__Syntrophomonadaceae
OTU_290	6	15	9	8	11	23	8	12	20	10	12	6	10	9	2	1	0	k__Bacteria	p__Bacteroidetes	c__Bacteroidia	o__Sphingobacteriales	f__Lentimicrobiaceae
OTU_245	14	12	14	10	17	15	9	9	6	10	3	5	6	4	8	10	9	k__Bacteria	p__Proteobacteria	c__Alphaproteobacteria	o__Rhodobacterales	f__Rhodobacteraceae
OTU_244	0	3	4	2	4	2	1	12	9	8	16	9	16	9	23	24	19	k__Bacteria	p__Armatimonadetes
OTU_411	34	3	3	3	2	3	4	8	14	20	14	19	15	10	4	2	2	k__Bacteria	p__Firmicutes	c__Clostridia	o__Clostridiales	f__Family XIII	g__Anaerovorax
OTU_261	10	0	10	7	10	8	9	3	9	7	8	13	9	7	18	12	16	k__Bacteria	p__Firmicutes	c__Clostridia	o__Clostridiales	f__Ruminococcaceae	g__Ercella
OTU_178	13	17	24	10	14	9	12	9	5	5	3	10	6	4	7	6	0	k__Bacteria	p__Synergistetes	c__Synergistia	o__Synergistales	f__Synergistaceae
OTU_213	5	6	4	5	3	2	10	13	11	19	11	17	13	12	8	12	3	k__Bacteria	p__Bacteroidetes	c__Bacteroidia	o__Bacteroidales	f__Rikenellaceae
OTU_278	23	7	8	16	5	8	18	14	9	8	8	3	12	10	2	0	2	k__Bacteria	p__Armatimonadetes
OTU_229	1	1	1	1	1	2	0	6	8	13	9	10	8	4	27	25	35	k__Bacteria	p__Firmicutes	c__Clostridia	o__Clostridiales	f__Christensenellaceae	g__Christensenellaceae R-7 group
OTU_207	5	5	8	11	6	11	4	12	13	8	13	14	11	14	6	5	6	k__Bacteria	p__WS1
OTU_303	8	10	16	21	7	12	5	10	10	13	14	9	5	5	2	1	2	k__Bacteria	p__Firmicutes	c__Clostridia	o__Clostridiales	f__Ruminococcaceae	g__Ruminococcaceae UCG-010
OTU_251	4	1	2	12	2	12	4	6	10	12	9	13	12	9	10	10	21	k__Bacteria	p__WS1
OTU_890	11	18	18	15	7	8	12	0	3	0	7	2	3	4	11	19	9	k__Bacteria	p__Proteobacteria	c__Alphaproteobacteria	o__Rhizobiales	f__Beijerinckiaceae	g__alphaI cluster
OTU_208	6	10	15	15	8	11	12	8	11	6	6	5	7	9	4	7	7	k__Bacteria	p__Synergistetes	c__Synergistia	o__Synergistales	f__Synergistaceae	g__Syner-01
OTU_156	3	1	4	8	8	11	13	11	5	11	12	12	16	14	4	7	5	k__Bacteria	p__Acidobacteria	c__Thermoanaerobaculia	o__Thermoanaerobaculales	f__Thermoanaerobaculaceae	g__Subgroup 10
OTU_287	6	14	6	17	18	10	13	11	5	8	7	8	6	4	0	5	7	k__Bacteria	p__Planctomycetes	c__Planctomycetacia	o__Pirellulales	f__Pirellulaceae	g__Rhodopirellula
OTU_192	40	22	11	12	17	10	8	3	4	2	2	3	3	3	3	1	0	k__Bacteria	p__Firmicutes	c__Clostridia	o__Clostridiales	f__Christensenellaceae	g__Christensenellaceae R-7 group
OTU_316	4	15	11	13	17	15	8	9	13	8	12	8	3	7	1	0	0	k__Bacteria	p__Bacteroidetes	c__Bacteroidia	o__Bacteroidales
OTU_507	0	3	7	8	4	2	0	1	1	0	0	0	0	0	60	32	25	k__Bacteria	p__Firmicutes	c__Clostridia	o__Clostridiales	f__Lachnospiraceae	g__Tyzzerella
OTU_327	1	22	8	12	17	11	6	24	13	2	0	0	1	2	9	6	6	k__Bacteria	p__Firmicutes	c__Bacilli	o__Lactobacillales	f__Lactobacillaceae	g__Pediococcus
OTU_332	13	16	9	14	12	12	9	7	2	8	6	5	11	6	4	4	2	k__Bacteria	p__Chloroflexi	c__Anaerolineae	o__Anaerolineales	f__Anaerolineaceae	g__Leptolinea
OTU_1204	0	0	0	0	1	0	3	6	12	20	13	13	11	12	19	12	17	k__Bacteria	p__Firmicutes	c__Clostridia	o__Clostridiales	f__Family XIII	g__Family XIII AD3011 group
OTU_269	10	8	8	14	15	11	11	8	3	8	7	12	9	5	4	2	3	k__Bacteria	p__Cyanobacteria	c__Oxyphotobacteria	o__Chloroplast
OTU_483	2	3	3	10	6	3	7	12	13	18	13	16	17	15	0	0	0	k__Bacteria	p__Proteobacteria	c__Deltaproteobacteria	o__Syntrophobacterales	f__Syntrophaceae	g__Smithella
OTU_255	0	0	0	0	0	0	1	4	6	2	1	8	3	2	38	33	35	k__Bacteria	p__Firmicutes	c__Clostridia	o__Clostridiales	f__Christensenellaceae	g__Christensenellaceae R-7 group
OTU_252	13	7	3	5	6	9	2	12	7	11	6	17	9	9	9	5	2
OTU_291	33	5	0	1	1	0	0	24	22	16	5	10	4	6	1	0	3	k__Bacteria	p__Firmicutes	c__Clostridia	o__Clostridiales	f__Ruminococcaceae	g__Ruminococcaceae NK4A214 group
OTU_268	15	16	17	14	15	10	5	4	2	5	3	3	1	3	2	7	8	k__Bacteria	p__Proteobacteria	c__Alphaproteobacteria	o__Rhizobiales	f__Beijerinckiaceae
OTU_309	12	6	7	7	6	7	6	4	8	8	9	8	8	5	15	5	9	k__Bacteria	p__Bacteroidetes	c__Bacteroidia	o__Bacteroidales	f__Bacteroidetes vadinHA17
OTU_306	9	10	15	13	10	11	6	8	6	9	5	6	7	5	3	2	2	k__Bacteria	p__Firmicutes	c__Clostridia	o__Clostridiales	f__Christensenellaceae	g__Christensenellaceae R-7 group
OTU_1208	0	1	6	3	6	0	6	21	20	15	7	5	12	12	5	4	4	k__Bacteria	p__Chloroflexi	c__Anaerolineae	o__Anaerolineales	f__Anaerolineaceae	g__Flexilinea
OTU_271	22	23	13	13	17	15	7	3	2	2	2	2	4	1	0	0	0	k__Bacteria	p__Proteobacteria	c__Alphaproteobacteria	o__Acetobacterales	f__Acetobacteraceae	g__Roseomonas
OTU_259	2	1	3	4	5	10	4	16	13	17	6	18	7	11	6	2	1	k__Bacteria	p__Firmicutes	c__Clostridia	o__Clostridiales	f__Christensenellaceae	g__Christensenellaceae R-7 group
OTU_315	10	5	9	13	5	4	1	4	9	18	16	7	9	4	6	3	2	k__Bacteria	p__Proteobacteria	c__Gammaproteobacteria	o__Pseudomonadales	f__Pseudomonadaceae	g__Pseudomonas
OTU_204	45	13	6	9	8	13	11	4	5	3	1	2	0	0	1	0	2	k__Bacteria	p__Firmicutes	c__Clostridia	o__Clostridiales	f__Clostridiaceae 1	g__Clostridium sensu stricto 11
OTU_265	7	12	7	16	27	17	11	4	5	6	1	2	3	3	0	1	0	k__Bacteria	p__Chloroflexi	c__Anaerolineae	o__Caldilineales	f__Caldilineaceae
OTU_1495	65	28	11	8	2	5	2	1	0	0	0	0	0	0	0	0	0	k__Bacteria	p__Verrucomicrobia	c__Verrucomicrobiae	o__Pedosphaerales	f__Pedosphaeraceae
OTU_319	22	18	14	11	14	21	12	1	0	2	1	1	0	2	2	1	0	k__Bacteria	p__Firmicutes	c__Clostridia	o__Clostridiales	f__Ruminococcaceae
OTU_403	11	26	13	10	4	8	1	21	8	2	3	5	1	4	0	2	2	k__Bacteria	p__Firmicutes	c__Clostridia	o__Clostridiales	f__Peptococcaceae
OTU_1367	10	4	5	5	9	11	10	8	8	3	7	5	5	6	11	7	7	k__Bacteria	p__Bacteroidetes	c__Bacteroidia	o__Bacteroidales	f__Bacteroidetes vadinHA17
OTU_464	9	6	2	5	11	8	3	4	10	8	13	4	10	3	7	4	13	k__Bacteria	p__BRC1
OTU_282	10	7	5	14	10	8	5	6	2	4	5	3	3	0	19	5	13	k__Bacteria	p__Proteobacteria	c__Alphaproteobacteria	o__Rhizobiales	f__Hyphomicrobiaceae	g__Hyphomicrobium
OTU_443	42	21	5	6	8	15	21	1	0	0	0	0	0	0	0	0	0	k__Bacteria	p__Firmicutes	c__Negativicutes	o__Selenomonadales	f__Veillonellaceae	g__Propionispira
OTU_318	0	2	5	7	5	5	5	11	14	7	10	10	18	10	2	2	5	k__Bacteria	p__Armatimonadetes	c__Chthonomonadetes	o__Chthonomonadales
OTU_258	0	0	0	1	0	0	0	4	5	9	9	6	9	6	0	18	50	k__Bacteria	p__Firmicutes	c__Clostridia	o__Clostridiales	f__Clostridiaceae 1	g__Clostridium sensu stricto 18
OTU_294	4	0	3	11	7	6	2	31	11	11	8	4	6	3	0	6	3	k__Bacteria	p__Spirochaetes	c__Spirochaetia	o__Spirochaetales	f__Spirochaetaceae	g__Treponema 2
OTU_308	14	4	2	5	1	4	5	4	10	13	7	5	7	5	11	9	10	k__Bacteria	p__Firmicutes	c__Clostridia	o__Clostridiales	f__Peptococcaceae
OTU_453	2	23	12	9	9	7	3	0	4	2	18	10	10	7	0	0	0	k__Bacteria	p__Kiritimatiellaeota	c__Kiritimatiellae	o__WCHB1-41
OTU_307	10	14	19	12	15	13	17	5	4	1	1	2	0	0	0	0	2	k__Bacteria	p__Bacteroidetes	c__Bacteroidia	o__Bacteroidales	f__Paludibacteraceae
OTU_376	0	2	4	7	7	16	17	8	5	8	13	5	5	5	7	4	1	k__Bacteria	p__Spirochaetes	c__Spirochaetia	o__Spirochaetales	f__Spirochaetaceae	g__Treponema 2
OTU_375	11	6	6	11	7	13	7	11	14	3	6	3	1	2	5	3	4	k__Bacteria	p__Bacteroidetes	c__Bacteroidia	o__Bacteroidales	f__GZKB124
OTU_428	1	5	9	4	4	5	4	11	6	4	9	7	8	8	12	10	6	k__Bacteria	p__Chloroflexi	c__Anaerolineae	o__Anaerolineales	f__Anaerolineaceae	g__Flexilinea
OTU_253	5	6	6	8	12	3	4	9	12	5	8	7	7	9	5	4	3	k__Bacteria	p__Chloroflexi	c__Anaerolineae	o__SBR1031
OTU_286	19	13	5	12	13	13	7	8	1	5	3	5	3	2	0	1	2	k__Archaea	p__Euryarchaeota	c__Methanobacteria	o__Methanobacteriales	f__Methanobacteriaceae	g__Methanobacterium
OTU_267	4	12	11	15	12	4	3	10	11	4	7	5	4	3	3	1	3	k__Bacteria	p__Bacteroidetes	c__Bacteroidia	o__Bacteroidales	f__Paludibacteraceae
OTU_215	16	16	6	6	1	3	2	8	18	13	9	8	2	3	0	0	0	k__Bacteria	p__Firmicutes	c__Clostridia	o__Clostridiales	f__Lachnospiraceae
OTU_235	1	1	0	0	0	3	1	6	4	4	5	5	5	12	23	22	19	k__Bacteria	p__Thermotogae	c__Thermotogae	o__Petrotogales	f__Petrotogaceae	g__SC103
OTU_228	10	6	4	1	2	0	0	9	5	2	4	0	1	10	15	24	17	k__Bacteria	p__Bacteroidetes	c__Bacteroidia	o__Bacteroidales	f__Marinifilaceae
OTU_346	14	10	15	15	14	10	14	2	3	3	3	2	3	0	0	1	0	k__Bacteria	p__Verrucomicrobia	c__Verrucomicrobiae	o__LD1-PB3
OTU_219	27	7	2	0	1	0	0	16	21	14	9	4	5	1	0	0	1	k__Bacteria	p__Firmicutes	c__Clostridia	o__Clostridiales	f__Ruminococcaceae
OTU_237	11	33	22	22	5	8	7	0	0	0	0	0	0	0	0	0	0	k__Bacteria	p__Firmicutes	c__Clostridia	o__Clostridiales	f__Peptostreptococcaceae	g__Proteocatella
OTU_1091	1	3	0	4	1	2	1	2	10	48	12	8	10	5	1	0	0	k__Bacteria	p__Proteobacteria	c__Gammaproteobacteria	o__Pseudomonadales	f__Moraxellaceae	g__Acinetobacter
OTU_350	22	3	1	2	3	10	8	3	5	12	12	7	10	7	0	2	1	k__Bacteria	p__Firmicutes	c__Clostridia	o__Clostridiales	f__Syntrophomonadaceae	g__Syntrophomonas
OTU_386	9	7	0	0	50	34	8	0	0	0	0	0	0	0	0	0	0	k__Bacteria	p__Firmicutes	c__Negativicutes	o__Selenomonadales	f__Veillonellaceae	g__Veillonella
OTU_456	3	9	0	3	2	3	8	7	5	3	8	3	6	5	14	15	13	k__Bacteria	p__Actinobacteria	c__Actinobacteria	o__Corynebacteriales	f__Mycobacteriaceae	g__Mycobacterium
OTU_477	14	4	6	9	13	7	3	5	8	9	8	3	4	2	3	3	5	k__Bacteria	p__Bacteroidetes	c__Bacteroidia	o__Bacteroidales	f__Paludibacteraceae	g__Paludibacter
OTU_233	10	9	4	2	3	3	3	2	12	7	13	4	6	7	8	5	8	k__Bacteria	p__Bacteroidetes	c__Bacteroidia	o__Bacteroidales	f__Bacteroidales UCG-001
OTU_383	1	24	30	11	4	2	2	12	2	0	2	1	1	1	1	5	6	k__Bacteria	p__Proteobacteria	c__Deltaproteobacteria	o__Desulfuromonadales	f__Desulfuromonadaceae	g__Desulfuromonas
OTU_921	17	7	10	12	10	7	6	7	7	4	5	7	1	5	0	0	0	k__Bacteria	p__Spirochaetes	c__Spirochaetia	o__Spirochaetales	f__Spirochaetaceae
OTU_356	2	2	3	5	7	5	3	4	10	5	9	16	10	11	0	4	9	k__Bacteria	p__Proteobacteria	c__Deltaproteobacteria	o__SAR324 clade(Marine group B)
OTU_509	0	0	0	1	0	0	1	4	8	9	8	11	5	8	13	21	16	k__Bacteria	p__Bacteroidetes	c__Bacteroidia	o__Bacteroidales	f__F082
OTU_345	13	6	6	8	3	5	3	3	4	7	5	3	1	0	13	13	10	k__Bacteria	p__Actinobacteria	c__Acidimicrobiia	o__Microtrichales	f__Microtrichaceae	g__IMCC26207
OTU_357	2	14	14	13	7	11	12	8	4	2	5	5	2	4	0	0	0	k__Bacteria	p__Firmicutes	c__Clostridia	o__Clostridiales	f__Christensenellaceae
OTU_260	0	1	2	4	2	3	4	9	11	15	7	14	5	12	4	9	1	k__Bacteria	p__Bacteroidetes	c__Bacteroidia	o__Bacteroidales	f__Bacteroidetes vadinHA17
OTU_331	7	5	4	5	7	7	3	8	9	6	8	4	8	11	3	4	3	k__Bacteria	p__Hydrogenedentes	c__Hydrogenedentia	o__Hydrogenedentiales	f__Hydrogenedensaceae
OTU_281	7	14	6	9	7	5	2	8	10	3	7	4	10	10	0	0	0	k__Bacteria	p__Firmicutes	c__Clostridia	o__Clostridiales	f__Ruminococcaceae
OTU_625	2	12	10	4	8	12	4	3	6	7	8	4	6	5	2	4	4	k__Bacteria	p__Armatimonadetes
OTU_285	0	16	19	25	10	10	1	1	1	3	3	4	2	1	3	1	1	k__Bacteria	p__Firmicutes	c__Clostridia	o__Clostridiales	f__Ruminococcaceae	g__Ruminococcaceae UCG-010
OTU_397	18	14	20	15	3	9	4	1	0	6	3	3	2	2	0	0	0	k__Bacteria	p__Bacteroidetes	c__Bacteroidia	o__Bacteroidales	f__Marinifilaceae
OTU_70	0	13	29	22	21	10	0	0	0	0	0	0	0	0	3	1	0	k__Bacteria	p__Firmicutes	c__Clostridia	o__Clostridiales	f__Family XI	g__Anaerosphaera
OTU_936	3	3	6	6	4	4	6	3	6	5	4	12	8	10	8	5	6	k__Bacteria	p__Chloroflexi	c__Anaerolineae	o__Caldilineales	f__Caldilineaceae
OTU_423	0	5	0	0	6	47	11	17	13	0	0	0	0	0	0	0	0	k__Bacteria	p__Bacteroidetes	c__Bacteroidia	o__Bacteroidales	f__Prevotellaceae	g__Prevotella 9
OTU_339	2	5	4	6	4	3	6	4	8	7	13	6	7	9	5	8	1	k__Bacteria	p__Chloroflexi	c__Anaerolineae	o__Anaerolineales	f__Anaerolineaceae	g__Flexilinea
OTU_1393	0	1	3	0	2	1	7	4	2	8	6	3	5	10	20	17	9	k__Bacteria	p__Planctomycetes	c__Planctomycetacia	o__Pirellulales	f__Pirellulaceae
OTU_445	11	8	6	9	6	5	7	2	2	2	4	7	15	8	0	1	5	k__Bacteria	p__WS1
OTU_202	0	7	6	5	6	7	7	5	5	6	5	5	3	7	13	7	3	k__Bacteria	p__Kiritimatiellaeota	c__Kiritimatiellae	o__WCHB1-41
OTU_751	2	1	0	1	2	0	0	8	6	18	9	8	13	12	6	2	9	k__Bacteria	p__Armatimonadetes
OTU_488	5	1	0	0	2	27	62	0	0	0	0	0	0	0	0	0	0	k__Bacteria	p__Proteobacteria	c__Gammaproteobacteria	o__Betaproteobacteriales	f__Aquaspirillaceae
OTU_279	5	7	5	9	10	9	9	2	2	2	2	2	2	0	8	14	8	k__Bacteria	p__Chloroflexi	c__Chloroflexia	o__Thermomicrobiales	f__JG30-KF-CM45
OTU_1585	21	15	9	5	9	11	0	6	5	2	0	1	0	0	4	7	0	k__Bacteria	p__Proteobacteria	c__Gammaproteobacteria	o__Pseudomonadales	f__Moraxellaceae	g__Acinetobacter
OTU_275	7	2	7	4	4	6	7	5	1	4	2	2	3	1	17	7	15	k__Bacteria	p__Proteobacteria	c__Alphaproteobacteria	o__Rhizobiales	f__Beijerinckiaceae	g__FukuN57
OTU_314	12	7	11	9	9	7	9	6	9	3	3	1	1	5	0	1	1	k__Bacteria	p__Chloroflexi	c__Anaerolineae	o__SJA-15
OTU_184	7	14	4	7	8	5	3	6	2	4	3	6	7	6	3	0	8	k__Bacteria	p__Proteobacteria	c__Alphaproteobacteria	o__Rhizobiales	f__Beijerinckiaceae	g__Bosea
OTU_535	13	11	9	8	5	3	5	8	6	3	4	5	4	6	0	1	2	k__Bacteria	p__Firmicutes	c__Clostridia	o__Clostridiales	f__Christensenellaceae	g__Christensenellaceae R-7 group
OTU_1134	7	9	8	12	6	8	7	8	3	4	6	3	6	2	1	2	0	k__Bacteria	p__Cyanobacteria	c__Oxyphotobacteria	o__Chloroplast
OTU_326	16	6	3	4	1	7	0	10	7	7	4	8	11	6	1	0	1	k__Bacteria	p__Firmicutes	c__Clostridia	o__Clostridiales	f__Clostridiaceae 1	g__Clostridium sensu stricto 2
OTU_312	1	5	3	3	6	3	1	13	8	4	7	13	9	9	1	4	2	k__Bacteria	p__Firmicutes	c__Clostridia	o__Clostridiales	f__Christensenellaceae	g__Christensenellaceae R-7 group
OTU_362	5	6	9	8	5	4	10	2	2	3	3	1	0	2	14	4	14	k__Bacteria	p__Bacteroidetes	c__Bacteroidia	o__Bacteroidales	f__Prolixibacteraceae
OTU_335	4	25	32	16	8	3	2	0	0	0	0	0	0	0	0	0	0	k__Bacteria	p__Firmicutes	c__Clostridia	o__Clostridiales	f__Family XI
OTU_459	0	12	20	4	14	11	8	3	5	3	1	0	1	2	5	0	1	k__Bacteria	p__Firmicutes	c__Clostridia	o__Clostridiales	f__Christensenellaceae
OTU_344	1	1	2	2	1	2	3	2	3	12	9	6	5	7	8	13	12	k__Bacteria	p__Firmicutes	c__Clostridia	o__Clostridiales	f__Ruminococcaceae
OTU_187	2	23	8	3	1	0	0	5	5	21	7	6	4	2	0	0	0	k__Bacteria	p__Firmicutes	c__Clostridia	o__Clostridiales	f__Lachnospiraceae
OTU_242	5	8	9	9	6	8	6	10	10	5	3	2	3	2	0	0	1	k__Bacteria	p__Bacteroidetes	c__Bacteroidia	o__Bacteroidales	f__Dysgonomonadaceae	g__Proteiniphilum
OTU_433	10	13	6	5	3	4	6	2	2	7	2	11	3	2	3	5	2	k__Bacteria	p__Proteobacteria	c__Alphaproteobacteria	o__Rhodobacterales	f__Rhodobacteraceae	g__Paracoccus
OTU_466	4	4	1	1	12	3	5	3	0	4	1	4	2	3	11	15	13	k__Bacteria	p__Proteobacteria	c__Alphaproteobacteria	o__Rhizobiales	f__Rhizobiaceae	g__Mesorhizobium
OTU_289	9	2	2	6	4	5	4	4	7	4	4	5	7	6	8	4	5	k__Bacteria	p__Firmicutes	c__Clostridia	o__Clostridiales	f__Peptostreptococcaceae
OTU_585	0	0	0	0	0	0	0	0	0	0	0	0	0	0	21	58	7	k__Bacteria	p__Firmicutes	c__Clostridia	o__Clostridiales	f__Lachnospiraceae	g__Tyzzerella
OTU_422	19	12	6	6	8	6	9	5	3	6	2	3	1	0	0	0	0	k__Bacteria	p__Bacteroidetes	c__Bacteroidia	o__Bacteroidales	f__Bacteroidetes vadinHA17
OTU_250	10	8	9	1	5	10	7	5	4	0	1	2	4	0	2	7	10	k__Bacteria	p__Actinobacteria	c__Acidimicrobiia	o__Microtrichales	f__Iamiaceae	g__Iamia
OTU_1297	9	6	4	12	5	5	6	1	1	4	4	4	2	2	4	9	7	k__Bacteria	p__Proteobacteria	c__Alphaproteobacteria	o__Rhodobacterales	f__Rhodobacteraceae
OTU_1059	9	6	6	2	4	4	2	6	5	3	7	8	6	5	4	4	4	k__Bacteria	p__Firmicutes	c__Clostridia	o__Clostridiales	f__Syntrophomonadaceae	g__Syntrophomonas
OTU_672	9	3	1	6	4	4	5	22	8	13	5	2	1	0	0	0	0	k__Bacteria	p__Firmicutes	c__Bacilli	o__Lactobacillales	f__Lactobacillaceae	g__Lactobacillus
OTU_297	7	1	7	2	4	1	1	9	6	10	7	7	8	10	3	0	0	k__Bacteria	p__Firmicutes	c__Clostridia	o__Clostridiales	f__Ruminococcaceae	g__Ruminococcaceae UCG-010
OTU_768	0	1	1	1	0	2	1	5	12	8	10	7	5	9	12	6	3	k__Bacteria	p__Firmicutes	c__Clostridia	o__Clostridiales	f__Syntrophomonadaceae
OTU_473	11	9	4	10	4	6	6	5	4	4	8	1	3	5	1	0	0	k__Bacteria	p__BRC1
OTU_226	27	16	4	5	4	2	3	3	1	2	2	2	1	2	4	1	1	k__Bacteria	p__Bacteroidetes	c__Bacteroidia	o__Bacteroidales	f__Dysgonomonadaceae
OTU_436	14	5	3	11	5	4	0	7	4	3	4	5	6	0	4	2	3	k__Bacteria	p__Epsilonbacteraeota	c__Campylobacteria	o__Campylobacterales	f__Arcobacteraceae	g__Arcobacter
OTU_430	2	0	5	0	6	8	9	9	7	8	7	2	2	2	2	10	1	k__Bacteria	p__Bacteroidetes	c__Bacteroidia	o__Bacteroidales	f__Prolixibacteraceae	g__Meniscus
OTU_496	2	2	2	1	2	0	2	1	3	14	4	5	6	12	14	7	3	k__Bacteria	p__Proteobacteria	c__Gammaproteobacteria	o__Betaproteobacteriales	f__Rhodocyclaceae	g__Dechlorobacter
OTU_276	5	1	3	8	5	4	5	7	0	8	5	4	3	4	4	7	6	k__Bacteria	p__Actinobacteria	c__Actinobacteria	o__Micrococcales	f__Microbacteriaceae	g__Leucobacter
OTU_234	7	8	1	1	4	0	0	4	6	1	4	5	6	2	9	11	10	k__Bacteria	p__Firmicutes	c__Clostridia	o__Clostridiales	f__Ruminococcaceae	g__Ruminococcaceae NK4A214 group
OTU_311	0	1	0	1	2	3	0	21	14	7	6	7	12	4	0	1	0	k__Bacteria	p__Kiritimatiellaeota	c__Kiritimatiellae	o__WCHB1-41
OTU_469	7	4	6	6	8	9	5	1	2	2	2	2	3	4	5	10	2	k__Bacteria	p__Proteobacteria	c__Alphaproteobacteria	o__Rhizobiales	f__Rhizobiales Incertae Sedis
OTU_391	15	17	11	7	4	6	5	3	2	2	3	3	0	0	0	0	0	k__Bacteria	p__Planctomycetes	c__Planctomycetacia	o__Gemmatales	f__Gemmataceae	g__Gemmata
OTU_368	0	0	0	0	1	1	1	4	12	11	5	4	4	2	11	12	9	k__Bacteria	p__Bacteroidetes	c__Bacteroidia	o__Bacteroidales	f__Dysgonomonadaceae	g__Proteiniphilum
OTU_793	1	4	5	3	8	2	7	5	2	6	7	6	1	2	6	6	6	k__Bacteria	p__Firmicutes	c__Clostridia	o__D8A-2
OTU_725	0	1	1	2	2	5	5	1	5	10	6	5	6	4	7	10	7	k__Bacteria	p__Firmicutes	c__Clostridia	o__Clostridiales	f__Peptostreptococcaceae	g__Terrisporobacter
OTU_407	0	0	0	0	0	0	0	0	0	0	0	0	0	0	33	24	19	k__Bacteria	p__Firmicutes	c__Clostridia	o__Clostridiales	f__Ruminococcaceae	g__Ruminococcaceae UCG-013
OTU_1223	2	25	21	9	6	2	2	0	0	0	2	1	0	1	1	2	2	k__Bacteria	p__Proteobacteria	c__Alphaproteobacteria	o__Rhodobacterales	f__Rhodobacteraceae	g__Rhodobacter
OTU_703	0	0	0	0	0	0	0	1	0	0	1	3	4	2	21	22	22	k__Bacteria	p__Firmicutes	c__Clostridia	o__Clostridiales	f__Syntrophomonadaceae
OTU_396	21	11	9	10	8	5	6	1	2	1	1	0	1	0	0	0	0	k__Bacteria	p__Proteobacteria	c__Gammaproteobacteria	o__Xanthomonadales	f__Rhodanobacteraceae
OTU_1525	5	8	1	6	6	6	2	4	5	3	4	3	2	6	5	4	6	k__Bacteria	p__Firmicutes	c__Clostridia	o__Clostridiales	f__Eubacteriaceae	g__Anaerofustis
OTU_148	3	8	16	9	3	5	2	3	1	2	2	2	0	4	7	6	2	k__Bacteria	p__Synergistetes	c__Synergistia	o__Synergistales	f__Synergistaceae	g__Aminobacterium
OTU_264	10	10	3	9	5	7	5	2	1	2	1	0	0	2	5	8	5	k__Bacteria	p__Actinobacteria	c__Acidimicrobiia	o__Microtrichales	f__Ilumatobacteraceae	g__Ilumatobacter
OTU_310	5	9	2	4	14	7	5	4	3	5	2	4	4	2	1	3	1	k__Bacteria	p__Proteobacteria	c__Alphaproteobacteria	o__Rhizobiales	f__Pleomorphomonadaceae	g__Chthonobacter
OTU_716	1	6	10	9	5	7	23	4	3	2	0	2	1	1	0	0	1	k__Bacteria	p__Firmicutes	c__Clostridia	o__Clostridiales	f__Family XI	g__Sedimentibacter
OTU_686	3	3	8	3	12	9	17	9	0	1	0	1	0	1	5	1	1	k__Bacteria	p__Bacteroidetes	c__Bacteroidia	o__Bacteroidales	f__Prolixibacteraceae
OTU_358	6	0	0	0	0	0	0	2	0	10	7	11	3	3	0	3	29	k__Bacteria	p__Patescibacteria	c__ABY1	o__Candidatus Falkowbacteria
OTU_243	55	6	2	2	5	2	0	0	0	0	0	0	1	0	0	0	0	k__Archaea	p__Euryarchaeota	c__Methanomicrobia	o__Methanomicrobiales	f__Methanoregulaceae	g__Methanolinea
OTU_361	11	12	8	8	2	7	2	2	6	2	3	1	6	2	0	0	0	k__Bacteria	p__Planctomycetes	c__Phycisphaerae	o__MSBL9	f__L21-RPul-D3
OTU_377	1	0	0	0	0	0	0	0	3	3	0	0	1	4	17	24	18	k__Bacteria	p__Bacteroidetes	c__Bacteroidia	o__Bacteroidales	f__Dysgonomonadaceae	g__Proteiniphilum
OTU_504	14	11	1	5	1	1	1	9	0	3	1	8	1	5	2	7	0	k__Bacteria	p__Firmicutes	c__Clostridia	o__Clostridiales	f__Family XIII	g__Anaerovorax
OTU_329	0	25	0	0	6	18	1	2	16	0	0	1	1	0	0	0	0	k__Bacteria	p__Proteobacteria	c__Gammaproteobacteria	o__Pseudomonadales	f__Pseudomonadaceae	g__Pseudomonas
OTU_467	2	6	5	2	2	6	2	8	5	5	8	1	4	5	2	4	3	k__Bacteria	p__Firmicutes	c__Clostridia	o__Clostridiales	f__Christensenellaceae	g__Christensenellaceae R-7 group
OTU_572	11	2	4	2	2	5	1	4	11	4	3	7	2	2	4	4	1	k__Bacteria	p__Firmicutes	c__Clostridia	o__Clostridiales	f__Peptococcaceae
OTU_1460	0	3	5	7	3	7	6	3	5	2	1	3	3	5	7	7	2	k__Bacteria	p__Chloroflexi	c__Anaerolineae	o__Anaerolineales	f__Anaerolineaceae
OTU_498	7	4	0	4	2	2	6	5	3	6	4	4	6	4	1	6	5	k__Bacteria	p__Actinobacteria	c__WCHB1-81
OTU_398	0	0	0	2	1	0	0	8	7	12	9	2	2	4	9	6	7	k__Bacteria	p__Firmicutes	c__Clostridia	o__Clostridiales	f__Christensenellaceae	g__Christensenellaceae R-7 group
OTU_321	14	12	9	10	8	5	5	0	0	1	0	2	1	0	1	0	0	k__Bacteria	p__Proteobacteria	c__Gammaproteobacteria	o__Xanthomonadales	f__Rhodanobacteraceae	g__Pseudofulvimonas
OTU_425	2	4	2	2	2	2	1	4	4	6	3	7	5	3	5	7	9	k__Bacteria	p__Chloroflexi	c__Anaerolineae	o__RBG-13-54-9
OTU_399	8	4	4	4	9	4	4	2	2	3	1	2	2	2	6	6	5	k__Bacteria	p__Actinobacteria	c__Actinobacteria	o__Micrococcales	f__Microbacteriaceae
OTU_381	3	7	3	6	8	3	2	6	8	0	2	5	3	3	9	0	0	k__Bacteria	p__BRC1
OTU_597	1	5	4	12	6	5	4	8	7	2	5	1	4	3	0	0	1	k__Bacteria	p__Firmicutes	c__Clostridia	o__Clostridiales	f__Syntrophomonadaceae	g__Syntrophomonas
OTU_432	2	6	15	14	9	4	5	2	2	0	5	0	2	1	0	0	0	k__Bacteria	p__Lentisphaerae	c__Oligosphaeria	o__Oligosphaerales	f__Oligosphaeraceae	g__ADurb.Bin063-2
OTU_409	5	3	3	3	5	4	4	2	4	6	1	5	8	4	2	2	6	k__Bacteria	p__Chloroflexi	c__Anaerolineae	o__Anaerolineales	f__Anaerolineaceae	g__Pelolinea
OTU_495	4	9	1	4	3	4	8	15	5	3	2	4	2	3	0	0	0	k__Bacteria	p__Proteobacteria	c__Gammaproteobacteria	o__Xanthomonadales	f__Xanthomonadaceae	g__Stenotrophomonas
OTU_493	0	0	0	0	1	0	0	0	2	0	0	1	0	2	12	21	28	k__Bacteria	p__Kiritimatiellaeota	c__Kiritimatiellae	o__WCHB1-41
OTU_635	0	2	4	6	7	3	0	5	1	3	1	2	6	2	9	8	7	k__Bacteria	p__Synergistetes	c__Synergistia	o__Synergistales	f__Synergistaceae
OTU_438	1	4	4	7	6	5	5	5	6	4	1	3	6	6	1	2	0	k__Bacteria	p__Thermotogae	c__Thermotogae	o__Kosmotogales	f__Kosmotogaceae	g__Mesotoga
OTU_599	0	0	1	0	0	0	1	2	5	5	3	5	4	5	16	8	11	k__Bacteria	p__Proteobacteria	c__Deltaproteobacteria	o__Syntrophobacterales	f__Syntrophaceae	g__Smithella
OTU_576	19	4	4	6	4	4	1	3	3	5	1	1	8	2	0	0	0	k__Bacteria	p__Firmicutes	c__Clostridia	o__Clostridiales	f__Clostridiaceae 1	g__Clostridium sensu stricto 18
OTU_486	24	10	4	8	10	4	1	0	0	1	0	2	0	0	0	0	0	k__Bacteria	p__Proteobacteria	c__Deltaproteobacteria	o__Syntrophobacterales	f__Syntrophobacteraceae	g__Syntrophobacter
OTU_193	2	1	0	0	0	0	0	23	12	2	6	7	6	2	0	2	0	k__Bacteria	p__Firmicutes	c__Bacilli	o__Lactobacillales	f__Carnobacteriaceae	g__Atopococcus
OTU_390	0	0	0	0	1	0	0	5	11	4	19	3	11	5	0	1	3	k__Archaea	p__Euryarchaeota	c__Thermoplasmata	o__Methanomassiliicoccales	f__Methanomethylophilaceae
OTU_648	4	8	2	9	11	9	1	1	1	1	0	1	1	0	7	3	4	k__Bacteria	p__Kiritimatiellaeota	c__Kiritimatiellae	o__WCHB1-41
OTU_305	15	4	4	2	3	6	3	6	0	6	5	3	3	2	0	0	0	k__Bacteria	p__Proteobacteria	c__Deltaproteobacteria	o__SAR324 clade(Marine group B)
OTU_1468	2	4	1	1	3	6	2	9	10	3	5	3	5	5	1	2	0	k__Bacteria	p__Cloacimonetes	c__Cloacimonadia	o__Cloacimonadales	f__Cloacimonadaceae	g__W5
OTU_613	2	3	4	3	4	8	2	3	2	3	4	7	7	1	3	1	5	k__Bacteria	p__Actinobacteria	c__WCHB1-81
OTU_225	0	0	1	0	0	0	0	3	4	7	3	12	9	7	6	7	3	k__Bacteria	p__Spirochaetes	c__Spirochaetia	o__Spirochaetales	f__Spirochaetaceae	g__Spirochaeta 2
OTU_665	0	1	0	1	1	5	3	0	3	0	16	9	14	9	0	0	0	k__Bacteria	p__Epsilonbacteraeota	c__Campylobacteria	o__Campylobacterales	f__Sulfurospirillaceae	g__Sulfurospirillum
OTU_394	0	0	0	0	2	0	0	6	3	6	3	6	7	7	9	5	7	k__Bacteria	p__Firmicutes	c__Clostridia	o__Clostridiales	f__Ruminococcaceae
OTU_471	6	7	8	7	5	7	6	2	1	3	0	3	4	1	0	0	1	k__Bacteria	p__Firmicutes	c__Clostridia	o__Clostridiales	f__Ruminococcaceae
OTU_429	0	1	0	0	2	0	0	5	6	2	4	4	4	7	8	11	7	k__Bacteria	p__Firmicutes	c__Clostridia	o__Clostridiales	f__Christensenellaceae	g__Christensenellaceae R-7 group
OTU_353	4	10	2	4	5	6	7	1	1	3	3	4	1	2	3	3	2	k__Bacteria	p__Planctomycetes	c__Planctomycetacia	o__Pirellulales	f__Pirellulaceae	g__Pir4 lineage
OTU_413	0	2	1	5	6	5	5	2	2	2	2	4	4	4	3	7	7	k__Bacteria	p__WS1
OTU_352	17	5	11	7	6	2	1	1	1	3	2	1	2	1	0	0	0	k__Bacteria	p__Firmicutes	c__Clostridia	o__Clostridiales	f__Ruminococcaceae	g__Ruminococcaceae UCG-010
OTU_463	1	1	0	0	1	2	2	10	12	3	9	10	3	6	0	0	0	k__Bacteria	p__Firmicutes	c__Clostridia	o__Clostridiales	f__Lachnospiraceae	g__Butyrivibrio 2
OTU_1072	0	4	5	5	0	2	0	6	3	6	4	5	4	2	5	4	5	k__Bacteria	p__Firmicutes	c__Clostridia	o__Clostridiales	f__Christensenellaceae	g__Christensenellaceae R-7 group
OTU_1165	3	5	4	3	3	2	2	3	5	4	11	3	5	4	2	0	1	k__Bacteria	p__Proteobacteria	c__Deltaproteobacteria	o__Syntrophobacterales	f__Syntrophobacteraceae	g__Syntrophobacter
OTU_1308	0	0	0	0	0	0	0	0	0	0	0	0	0	0	28	20	12	k__Bacteria	p__Firmicutes	c__Clostridia	o__Clostridiales	f__Family XIII
OTU_1093	0	0	0	0	0	0	0	10	7	10	9	7	7	8	0	2	0	k__Bacteria	p__Firmicutes	c__Clostridia	o__Clostridiales	f__Peptococcaceae
OTU_426	0	0	0	0	0	0	0	2	2	1	0	0	0	0	0	22	32	k__Bacteria	p__Firmicutes	c__Clostridia	o__Clostridiales	f__Ruminococcaceae	g__Ruminiclostridium 5
OTU_472	28	15	3	2	4	3	1	0	1	0	0	0	0	2	0	0	0	k__Archaea	p__Euryarchaeota	c__Thermoplasmata	o__Methanomassiliicoccales	f__Methanomassiliicoccaceae
OTU_392	18	2	2	4	2	2	6	5	1	0	3	3	4	1	5	0	1	k__Bacteria	p__Firmicutes	c__Clostridia	o__Clostridiales	f__Family XIII
OTU_417	3	6	12	4	9	3	7	4	2	1	0	5	2	0	1	0	0	k__Bacteria	p__Proteobacteria	c__Alphaproteobacteria	o__Caulobacterales	f__Caulobacteraceae	g__Brevundimonas
OTU_395	1	0	0	0	0	0	0	8	17	9	5	2	6	2	0	6	3	k__Bacteria	p__Firmicutes	c__Clostridia	o__Clostridiales	f__Ruminococcaceae	g__Ruminococcaceae UCG-010
OTU_382	8	2	7	2	5	2	1	6	4	5	2	1	2	1	4	5	1	k__Bacteria	p__Firmicutes	c__Clostridia	o__Clostridiales	f__Eubacteriaceae	g__Eubacterium
OTU_292	1	0	4	1	2	1	0	2	7	3	2	5	2	1	10	13	4	k__Bacteria	p__Firmicutes	c__Clostridia	o__Clostridiales	f__Ruminococcaceae	g__Ruminococcaceae UCG-010
OTU_502	4	10	5	8	3	3	0	1	1	1	0	1	4	0	4	3	10	k__Bacteria	p__Cyanobacteria	c__Oxyphotobacteria	o__Chloroplast
OTU_529	1	0	1	0	0	1	1	2	5	4	8	9	8	13	0	2	3	k__Bacteria	p__Firmicutes	c__Clostridia	o__Clostridiales	f__Peptococcaceae	g__Pelotomaculum
OTU_501	3	2	2	2	2	2	2	2	3	2	6	6	6	5	5	1	7	k__Bacteria	p__Chloroflexi	c__Anaerolineae	o__Anaerolineales	f__Anaerolineaceae
OTU_536	4	0	1	0	1	2	1	5	2	5	6	6	5	10	5	1	3	k__Bacteria	p__Firmicutes	c__Clostridia	o__Thermoanaerobacterales	f__Family III	g__Tepidanaerobacter
OTU_254	3	3	3	7	3	2	1	7	5	0	12	3	5	2	0	0	0	k__Bacteria	p__Verrucomicrobia	c__Verrucomicrobiae	o__Pedosphaerales	f__Pedosphaeraceae
OTU_608	1	1	2	3	0	1	4	7	6	8	7	2	4	3	2	2	3	k__Bacteria	p__Proteobacteria	c__Alphaproteobacteria	o__Caulobacterales	f__Caulobacteraceae	g__Brevundimonas
OTU_217	12	3	4	3	4	6	2	2	2	0	2	0	3	3	2	5	2	k__Bacteria	p__Actinobacteria	c__Thermoleophilia	o__Gaiellales
OTU_756	6	4	8	5	6	5	3	1	1	0	3	1	2	0	5	2	3	k__Bacteria	p__Firmicutes	c__Bacilli	o__Lactobacillales	f__Lactobacillaceae	g__Lactobacillus
OTU_336	10	9	3	8	2	4	2	1	4	4	3	1	3	1	0	0	0	k__Bacteria	p__Planctomycetes	c__Planctomycetacia	o__Pirellulales	f__Pirellulaceae	g__Rhodopirellula
OTU_538	10	5	7	5	5	5	6	1	6	3	1	0	0	1	0	0	0	k__Bacteria	p__Actinobacteria	c__WCHB1-81
OTU_478	3	0	2	1	2	2	2	2	2	1	0	3	2	4	3	10	16	k__Bacteria	p__Chloroflexi	c__Anaerolineae	o__1-20
OTU_415	0	1	1	2	0	0	2	1	0	6	1	6	3	7	11	6	7	k__Bacteria	p__Firmicutes	c__Clostridia	o__D8A-2
OTU_366	8	12	1	1	3	3	8	3	1	3	3	1	0	2	2	3	0
OTU_1141	1	3	3	5	1	2	3	2	3	11	2	4	2	1	1	4	6	k__Bacteria	p__Proteobacteria	c__Alphaproteobacteria	o__Rhizobiales	f__Rhizobiales Incertae Sedis
OTU_370	3	2	7	2	0	0	0	9	1	8	5	2	1	1	6	4	3	k__Bacteria	p__Actinobacteria	c__Actinobacteria	o__Micrococcales	f__Micrococcaceae	g__Glutamicibacter
OTU_757	3	2	0	4	1	5	3	3	9	1	4	4	4	4	2	2	3	k__Bacteria	p__Chloroflexi	c__Anaerolineae	o__Anaerolineales	f__Anaerolineaceae	g__Pelolinea
OTU_299	4	2	1	1	4	1	1	2	1	3	4	2	4	5	8	4	6	k__Bacteria	p__Actinobacteria	c__Actinobacteria	o__PeM15
OTU_405	0	2	3	1	2	0	2	5	3	3	3	3	4	2	4	6	10	k__Bacteria	p__Proteobacteria	c__Deltaproteobacteria	o__Syntrophobacterales	f__Syntrophaceae	g__Syntrophus
OTU_360	29	2	4	2	3	3	2	1	1	0	2	1	0	2	0	0	1	k__Bacteria	p__Firmicutes	c__Clostridia	o__Clostridiales	f__Family XIII	g__Anaerovorax
OTU_759	9	6	2	1	5	4	4	3	1	5	2	1	3	4	1	0	2	k__Bacteria	p__Bacteroidetes	c__Bacteroidia	o__Bacteroidales	f__Bacteroidetes vadinHA17
OTU_485	3	30	0	1	0	0	0	7	6	4	2	0	0	0	0	0	0	k__Bacteria	p__Firmicutes	c__Negativicutes	o__Selenomonadales	f__Veillonellaceae	g__Schwartzia
OTU_341	6	8	10	9	7	1	2	2	3	1	2	0	1	1	0	0	0	k__Bacteria	p__Kiritimatiellaeota	c__Kiritimatiellae	o__WCHB1-41
OTU_363	3	21	13	8	0	0	0	0	2	1	2	0	0	0	0	2	0	k__Bacteria	p__Firmicutes	c__Clostridia	o__Clostridiales	f__Ruminococcaceae	g__[Eubacterium] coprostanoligenes group
OTU_421	3	4	6	6	3	4	4	11	0	0	2	5	1	2	0	1	0	k__Bacteria	p__Firmicutes	c__Clostridia	o__Clostridiales	f__Ruminococcaceae	g__Ruminiclostridium 1
OTU_238	3	5	0	1	6	3	2	1	4	4	3	5	0	6	3	4	2	k__Bacteria	p__Chloroflexi	c__Anaerolineae	o__Anaerolineales	f__Anaerolineaceae	g__Leptolinea
OTU_367	8	0	4	5	4	3	2	0	2	1	3	2	0	3	6	5	4	k__Bacteria	p__Firmicutes	c__Clostridia	o__Clostridiales	f__Ruminococcaceae
OTU_1015	3	4	5	3	4	0	0	2	2	1	5	5	4	3	3	5	3	k__Bacteria	p__Firmicutes	c__Clostridia	o__Clostridiales	f__Christensenellaceae	g__Christensenellaceae R-7 group
OTU_263	0	4	0	0	1	0	1	6	8	5	7	7	7	6	0	0	0	k__Bacteria	p__Firmicutes	c__Clostridia	o__Clostridiales	f__Syntrophomonadaceae	g__Syntrophothermus
OTU_317	4	4	1	8	3	8	0	2	4	2	3	0	1	1	2	3	5	k__Bacteria	p__Firmicutes	c__Clostridia	o__Clostridiales	f__Christensenellaceae	g__Christensenellaceae R-7 group
OTU_442	8	3	3	1	4	2	3	4	6	5	4	2	5	1	0	0	0	k__Bacteria	p__Armatimonadetes	c__Chthonomonadetes	o__Chthonomonadales
OTU_1440	0	2	1	5	4	9	16	0	1	2	1	1	3	2	1	3	0	k__Bacteria	p__Firmicutes	c__Clostridia	o__Clostridiales	f__Family XI	g__W5053
OTU_342	0	1	0	0	0	0	1	5	8	13	10	4	2	6	1	0	0	k__Bacteria	p__Firmicutes
OTU_782	1	0	3	1	2	1	1	8	5	7	5	3	4	5	2	1	2	k__Bacteria	p__Firmicutes	c__Clostridia	o__Clostridiales	f__Christensenellaceae
OTU_385	7	14	6	3	5	5	0	1	3	0	1	1	1	2	0	0	0	k__Bacteria	p__Epsilonbacteraeota	c__Campylobacteria	o__Campylobacterales	f__Helicobacteraceae	g__Wolinella
OTU_257	0	0	0	0	0	0	0	7	6	2	0	1	0	2	0	13	18	k__Bacteria	p__Firmicutes	c__Clostridia	o__Clostridiales	f__Lachnospiraceae	g__Tyzzerella
OTU_616	1	0	0	1	0	1	0	15	13	3	4	2	1	1	2	5	0	k__Bacteria	p__Firmicutes	c__Clostridia	o__Clostridiales	f__Lachnospiraceae
OTU_439	3	8	1	2	1	1	4	7	3	1	1	5	1	4	3	3	1	k__Bacteria	p__Chloroflexi	c__Chloroflexia	o__Thermomicrobiales	f__JG30-KF-CM45
OTU_633	8	3	3	1	7	8	3	1	4	2	1	4	1	3	0	0	0	k__Bacteria	p__Proteobacteria	c__Deltaproteobacteria	o__Desulfovibrionales	f__Desulfovibrionaceae	g__Desulfovibrio
OTU_609	0	1	5	2	0	4	3	6	3	3	6	3	10	2	1	0	0	k__Bacteria	p__Armatimonadetes
OTU_402	4	2	0	4	0	1	0	2	3	1	4	4	8	7	2	4	3	k__Bacteria	p__Proteobacteria	c__Deltaproteobacteria	o__Deltaproteobacteria Incertae Sedis	f__Syntrophorhabdaceae	g__Syntrophorhabdus
OTU_389	0	3	9	0	3	1	1	0	1	1	5	7	4	3	3	2	5	k__Bacteria	p__Firmicutes	c__Clostridia	o__B55-F-B-G02
OTU_322	4	0	0	0	0	0	0	14	10	1	1	0	1	0	0	13	4	k__Bacteria	p__Firmicutes	c__Clostridia	o__Clostridiales	f__Ruminococcaceae	g__Oscillibacter
OTU_351	5	9	4	1	2	2	0	1	2	2	1	1	5	2	5	2	4	k__Bacteria	p__Fibrobacteres	c__Fibrobacteria	o__Fibrobacterales	f__Fibrobacteraceae	g__Fibrobacter
OTU_387	1	2	4	3	3	4	3	5	3	6	5	3	1	4	0	1	0	k__Bacteria	p__Acidobacteria	c__Subgroup 21
OTU_461	0	0	0	0	0	0	0	0	0	0	0	0	0	0	0	28	20	k__Bacteria	p__Firmicutes	c__Clostridia	o__Clostridiales	f__Clostridiaceae 1	g__Clostridium sensu stricto 8
OTU_698	3	1	1	1	1	1	1	2	3	7	1	3	3	3	9	5	3
OTU_697	3	7	7	3	4	6	6	3	4	1	0	1	1	1	0	1	0	k__Bacteria	p__Firmicutes	c__Clostridia	o__Clostridiales	f__Syntrophomonadaceae	g__Syntrophomonas
OTU_660	4	2	4	1	3	2	3	5	4	2	4	4	6	2	1	1	0	k__Bacteria	p__WS1
OTU_670	8	5	7	9	6	0	2	0	5	1	2	0	0	3	0	0	0	k__Bacteria	p__Epsilonbacteraeota	c__Campylobacteria	o__Campylobacterales	f__Thiovulaceae	g__Sulfuricurvum
OTU_962	0	1	2	2	0	1	1	2	1	1	0	2	2	0	4	11	17	k__Bacteria	p__Chloroflexi	c__Anaerolineae	o__RBG-13-54-9
OTU_349	0	1	1	2	3	4	3	4	6	3	6	4	4	2	0	1	3	k__Bacteria	p__Chloroflexi	c__Anaerolineae	o__SBR1031
OTU_393	5	11	8	11	3	3	1	0	0	0	2	1	2	0	0	0	0	k__Bacteria	p__Proteobacteria	c__Alphaproteobacteria	o__Rhodobacterales	f__Rhodobacteraceae
OTU_723	2	0	1	0	1	0	0	3	7	4	1	3	5	6	3	6	5	k__Bacteria	p__Chloroflexi	c__Anaerolineae
OTU_414	9	8	6	4	8	8	3	0	0	0	0	0	0	0	0	0	0	k__Bacteria	p__Planctomycetes	c__Phycisphaerae	o__DG-20
OTU_1008	4	1	5	4	2	2	10	4	2	0	2	1	3	1	3	2	0	k__Bacteria	p__Firmicutes	c__Clostridia	o__Clostridiales	f__Peptostreptococcaceae	g__Peptoclostridium
OTU_458	2	4	3	5	3	4	4	0	2	9	5	1	2	1	0	0	0	k__Bacteria	p__Firmicutes	c__Clostridia	o__Clostridiales	f__Ruminococcaceae
OTU_300	4	5	0	3	3	2	2	5	2	3	7	5	1	1	2	0	0	k__Bacteria	p__Bacteroidetes	c__Bacteroidia	o__Bacteroidales	f__Bacteroidetes vadinHA17
OTU_1047	0	1	3	4	2	2	1	3	0	1	0	1	1	0	7	11	8	k__Bacteria	p__Firmicutes	c__Bacilli	o__Lactobacillales	f__Lactobacillaceae	g__Lactobacillus
OTU_354	1	3	5	5	5	6	2	3	1	2	2	1	2	4	1	0	2	k__Bacteria	p__Planctomycetes	c__Planctomycetacia	o__Pirellulales	f__Pirellulaceae	g__Pir4 lineage
OTU_544	0	0	0	0	0	0	0	0	0	0	0	0	1	0	19	10	15	k__Bacteria	p__Chloroflexi	c__Anaerolineae	o__Anaerolineales	f__Anaerolineaceae	g__Longilinea
OTU_371	1	7	5	4	1	0	0	1	4	5	0	2	0	1	4	9	0	k__Bacteria	p__Firmicutes	c__Clostridia	o__Clostridiales	f__Family XI	g__Sedimentibacter
OTU_441	1	8	6	9	4	2	2	2	1	2	1	1	0	2	1	1	1	k__Bacteria	p__Firmicutes	c__Clostridia	o__Clostridiales	f__Christensenellaceae	g__Christensenellaceae R-7 group
OTU_534	0	0	0	0	0	0	0	5	2	4	9	3	3	4	6	2	6	k__Bacteria	p__Firmicutes	c__Clostridia	o__D8A-2
OTU_1113	4	1	1	4	4	1	1	7	5	2	0	8	0	2	0	0	4	k__Bacteria	p__Bacteroidetes	c__Bacteroidia	o__Bacteroidales	f__Dysgonomonadaceae	g__Proteiniphilum
OTU_524	4	5	1	0	6	13	10	0	0	0	0	0	0	0	0	4	1	k__Bacteria	p__Firmicutes	c__Negativicutes	o__Selenomonadales	f__Acidaminococcaceae
OTU_909	0	4	2	1	0	2	2	5	2	5	4	2	5	4	2	1	2	k__Bacteria	p__Bacteroidetes	c__Bacteroidia	o__Bacteroidales	f__Dysgonomonadaceae	g__Petrimonas
OTU_355	2	2	0	3	0	2	1	1	5	1	1	0	2	1	8	6	8	k__Bacteria	p__Patescibacteria	c__Saccharimonadia	o__Saccharimonadales
OTU_523	3	3	2	1	1	0	1	1	4	3	4	6	7	3	2	0	2	k__Bacteria	p__Bacteroidetes	c__Bacteroidia	o__Bacteroidales	f__p-251-o5
OTU_519	0	0	0	0	0	0	0	9	19	5	3	1	4	2	0	0	0	k__Bacteria	p__Firmicutes	c__Clostridia	o__Clostridiales	f__Ruminococcaceae	g__Ruminococcaceae UCG-014
OTU_517	4	4	3	2	3	4	4	0	0	3	2	0	1	3	2	3	5	k__Bacteria	p__Verrucomicrobia	c__Verrucomicrobiae	o__LD1-PB3
OTU_446	0	0	0	0	0	0	0	2	0	2	1	3	2	0	11	13	9	k__Bacteria	p__Firmicutes	c__Clostridia	o__Clostridiales	f__Christensenellaceae	g__Christensenellaceae R-7 group
OTU_923	1	3	2	0	1	3	4	3	2	1	2	3	3	7	1	4	3	k__Archaea	p__Euryarchaeota	c__Methanomicrobia	o__Methanosarcinales	f__Methanosaetaceae	g__Methanosaeta
OTU_875	0	12	8	4	8	3	3	3	0	1	0	0	0	0	0	1	0	k__Bacteria	p__Firmicutes	c__Clostridia	o__Clostridiales	f__Ruminococcaceae
OTU_684	0	0	0	0	1	1	8	9	2	1	3	4	1	1	9	2	1	k__Bacteria	p__Firmicutes	c__Clostridia	o__Clostridiales
OTU_249	2	15	5	3	2	2	9	1	0	0	0	0	0	0	1	2	0	k__Bacteria	p__Firmicutes	c__Negativicutes	o__Selenomonadales	f__Acidaminococcaceae	g__Phascolarctobacterium
OTU_1032	0	0	1	1	0	0	0	2	0	0	2	1	1	2	17	11	4	k__Bacteria	p__Firmicutes	c__Clostridia	o__Clostridiales	f__Family XIII
OTU_1373	1	6	0	2	2	1	2	6	1	6	3	3	4	3	1	0	1	k__Bacteria	p__Firmicutes	c__Clostridia	o__Clostridiales	f__Syntrophomonadaceae	g__Syntrophomonas
OTU_1144	2	3	2	3	2	2	1	3	1	4	1	1	2	1	3	6	4	k__Bacteria	p__Proteobacteria	c__Alphaproteobacteria	o__Rhizobiales	f__Rhizobiaceae
OTU_600	1	2	5	1	1	3	4	2	3	1	0	3	3	1	3	4	4	k__Bacteria	p__Firmicutes	c__Clostridia	o__Clostridiales	f__Ruminococcaceae	g__Ruminiclostridium
OTU_416	0	0	0	0	1	1	0	7	3	5	4	6	8	3	2	1	0	k__Bacteria	p__Firmicutes	c__Clostridia	o__Clostridiales	f__Ruminococcaceae	g__Ruminiclostridium 1
OTU_560	0	12	3	7	9	4	4	0	0	0	0	1	0	0	0	1	0	k__Bacteria	p__Firmicutes	c__Clostridia	o__Clostridiales	f__Gracilibacteraceae
OTU_547	7	11	2	1	1	2	0	4	4	3	4	0	0	2	0	0	0	k__Bacteria	p__Firmicutes	c__Clostridia	o__Clostridiales	f__Ruminococcaceae	g__Caproiciproducens
OTU_574	7	6	1	0	4	3	4	1	1	2	4	2	3	1	2	0	0	k__Bacteria	p__Firmicutes	c__Clostridia	o__Clostridiales	f__Ruminococcaceae	g__Ruminococcaceae UCG-013
OTU_313	17	5	2	5	2	3	2	1	1	0	0	0	0	2	0	0	0	k__Bacteria	p__Synergistetes	c__Synergistia	o__Synergistales	f__Synergistaceae	g__JGI-0000079-D21
OTU_293	11	9	2	1	2	1	1	3	1	1	0	1	1	0	5	0	1	k__Bacteria	p__Actinobacteria	c__Actinobacteria	o__Frankiales	f__Cryptosporangiaceae	g__Fodinicola
OTU_1557	4	6	5	2	2	3	2	3	0	0	0	1	1	1	3	3	4	k__Bacteria	p__Actinobacteria	c__Actinobacteria	o__Micrococcales	f__Microbacteriaceae	g__Agromyces
OTU_388	8	0	1	0	3	0	1	4	3	3	4	6	4	3	0	0	0	k__Bacteria	p__Firmicutes	c__Clostridia	o__Clostridiales	f__Ruminococcaceae
OTU_412	5	3	2	2	8	2	0	1	2	4	2	3	2	3	1	0	0
OTU_837	1	2	7	0	5	2	7	2	1	1	4	1	1	6	0	0	0	k__Bacteria	p__Cyanobacteria	c__Oxyphotobacteria	o__Chloroplast
OTU_435	3	1	3	3	8	1	4	6	4	3	0	0	0	2	1	1	0
OTU_418	5	9	7	1	3	2	0	2	5	2	1	0	1	0	0	0	1	k__Bacteria	p__Firmicutes	c__Clostridia	o__Clostridiales	f__Ruminococcaceae
OTU_499	1	0	0	2	4	4	1	2	2	4	2	5	1	4	1	4	2	k__Bacteria	p__Chloroflexi	c__Anaerolineae	o__Anaerolineales	f__Anaerolineaceae	g__Levilinea
OTU_893	4	1	7	2	5	3	2	0	1	1	1	3	3	3	0	1	2	k__Bacteria	p__WS1
OTU_1630	0	1	10	6	3	1	9	2	0	0	0	0	1	1	3	2	0	k__Bacteria	p__Firmicutes	c__Clostridia	o__Clostridiales	f__Ruminococcaceae	g__Ercella	s__Ercella succinigenes
OTU_514	0	0	0	2	1	1	0	0	5	5	2	5	11	3	2	2	0	k__Bacteria	p__Proteobacteria	c__Deltaproteobacteria	o__Deltaproteobacteria Incertae Sedis	f__Syntrophorhabdaceae	g__Syntrophorhabdus
OTU_1334	0	2	2	4	0	1	2	2	6	4	3	5	0	4	2	0	1	k__Bacteria	p__Firmicutes	c__Clostridia	o__DTU014
OTU_1246	2	1	0	1	2	2	0	0	6	4	2	3	7	4	1	2	1	k__Bacteria	p__Proteobacteria	c__Deltaproteobacteria	o__Syntrophobacterales	f__Syntrophaceae	g__Syntrophus
OTU_359	0	0	0	0	0	0	0	3	6	2	2	2	5	3	1	6	7	k__Bacteria	p__Firmicutes	c__Clostridia	o__Clostridiales	f__Ruminococcaceae	g__Hydrogenoanaerobacterium
OTU_590	1	4	1	2	1	1	2	1	4	1	5	3	7	3	1	0	0	k__Bacteria	p__Bacteroidetes	c__Bacteroidia	o__Bacteroidales	f__Rikenellaceae	g__S50 wastewater-sludge group
OTU_448	1	0	7	3	2	4	4	1	2	3	1	2	2	3	1	1	0	k__Bacteria	p__Firmicutes	c__Clostridia	o__DTU014
OTU_1257	5	2	0	0	0	0	0	23	6	0	0	0	0	1	0	0	0	k__Bacteria	p__Firmicutes	c__Negativicutes	o__Selenomonadales	f__Veillonellaceae	g__Anaerovibrio
OTU_834	1	1	0	0	1	1	2	2	4	3	8	4	1	9	0	0	0	k__Bacteria	p__Kiritimatiellaeota	c__Kiritimatiellae	o__WCHB1-41
OTU_1471	0	1	2	4	1	2	2	7	1	2	3	2	5	3	0	1	0	k__Bacteria	p__Firmicutes	c__Clostridia	o__Clostridiales	f__Ruminococcaceae	g__Ruminiclostridium 1
OTU_1589	0	0	5	8	4	3	5	1	0	0	0	0	3	2	1	2	2	k__Bacteria	p__Firmicutes	c__Clostridia	o__Clostridiales	f__Ruminococcaceae
OTU_692	0	4	2	3	3	0	0	2	5	1	4	5	5	1	1	0	0	k__Bacteria	p__Proteobacteria	c__Deltaproteobacteria	o__Desulfuromonadales	f__Geobacteraceae	g__Geobacter
OTU_450	2	0	0	0	1	0	2	10	7	2	4	2	1	5	0	0	0	k__Bacteria	p__Firmicutes	c__Clostridia	o__Clostridiales	f__Peptococcaceae
OTU_1404	2	1	2	3	3	3	8	0	1	1	3	4	2	2	0	0	1	k__Bacteria	p__Bacteroidetes	c__Bacteroidia	o__Bacteroidales	f__Bacteroidetes vadinHA17
OTU_772	6	5	2	9	1	4	0	1	1	0	1	3	1	0	0	1	0	k__Bacteria	p__Proteobacteria	c__Gammaproteobacteria	o__Betaproteobacteriales	f__Burkholderiaceae	g__Comamonas
OTU_973	2	1	7	2	4	2	1	1	1	3	2	0	3	2	3	1	0	k__Bacteria	p__Firmicutes	c__Clostridia	o__Clostridiales	f__Christensenellaceae
OTU_965	0	0	2	0	1	2	6	3	1	4	4	2	1	6	1	2	0	k__Bacteria	p__Atribacteria	c__Caldatribacteriia	o__Caldatribacteriales	f__Caldatribacteriaceae	g__Candidatus Caldatribacterium
OTU_739	11	10	2	2	1	2	2	0	1	0	3	0	1	0	0	0	0	k__Bacteria	p__Lentisphaerae	c__Lentisphaeria	o__Victivallales	f__Victivallaceae
OTU_1156	1	3	2	3	3	2	1	0	3	1	1	4	5	3	2	1	0	k__Bacteria	p__Bacteroidetes	c__Bacteroidia	o__Sphingobacteriales	f__Lentimicrobiaceae
OTU_231	14	3	7	5	2	0	2	0	1	0	0	0	0	0	0	0	0	k__Bacteria	p__Firmicutes	c__Clostridia	o__Clostridiales	f__Christensenellaceae	g__Christensenellaceae R-7 group
OTU_480	0	1	3	7	7	3	5	2	2	0	1	1	0	0	0	0	2	k__Bacteria	p__Firmicutes	c__Clostridia	o__Clostridiales	f__Ruminococcaceae	g__Ruminococcaceae UCG-010
OTU_598	0	2	5	8	2	3	2	3	1	1	3	0	1	1	0	1	1	k__Bacteria	p__Firmicutes	c__Clostridia	o__Clostridiales	f__Ruminococcaceae	g__Fastidiosipila
OTU_664	12	2	2	3	1	1	0	2	4	1	3	0	1	1	1	0	0	k__Bacteria	p__Planctomycetes	c__Planctomycetacia	o__Pirellulales	f__Pirellulaceae	g__Rhodopirellula
OTU_963	0	1	2	3	5	2	0	3	4	3	1	1	4	1	1	2	1	k__Bacteria	p__Firmicutes	c__Clostridia	o__Clostridiales	f__Christensenellaceae
OTU_1303	2	2	4	5	7	4	6	1	1	1	0	0	0	0	1	0	0	k__Bacteria	p__Firmicutes	c__Clostridia	o__Clostridiales	f__Family XI	g__Gallicola
OTU_771	1	0	6	4	1	4	2	3	3	2	0	4	0	1	1	0	1	k__Bacteria	p__Firmicutes	c__Clostridia	o__Clostridiales	f__Ruminococcaceae
OTU_562	0	0	0	0	0	0	2	0	4	4	3	2	1	2	5	6	4	k__Bacteria	p__Bacteroidetes	c__Bacteroidia	o__Bacteroidales	f__Dysgonomonadaceae	g__Proteiniphilum
OTU_525	0	0	0	0	0	0	0	7	2	0	7	3	8	2	1	2	1	k__Bacteria	p__Planctomycetes	c__Phycisphaerae	o__DG-20
OTU_545	0	0	1	0	1	1	0	3	1	3	3	0	6	6	0	3	5	k__Bacteria	p__Planctomycetes	c__Planctomycetacia	o__Pirellulales	f__Pirellulaceae	g__p-1088-a5 gut group
OTU_636	0	0	0	0	0	0	0	3	5	4	4	2	5	10	0	0	0	k__Bacteria	p__Firmicutes	c__Clostridia	o__Clostridiales	f__Christensenellaceae	g__Christensenellaceae R-7 group
OTU_543	0	5	4	5	2	3	3	0	0	4	1	2	0	2	1	0	0	k__Bacteria	p__Firmicutes	c__Clostridia	o__Clostridiales	f__Family XI	g__Sedimentibacter
OTU_334	0	0	0	0	0	0	0	3	4	3	5	7	3	2	2	2	1	k__Bacteria	p__Chloroflexi	c__Anaerolineae	o__Anaerolineales	f__Anaerolineaceae	g__Flexilinea
OTU_479	0	1	2	2	1	0	0	2	1	6	2	2	4	1	1	4	3	k__Bacteria	p__Firmicutes	c__Clostridia	o__Clostridiales	f__Peptococcaceae
OTU_451	1	0	0	0	0	0	0	0	0	0	0	0	0	0	2	23	6	k__Bacteria	p__Firmicutes	c__Clostridia	o__Clostridiales	f__Lachnospiraceae	g__Lachnoclostridium
OTU_378	3	2	4	2	2	3	2	1	2	0	1	1	1	0	2	3	3	k__Bacteria	p__Actinobacteria	c__Acidimicrobiia	o__Microtrichales
OTU_369	0	0	1	0	0	3	2	1	5	0	2	6	5	6	1	0	0	k__Bacteria	p__Firmicutes	c__Bacilli	o__Bacillales	f__Paenibacillaceae
OTU_1453	2	4	3	1	5	3	4	3	3	0	0	0	2	1	0	1	0	k__Bacteria	p__Firmicutes	c__Clostridia	o__Clostridiales	f__Family XI	g__Sedimentibacter
OTU_649	3	1	2	6	3	4	0	2	1	0	0	0	2	2	2	3	1	k__Bacteria	p__Proteobacteria	c__Alphaproteobacteria	o__Rhizobiales	f__Beijerinckiaceae
OTU_277	11	5	3	2	3	1	2	1	1	1	0	0	0	0	0	1	0	k__Bacteria	p__Proteobacteria	c__Gammaproteobacteria	o__Betaproteobacteriales	f__Burkholderiaceae	g__Acidovorax
OTU_330	14	1	3	5	3	1	3	0	0	0	0	0	1	0	0	0	0	k__Bacteria	p__Thermotogae	c__Thermotogae	o__Thermotogales	f__Fervidobacteriaceae	g__Fervidobacterium
OTU_1339	3	1	0	2	1	2	1	2	2	1	1	1	0	0	6	4	4	k__Bacteria	p__Chloroflexi	c__Chloroflexia	o__Thermomicrobiales	f__JG30-KF-CM45
OTU_695	1	0	0	0	0	0	0	0	2	1	0	2	1	1	8	8	7	k__Bacteria	p__Planctomycetes	c__Planctomycetacia	o__Pirellulales	f__Pirellulaceae	g__Termite planctomycete cluster
OTU_460	3	4	6	2	3	5	2	0	3	0	1	1	1	0	0	0	0	k__Bacteria	p__Firmicutes	c__Limnochordia	o__Limnochordales	f__Limnochordaceae
OTU_623	0	4	2	3	1	5	2	1	0	1	2	0	0	1	4	2	3	k__Bacteria	p__Proteobacteria	c__Gammaproteobacteria	o__Legionellales	f__Legionellaceae	g__Legionella
OTU_1232	1	1	0	1	1	2	2	0	1	2	0	1	2	1	4	8	4	k__Bacteria	p__Firmicutes	c__Clostridia	o__Clostridiales	f__Clostridiaceae 1	g__Clostridium sensu stricto 1
OTU_1295	0	0	0	0	0	1	0	2	1	2	9	2	2	3	5	1	3	k__Bacteria	p__Firmicutes	c__Clostridia	o__Clostridiales	f__Syntrophomonadaceae	g__Syntrophomonas
OTU_612	0	2	1	2	0	1	1	2	3	2	4	4	4	2	1	1	1	k__Archaea	p__Euryarchaeota	c__Methanomicrobia	o__Methanomicrobiales	f__Methanospirillaceae	g__Methanospirillum
OTU_1203	0	5	0	2	1	0	1	4	3	1	1	4	1	1	4	0	2	k__Bacteria	p__Proteobacteria	c__Deltaproteobacteria	o__Desulfovibrionales	f__Desulfomicrobiaceae	g__Desulfomicrobium
OTU_666	4	2	4	2	0	0	2	1	3	2	0	0	0	1	4	3	2	k__Bacteria	p__Actinobacteria	c__Actinobacteria	o__Micrococcales	f__Microbacteriaceae
OTU_611	0	0	0	0	0	0	0	1	1	2	1	0	2	4	7	9	3	k__Bacteria	p__Firmicutes	c__Clostridia	o__Clostridiales	f__Christensenellaceae	g__Christensenellaceae R-7 group
OTU_676	2	2	3	2	3	0	1	1	2	3	2	2	2	2	2	1	0	k__Bacteria	p__Firmicutes	c__Clostridia	o__Clostridiales	f__Ruminococcaceae
OTU_637	0	1	4	2	0	1	4	0	2	3	2	2	2	2	2	1	2	k__Bacteria	p__Bacteroidetes	c__Bacteroidia	o__Bacteroidales	f__Rikenellaceae
OTU_1118	0	0	3	2	2	3	13	3	1	0	1	0	2	0	0	0	0	k__Bacteria	p__Firmicutes	c__Clostridia	o__Clostridiales	f__Syntrophomonadaceae	g__Pelospora
OTU_447	13	5	4	2	3	2	0	0	0	0	0	0	0	0	0	0	0	k__Bacteria	p__Calditrichaeota	c__Calditrichia	o__Calditrichales	f__Calditrichaceae
OTU_408	0	3	4	1	2	2	0	1	1	1	1	1	0	3	2	5	2	k__Bacteria	p__Bacteroidetes	c__Ignavibacteria	o__OPB56
OTU_745	1	3	3	6	1	3	1	1	4	0	0	0	3	0	0	0	3	k__Bacteria	p__Patescibacteria	c__Saccharimonadia	o__Saccharimonadales
OTU_839	3	2	3	7	3	3	0	1	0	1	0	1	1	0	0	2	2	k__Bacteria	p__Proteobacteria	c__Alphaproteobacteria	o__Rhizobiales	f__Hyphomicrobiaceae	g__Pedomicrobium
OTU_404	2	0	0	0	0	0	0	17	4	2	0	0	1	1	0	1	1	k__Bacteria	p__Firmicutes	c__Clostridia	o__Clostridiales	f__Ruminococcaceae	g__Intestinimonas
OTU_897	1	3	2	1	4	1	2	3	0	3	1	1	2	0	1	3	1	k__Bacteria	p__Bacteroidetes	c__Bacteroidia	o__Sphingobacteriales	f__Sphingobacteriaceae	g__Sphingobacterium
OTU_553	1	3	1	1	1	1	1	3	2	3	4	4	1	1	0	0	2	k__Bacteria	p__Proteobacteria	c__Alphaproteobacteria	o__Sphingomonadales	f__Sphingomonadaceae	g__Sphingopyxis
OTU_1130	0	1	0	1	9	13	5	0	0	0	0	0	0	0	0	0	0	k__Bacteria	p__Proteobacteria	c__Gammaproteobacteria	o__Enterobacteriales	f__Enterobacteriaceae	g__Providencia
OTU_700	0	1	0	1	1	1	15	4	1	0	1	1	1	2	0	0	0	k__Bacteria	p__Chloroflexi	c__Anaerolineae	o__Anaerolineales	f__Anaerolineaceae	g__Longilinea
OTU_431	3	2	2	2	1	3	1	3	0	0	0	0	0	0	2	6	3	k__Bacteria	p__Actinobacteria	c__Thermoleophilia	o__Solirubrobacterales	f__67-14
OTU_384	5	1	2	0	1	0	0	0	2	0	0	2	2	1	4	4	4	k__Bacteria	p__Actinobacteria	c__Actinobacteria	o__Propionibacteriales	f__Propionibacteriaceae
OTU_683	1	0	0	1	0	0	0	3	1	1	2	6	1	2	1	4	5	k__Bacteria	p__Patescibacteria	c__Microgenomatia	o__Candidatus Woesebacteria
OTU_814	1	2	3	2	2	4	5	1	1	1	3	1	1	1	0	0	0	k__Bacteria	p__Bacteroidetes	c__Bacteroidia	o__Bacteroidales	f__Prolixibacteraceae
OTU_644	5	2	3	2	6	3	4	0	1	0	0	2	0	0	0	0	0	k__Bacteria	p__Chloroflexi	c__Anaerolineae	o__SBR1031
OTU_728	0	0	5	5	4	5	1	0	2	0	4	0	1	1	0	0	0	k__Bacteria	p__Lentisphaerae	c__Lentisphaeria	o__Victivallales	f__vadinBE97
OTU_503	2	2	4	1	4	4	1	1	0	2	1	1	2	1	0	0	2	k__Bacteria	p__Proteobacteria	c__Alphaproteobacteria	o__Rhizobiales	f__Rhizobiales Incertae Sedis	g__Phreatobacter
OTU_746	24	1	0	1	0	1	1	0	0	0	0	0	0	0	0	0	0	k__Bacteria	p__Firmicutes	c__Clostridia	o__Clostridiales	f__Ruminococcaceae	g__Ruminiclostridium 9
OTU_1344	1	0	3	3	0	1	6	1	0	1	0	3	2	1	1	3	1	k__Bacteria	p__Firmicutes	c__Clostridia	o__Clostridiales	f__Family XIII	g__[Eubacterium] nodatum group
OTU_364	0	0	0	0	0	1	0	2	2	3	2	2	2	2	5	1	5	k__Bacteria	p__Firmicutes	c__Clostridia	o__Clostridiales	f__Ruminococcaceae	g__Ruminococcaceae UCG-013
OTU_588	10	2	0	1	0	6	3	0	3	2	0	0	0	0	0	0	0	k__Bacteria	p__Proteobacteria	c__Gammaproteobacteria	o__Enterobacteriales	f__Enterobacteriaceae	g__Morganella
OTU_1379	1	1	3	2	0	2	2	3	0	0	1	1	4	5	2	0	0	k__Bacteria	p__Firmicutes	c__Clostridia	o__DTU014
OTU_876	0	0	0	0	1	1	10	3	1	0	2	1	2	2	1	3	0	k__Bacteria	p__Firmicutes	c__Clostridia	o__Clostridiales	f__Syntrophomonadaceae	g__Syntrophomonas
OTU_406	1	3	0	1	0	0	1	6	3	0	4	0	4	3	0	0	0	k__Bacteria	p__Proteobacteria	c__Deltaproteobacteria	o__Desulfuromonadales	f__Geobacteraceae	g__Geobacter
OTU_741	0	0	0	0	0	0	0	0	4	4	5	2	1	0	1	5	4	k__Bacteria	p__Hydrogenedentes	c__Hydrogenedentia	o__Hydrogenedentiales	f__Hydrogenedensaceae
OTU_1476	1	0	2	2	0	1	3	0	2	0	1	2	0	2	5	4	1	k__Bacteria	p__Proteobacteria	c__Alphaproteobacteria	o__Rhodobacterales	f__Rhodobacteraceae	g__Rhodobacter
OTU_570	3	4	5	4	3	4	0	0	0	0	0	0	1	1	1	0	0	k__Bacteria	p__Proteobacteria	c__Alphaproteobacteria	o__Rhodobacterales	f__Rhodobacteraceae	g__Rhodobacter
OTU_984	3	3	0	2	2	3	3	4	1	0	3	0	0	1	0	1	0	k__Bacteria	p__Proteobacteria	c__Gammaproteobacteria	o__Betaproteobacteriales	f__Burkholderiaceae	g__Comamonas
OTU_735	0	0	0	0	0	0	0	0	0	0	0	0	0	0	1	9	16	k__Bacteria	p__Firmicutes	c__Clostridia	o__Clostridiales	f__Clostridiaceae 1	g__Clostridium sensu stricto 7
OTU_628	0	0	0	0	0	0	0	0	1	2	1	0	3	1	7	3	8	k__Bacteria	p__Firmicutes	c__Clostridia	o__Clostridiales	f__Syntrophomonadaceae	g__Syntrophomonas
OTU_1107	1	2	2	1	2	0	0	1	0	3	4	2	1	2	3	0	2	k__Bacteria	p__Firmicutes	c__Clostridia	o__Clostridiales	f__Christensenellaceae	g__Christensenellaceae R-7 group
OTU_508	0	0	0	0	0	0	0	1	3	2	3	1	4	2	4	1	5	k__Bacteria	p__Firmicutes	c__Clostridia	o__Thermoanaerobacterales	f__Family III	g__Tepidanaerobacter
OTU_518	0	2	0	6	1	4	1	3	0	2	3	2	1	0	0	0	1	k__Bacteria	p__Firmicutes	c__Clostridia	o__Clostridiales	f__Christensenellaceae	g__Christensenellaceae R-7 group
OTU_750	3	2	3	3	7	4	2	0	1	1	0	0	0	0	0	0	0	k__Bacteria	p__Proteobacteria	c__Deltaproteobacteria	o__Bdellovibrionales	f__Bdellovibrionaceae	g__Bdellovibrio
OTU_1347	3	6	2	4	0	0	1	2	0	1	0	2	1	0	1	2	1	k__Bacteria	p__Firmicutes	c__Clostridia	o__Clostridiales	f__Christensenellaceae	g__Christensenellaceae R-7 group
OTU_1163	1	1	1	3	2	1	1	7	5	0	1	2	1	0	0	0	0	k__Bacteria	p__Spirochaetes	c__Leptospirae	o__Leptospirales	f__Leptospiraceae	g__RBG-16-49-21
OTU_1446	3	3	1	1	2	1	1	0	0	1	3	1	4	1	0	1	3	k__Bacteria	p__Cyanobacteria	c__Oxyphotobacteria	o__Chloroplast
OTU_781	1	0	0	0	0	0	0	3	2	2	2	3	1	2	3	5	2	k__Bacteria	p__Bacteroidetes	c__Bacteroidia	o__Bacteroidales	f__Prolixibacteraceae	g__Tangfeifania
OTU_993	0	1	3	0	1	0	0	0	0	7	1	4	1	3	1	1	2	k__Bacteria	p__Firmicutes	c__Clostridia	o__Clostridiales	f__Peptococcaceae
OTU_527	4	0	0	4	0	2	3	0	3	0	2	2	0	1	2	2	0	k__Bacteria	p__Bacteroidetes	c__Bacteroidia	o__Bacteroidales	f__Paludibacteraceae
OTU_587	5	2	4	2	2	1	1	1	0	0	1	0	2	2	0	2	0	k__Bacteria	p__Proteobacteria	c__Alphaproteobacteria	o__Rhizobiales	f__Stappiaceae
OTU_905	0	1	0	0	1	0	0	3	1	3	3	1	5	4	1	2	0	k__Bacteria	p__Actinobacteria	c__Actinobacteria	o__Corynebacteriales	f__Nocardiaceae	g__Rhodococcus
OTU_719	0	4	5	1	3	6	4	0	0	0	0	2	0	0	0	0	0	k__Bacteria	p__Planctomycetes	c__Planctomycetacia	o__Isosphaerales	f__Isosphaeraceae	g__Singulisphaera
OTU_976	4	5	2	5	2	2	5	0	0	0	0	0	0	0	0	0	0	k__Bacteria	p__Firmicutes	c__Clostridia	o__Clostridiales	f__Caldicoprobacteraceae	g__Caldicoprobacter
OTU_1489	0	1	3	2	1	0	1	2	0	0	2	1	2	2	7	1	0	k__Bacteria	p__Firmicutes	c__Clostridia	o__Clostridiales	f__Peptococcaceae
OTU_505	0	3	1	2	0	0	0	3	4	3	2	4	0	1	1	1	0	k__Bacteria	p__Firmicutes	c__Clostridia	o__Clostridiales	f__Christensenellaceae	g__Christensenellaceae R-7 group
OTU_1006	0	4	7	5	1	0	1	3	2	0	1	0	0	0	0	0	1	k__Bacteria	p__Spirochaetes	c__MVP-15
OTU_619	2	0	1	0	3	0	0	6	1	1	1	2	2	1	1	1	3	k__Bacteria	p__Firmicutes	c__Clostridia	o__Clostridiales	f__Ruminococcaceae
OTU_883	1	0	1	1	1	0	0	1	1	4	2	5	4	0	1	1	2	k__Bacteria	p__Firmicutes	c__Clostridia	o__Clostridiales	f__Peptococcaceae
OTU_688	0	0	0	0	1	1	0	5	2	6	0	5	1	4	0	0	0
OTU_1102	4	1	3	3	0	1	5	1	0	0	1	2	0	1	1	1	1	k__Bacteria	p__Chloroflexi	c__Anaerolineae	o__Anaerolineales	f__Anaerolineaceae	g__Anaerolinea
OTU_1622	0	0	0	0	0	0	1	2	0	2	2	3	5	1	4	1	4	k__Bacteria	p__Firmicutes	c__Clostridia	o__Clostridiales	f__Family XI	g__Sedimentibacter
OTU_662	5	3	3	0	3	1	0	1	1	2	3	1	1	0	1	0	0	k__Bacteria	p__Proteobacteria	c__Gammaproteobacteria	o__Xanthomonadales	f__Xanthomonadaceae	g__Thermomonas
OTU_42	0	3	0	1	0	0	1	0	0	3	0	0	0	3	3	5	5	k__Archaea	p__Euryarchaeota	c__Methanomicrobia	o__Methanosarcinales	f__Methanosarcinaceae	g__Methanosarcina
OTU_274	1	1	3	0	1	0	0	0	0	1	2	2	1	0	3	5	4	k__Bacteria	p__Firmicutes	c__Clostridia	o__Clostridiales	f__Family XI	g__Sedimentibacter
OTU_693	0	4	6	3	3	3	2	0	2	0	0	1	0	0	0	0	0	k__Bacteria	p__Firmicutes	c__Clostridia	o__Clostridiales	f__Ruminococcaceae	g__Ruminococcaceae UCG-013
OTU_566	8	6	0	0	0	0	0	1	3	2	0	0	0	0	0	2	2	k__Bacteria	p__Firmicutes	c__Clostridia	o__Clostridiales	f__Ruminococcaceae	g__Ruminococcaceae UCG-013
OTU_671	0	4	4	3	2	6	0	3	0	0	0	1	0	1	0	0	0	k__Bacteria	p__Firmicutes	c__Clostridia	o__Clostridiales	f__Christensenellaceae	g__Christensenellaceae R-7 group
OTU_796	1	1	0	0	0	0	0	4	2	3	2	2	6	2	0	0	1	k__Bacteria	p__Firmicutes	c__Clostridia	o__Clostridiales	f__Ruminococcaceae	g__Caproiciproducens
OTU_624	2	0	3	7	1	0	0	1	0	1	2	3	2	1	0	0	1	k__Bacteria	p__Proteobacteria	c__Deltaproteobacteria	o__Bdellovibrionales	f__Bdellovibrionaceae	g__Bdellovibrio
OTU_521	2	2	2	2	5	0	0	4	1	1	0	0	2	0	1	1	1	k__Bacteria	p__Firmicutes	c__Clostridia	o__Clostridiales	f__Christensenellaceae	g__Christensenellaceae R-7 group
OTU_762	3	1	3	3	3	2	1	2	0	1	3	0	1	1	0	0	0	k__Bacteria	p__Cyanobacteria	c__Oxyphotobacteria	o__Chloroplast
OTU_732	7	10	3	3	1	0	0	0	0	0	0	0	0	0	0	0	0	k__Bacteria	p__Firmicutes	c__Negativicutes	o__Selenomonadales	f__Acidaminococcaceae
OTU_526	15	1	3	3	2	0	0	0	0	0	0	0	0	0	0	0	0	k__Bacteria	p__Firmicutes	c__Clostridia	o__Clostridiales	f__Family XI	g__Gallicola
OTU_470	0	0	0	1	1	1	1	2	0	0	2	3	1	4	2	3	3	k__Bacteria	p__Firmicutes	c__Clostridia	o__Clostridiales	f__Ruminococcaceae	g__Ercella
OTU_802	2	2	3	2	2	1	2	2	0	3	1	0	0	1	1	1	1	k__Bacteria	p__Chloroflexi	c__Anaerolineae	o__SBR1031
OTU_766	5	6	6	3	1	0	1	0	0	0	2	0	0	0	0	0	0	k__Bacteria	p__Planctomycetes	c__Phycisphaerae	o__Tepidisphaerales	f__Tepidisphaeraceae
OTU_272	1	3	0	0	1	0	1	3	4	0	0	1	0	0	3	0	6	k__Bacteria	p__Bacteroidetes	c__Bacteroidia	o__Bacteroidales	f__Dysgonomonadaceae	g__Fermentimonas
OTU_1562	3	2	3	0	3	2	0	0	0	0	0	4	0	0	3	3	0	k__Bacteria	p__Chloroflexi	c__Anaerolineae	o__Anaerolineales	f__Anaerolineaceae
OTU_914	9	8	5	0	0	1	0	0	0	0	0	0	0	0	0	0	0	k__Bacteria	p__Proteobacteria	c__Gammaproteobacteria	o__Enterobacteriales	f__Enterobacteriaceae	g__Escherichia-Shigella
OTU_657	0	0	0	1	0	2	0	2	5	1	3	1	0	2	3	1	2	k__Bacteria	p__Chloroflexi	c__Anaerolineae	o__RBG-13-54-9
OTU_1067	1	0	2	4	1	0	0	2	2	1	0	3	1	3	2	1	0	k__Bacteria	p__Armatimonadetes
OTU_738	2	1	5	7	5	1	2	0	0	0	0	0	0	0	0	0	0	k__Bacteria	p__RsaHF231
OTU_556	1	0	0	1	1	3	7	1	1	2	2	0	0	2	1	0	1	k__Bacteria	p__WS1
OTU_779	5	0	1	2	2	2	1	0	1	2	1	0	0	1	0	3	2	k__Bacteria	p__WS1
OTU_630	0	0	0	0	0	0	0	0	0	0	0	0	0	0	0	11	11	k__Bacteria	p__Firmicutes	c__Clostridia	o__Clostridiales	f__Clostridiaceae 1
OTU_601	0	6	0	4	1	1	2	2	1	1	0	3	0	0	1	0	0	k__Bacteria	p__Planctomycetes	c__Planctomycetacia	o__Isosphaerales	f__Isosphaeraceae	g__Paludisphaera
OTU_941	1	1	0	3	2	3	1	0	0	0	0	0	1	1	2	3	4	k__Bacteria	p__Actinobacteria	c__Thermoleophilia	o__Solirubrobacterales	f__67-14
OTU_1296	1	3	4	5	2	0	2	0	1	0	0	1	0	0	1	1	1	k__Bacteria	p__Firmicutes	c__Clostridia	o__Clostridiales	f__Ruminococcaceae	g__Ruminococcaceae UCG-013
OTU_957	3	1	1	1	3	0	1	0	0	3	1	0	0	0	4	2	2	k__Bacteria	p__Actinobacteria	c__Actinobacteria	o__Frankiales	f__Sporichthyaceae
OTU_1168	0	0	0	1	1	2	0	1	1	5	2	2	2	2	1	0	2	k__Bacteria	p__Firmicutes	c__Clostridia	o__Clostridiales	f__Christensenellaceae
OTU_702	0	0	1	0	1	0	2	1	2	1	4	2	1	1	3	3	0	k__Bacteria	p__Firmicutes	c__Clostridia	o__Clostridiales	f__Caldicoprobacteraceae	g__Caldicoprobacter
OTU_653	0	0	0	2	0	2	1	1	2	2	2	1	2	1	1	3	1	k__Bacteria	p__Proteobacteria	c__Deltaproteobacteria	o__Desulfovibrionales	f__Desulfomicrobiaceae	g__Desulfomicrobium
OTU_555	0	2	0	0	0	3	3	0	2	2	4	2	0	1	0	1	1	k__Bacteria	p__Proteobacteria	c__Gammaproteobacteria	o__Betaproteobacteriales	f__Burkholderiaceae	g__Aquabacterium
OTU_1021	2	0	0	1	0	0	0	1	0	0	0	0	3	1	2	4	7	k__Bacteria	p__Firmicutes	c__Clostridia	o__Clostridiales	f__Ruminococcaceae
OTU_614	2	0	2	0	0	1	0	1	3	1	3	1	0	1	0	4	2	k__Bacteria	p__Firmicutes	c__Clostridia	o__Clostridiales	f__Ruminococcaceae	g__Ruminococcaceae NK4A214 group
OTU_826	0	0	1	1	0	2	2	3	1	0	3	2	1	2	0	1	2	k__Bacteria	p__Cloacimonetes	c__Cloacimonadia	o__Cloacimonadales	f__Cloacimonadaceae	g__W5
OTU_889	0	0	0	0	4	0	3	0	1	1	2	0	2	2	3	2	1	k__Bacteria	p__Firmicutes	c__Clostridia	o__Clostridiales	f__Ruminococcaceae
OTU_710	0	0	0	0	0	0	0	2	1	3	2	1	2	2	2	4	2	k__Bacteria	p__Firmicutes	c__Clostridia	o__Clostridiales	f__Ruminococcaceae	g__Ruminococcaceae UCG-013
OTU_586	4	0	0	0	0	0	0	1	3	0	4	1	0	0	0	4	3	k__Bacteria	p__Bacteroidetes	c__Bacteroidia	o__Bacteroidales	f__Tannerellaceae	g__Parabacteroides
OTU_859	1	4	0	1	0	1	0	0	2	1	1	0	1	0	2	3	3	k__Bacteria	p__Proteobacteria	c__Alphaproteobacteria	o__Rhizobiales	f__Rhizobiaceae
OTU_734	0	3	0	0	0	1	1	1	1	1	2	4	0	0	3	2	1	k__Bacteria	p__Firmicutes	c__Clostridia	o__Clostridiales	f__Peptococcaceae
OTU_565	1	2	0	2	0	1	2	0	4	2	3	0	0	0	0	1	2	k__Bacteria	p__Proteobacteria	c__Alphaproteobacteria	o__Rhizobiales	f__Rhizobiales Incertae Sedis	g__Bauldia
OTU_580	7	4	3	2	2	1	1	0	0	0	0	0	0	0	0	0	0	k__Bacteria	p__Bacteroidetes	c__Bacteroidia	o__Bacteroidales	f__Rikenellaceae	g__Alistipes
OTU_595	1	3	2	1	5	0	1	4	0	1	0	0	1	1	0	0	0	k__Bacteria	p__Firmicutes	c__Clostridia	o__Clostridiales	f__Ruminococcaceae	g__Candidatus Soleaferrea
OTU_679	0	0	0	1	0	0	0	1	1	3	5	0	3	4	0	1	1	k__Bacteria	p__Firmicutes	c__Clostridia	o__Clostridiales	f__Ruminococcaceae
OTU_1206	3	2	1	1	3	2	0	1	2	0	1	0	3	0	0	1	0
OTU_1434	0	1	1	3	2	2	8	0	0	0	1	0	0	0	2	0	0	k__Bacteria	p__Cloacimonetes	c__Cloacimonadia	o__Cloacimonadales
OTU_1272	10	2	4	2	1	1	0	0	0	0	0	0	0	0	0	0	0	k__Bacteria	p__Proteobacteria	c__Deltaproteobacteria	o__Syntrophobacterales	f__Syntrophobacteraceae	g__Syntrophobacter
OTU_1090	1	1	1	1	1	2	0	2	0	2	2	0	1	2	1	1	2	k__Bacteria	p__Synergistetes	c__Synergistia	o__Synergistales	f__Synergistaceae
OTU_761	1	0	0	0	0	1	0	2	1	2	2	0	4	2	0	2	3	k__Bacteria	p__Actinobacteria	c__WCHB1-81
OTU_1158	2	3	2	1	3	2	0	2	0	1	1	0	0	2	0	0	1	k__Bacteria	p__Kiritimatiellaeota	c__Kiritimatiellae	o__WCHB1-41
OTU_740	0	9	3	3	3	2	0	0	0	0	0	0	0	0	0	0	0	k__Bacteria	p__Verrucomicrobia	c__Verrucomicrobiae	o__Verrucomicrobiales	f__Verrucomicrobiaceae
OTU_236	7	1	0	0	0	0	2	0	2	3	1	0	1	1	0	1	0	k__Bacteria	p__Firmicutes	c__Clostridia	o__Clostridiales	f__Family XIII
OTU_420	4	0	0	0	0	0	1	4	5	0	0	3	1	1	0	0	0	k__Bacteria	p__Firmicutes	c__Clostridia	o__Clostridiales	f__Ruminococcaceae	g__Pygmaiobacter
OTU_323	0	0	0	0	1	1	0	4	0	2	3	0	3	0	1	3	1	k__Bacteria	p__Firmicutes	c__Clostridia	o__Clostridiales	f__Ruminococcaceae
OTU_564	2	3	4	3	0	2	0	1	1	1	1	1	0	0	0	0	0	k__Bacteria	p__Firmicutes	c__Clostridia	o__Clostridiales	f__Christensenellaceae	g__Christensenellaceae R-7 group
OTU_955	3	5	1	1	1	2	2	0	1	1	2	0	0	0	0	0	0	k__Bacteria	p__Proteobacteria	c__Alphaproteobacteria	o__Rhodobacterales	f__Rhodobacteraceae
OTU_561	0	0	0	0	0	0	0	0	0	0	0	0	0	0	4	4	11	k__Bacteria	p__Firmicutes	c__Clostridia	o__Clostridiales	f__Ruminococcaceae	g__Fastidiosipila
OTU_455	0	0	0	0	1	0	0	0	3	1	1	1	2	1	1	3	5	k__Bacteria	p__Firmicutes	c__Clostridia	o__Clostridiales	f__Christensenellaceae
OTU_533	0	0	0	0	0	0	0	0	1	1	2	1	1	0	4	1	8	k__Bacteria	p__Bacteroidetes	c__Bacteroidia	o__Bacteroidales	f__Paludibacteraceae	g__Paludibacter
OTU_373	5	1	0	3	1	0	1	1	1	2	0	3	0	0	0	1	0	k__Bacteria	p__Firmicutes	c__Clostridia	o__Clostridiales	f__Christensenellaceae	g__Christensenellaceae R-7 group
OTU_720	1	0	0	0	1	0	1	4	4	1	0	2	0	0	2	1	2	k__Bacteria	p__Firmicutes	c__Clostridia	o__Clostridiales	f__Christensenellaceae
OTU_563	3	0	0	0	1	3	1	0	4	2	0	1	1	1	0	2	0	k__Bacteria	p__Proteobacteria	c__Deltaproteobacteria	o__Bdellovibrionales	f__Bacteriovoracaceae	g__Peredibacter
OTU_639	1	5	1	5	1	2	3	1	0	0	0	0	0	0	0	0	0	k__Bacteria	p__Armatimonadetes
OTU_1539	0	1	8	2	2	0	4	0	0	1	0	0	0	1	0	0	0	k__Bacteria	p__Firmicutes	c__Clostridia	o__Clostridiales	f__Ruminococcaceae	g__Ercella	s__Ercella succinigenes
OTU_1066	1	1	1	0	0	2	1	0	2	1	0	0	1	3	2	1	3	k__Bacteria	p__Synergistetes	c__Synergistia	o__Synergistales	f__Synergistaceae
OTU_550	0	1	0	2	1	1	0	1	0	0	2	4	0	2	0	2	3	k__Bacteria	p__Actinobacteria	c__Acidimicrobiia	o__Microtrichales	f__Microtrichaceae
OTU_549	2	4	3	2	3	1	0	1	0	0	1	0	1	1	0	0	0	k__Bacteria	p__Acidobacteria	c__Acidobacteriia	o__Solibacterales	f__Solibacteraceae (Subgroup 3)	g__Candidatus Solibacter
OTU_704	1	0	1	1	0	0	2	1	0	3	2	1	0	0	4	1	1	k__Bacteria	p__Actinobacteria	c__Actinobacteria	o__Corynebacteriales	f__Nocardiaceae	g__Gordonia
OTU_775	3	0	1	2	0	1	1	1	0	2	2	1	1	0	0	0	3	k__Bacteria	p__Proteobacteria	c__Alphaproteobacteria	o__Rhizobiales	f__Rhizobiaceae
OTU_1079	4	4	1	3	0	1	2	0	0	1	0	1	0	0	1	0	0	k__Bacteria	p__Proteobacteria	c__Gammaproteobacteria	o__Pseudomonadales	f__Pseudomonadaceae	g__Pseudomonas
OTU_797	16	0	0	0	0	0	0	0	1	0	0	0	0	0	0	1	0	k__Bacteria	p__Firmicutes	c__Clostridia	o__Clostridiales	f__Ruminococcaceae
OTU_400	0	0	0	1	0	0	0	0	0	0	0	0	0	0	1	1	15	k__Bacteria	p__Firmicutes	c__Clostridia	o__Clostridiales	f__Ruminococcaceae	g__Ruminococcaceae NK4A214 group
OTU_603	3	2	5	3	1	2	1	0	0	0	0	0	0	1	0	0	0	k__Bacteria	p__Proteobacteria	c__Alphaproteobacteria	o__Acetobacterales	f__Acetobacteraceae
OTU_690	4	2	0	1	0	2	0	2	1	1	1	1	2	1	0	0	0	k__Bacteria	p__Planctomycetes	c__Planctomycetacia	o__Pirellulales	f__Pirellulaceae	g__Pirellula
OTU_969	0	2	3	8	3	1	1	0	0	0	0	0	0	0	0	0	0	k__Bacteria	p__Firmicutes	c__Clostridia	o__Clostridiales	f__Family XI	g__W5053
OTU_952	3	0	1	1	1	2	0	1	1	1	3	0	2	0	0	2	0
OTU_557	2	0	0	1	0	1	0	0	0	5	1	3	4	1	0	0	0	k__Bacteria	p__Firmicutes	c__Clostridia	o__Clostridiales	f__Ruminococcaceae
OTU_457	1	5	1	2	3	0	0	1	2	1	1	0	0	0	0	0	1	k__Bacteria	p__Proteobacteria	c__Gammaproteobacteria
OTU_749	1	6	4	0	1	2	2	0	0	0	1	0	1	0	0	0	0	k__Bacteria	p__Firmicutes	c__Clostridia	o__Clostridiales	f__Gracilibacteraceae	g__Gracilibacter
OTU_816	1	1	1	3	1	3	1	0	0	0	3	0	0	1	3	0	0	k__Bacteria	p__Planctomycetes	c__Phycisphaerae	o__MSBL9	f__KCLunmb-38-53
OTU_474	3	1	2	3	2	0	1	0	0	1	0	2	1	1	0	0	0	k__Bacteria	p__Proteobacteria	c__Alphaproteobacteria	o__Rhizobiales	f__Devosiaceae	g__Devosia
OTU_843	5	1	2	2	0	0	0	0	0	0	0	0	0	1	4	1	1	k__Bacteria	p__Firmicutes	c__Clostridia	o__Clostridiales	f__Peptococcaceae
OTU_347	1	1	3	1	0	1	0	0	1	1	0	1	0	2	1	0	4	k__Bacteria	p__Firmicutes	c__Clostridia	o__Clostridiales	f__Gracilibacteraceae
OTU_764	3	3	0	2	2	1	0	0	0	1	2	0	0	0	1	0	2	k__Bacteria	p__Proteobacteria	c__Alphaproteobacteria	o__Rhizobiales
OTU_522	1	0	0	4	1	0	0	1	2	2	0	2	1	2	1	0	0	k__Bacteria	p__Firmicutes	c__Clostridia	o__Clostridiales	f__Christensenellaceae	g__Christensenellaceae R-7 group
OTU_640	8	1	2	1	2	1	0	1	0	0	1	0	0	0	0	0	0	k__Bacteria	p__Firmicutes	c__Clostridia	o__Clostridiales	f__Ruminococcaceae	g__[Eubacterium] coprostanoligenes group
OTU_539	0	0	2	1	0	1	1	1	1	1	1	1	0	0	4	3	0	k__Bacteria	p__Synergistetes	c__Synergistia	o__Synergistales	f__Synergistaceae
OTU_1071	0	2	2	1	2	1	0	1	0	3	0	1	2	1	0	0	1	k__Bacteria	p__Bacteroidetes	c__Bacteroidia	o__Flavobacteriales	f__Weeksellaceae	g__Cloacibacterium
OTU_1143	0	0	0	0	0	0	0	0	0	0	0	0	0	0	3	6	8	k__Bacteria	p__Firmicutes	c__Clostridia	o__Clostridiales	f__Christensenellaceae	g__Christensenellaceae R-7 group
OTU_1358	0	2	0	1	0	0	0	1	1	1	6	3	0	1	1	0	0
OTU_714	0	3	7	0	1	2	0	1	0	0	2	0	0	0	0	1	0	k__Bacteria	p__Cyanobacteria	c__Oxyphotobacteria	o__Chloroplast
OTU_830	3	0	1	1	0	0	0	1	4	2	3	0	2	0	0	0	0	k__Bacteria	p__Bacteroidetes	c__Bacteroidia	o__Bacteroidales	f__M2PB4-65 termite group
OTU_1172	5	2	0	0	3	1	0	2	0	0	0	0	2	0	2	0	0	k__Bacteria	p__Proteobacteria	c__Alphaproteobacteria	o__Rhizobiales	f__C2U
OTU_823	0	0	0	0	1	0	0	1	0	4	2	1	2	1	4	1	0	k__Bacteria	p__Firmicutes	c__Clostridia	o__Clostridiales	f__Christensenellaceae	g__Christensenellaceae R-7 group
OTU_582	0	3	2	2	1	0	0	1	3	0	1	2	1	1	0	0	0	k__Bacteria	p__Proteobacteria	c__Deltaproteobacteria	o__Desulfobacterales	f__Desulfobacteraceae
OTU_871	5	0	1	0	3	1	0	3	1	1	1	1	0	0	0	0	0	k__Bacteria	p__Bacteroidetes	c__Bacteroidia	o__Flavobacteriales	f__Flavobacteriaceae	g__Flavobacterium
OTU_1389	0	0	0	0	0	0	0	0	0	0	0	0	0	0	0	15	2	k__Bacteria	p__Bacteroidetes	c__Bacteroidia	o__Bacteroidales	f__Tannerellaceae	g__Parabacteroides
OTU_1009	1	2	1	2	0	4	3	1	1	2	0	0	0	0	0	0	0	k__Bacteria	p__Firmicutes	c__Clostridia	o__Clostridiales	f__Ruminococcaceae	g__Fastidiosipila
OTU_715	0	0	0	1	4	1	0	2	0	2	3	0	1	0	3	0	0	k__Bacteria	p__Firmicutes	c__Clostridia	o__Clostridiales	f__Ruminococcaceae	g__Ruminococcaceae UCG-010
OTU_301	2	2	1	1	2	1	0	1	0	0	0	1	1	1	0	2	1	k__Bacteria	p__Actinobacteria	c__Actinobacteria	o__PeM15
OTU_577	0	1	0	0	1	0	0	1	1	1	1	0	1	0	3	2	4	k__Bacteria	p__Firmicutes	c__Clostridia	o__Clostridiales	f__Ruminococcaceae	g__Ruminococcaceae UCG-010
OTU_864	2	2	2	0	2	4	0	1	0	0	0	1	0	2	0	0	0	k__Bacteria	p__Firmicutes	c__Negativicutes	o__Selenomonadales	f__Veillonellaceae	g__Anaerovibrio
OTU_694	0	0	0	0	0	0	0	0	1	1	2	5	2	3	1	1	0	k__Bacteria	p__Firmicutes	c__Clostridia	o__Clostridiales	f__Ruminococcaceae	g__Ercella
OTU_462	4	3	4	0	3	0	2	0	0	0	0	0	0	0	0	0	0	k__Bacteria	p__Verrucomicrobia	c__Verrucomicrobiae	o__Verrucomicrobiales	f__Rubritaleaceae	g__Luteolibacter
OTU_799	2	1	1	1	0	2	1	0	1	1	3	0	2	1	0	0	0	k__Bacteria	p__Proteobacteria	c__Deltaproteobacteria	o__Syntrophobacterales	f__Syntrophaceae	g__Smithella
OTU_696	0	1	2	1	1	0	0	0	1	3	2	1	0	0	3	0	1	k__Bacteria	p__Firmicutes	c__Clostridia	o__Clostridiales	f__Ruminococcaceae
OTU_1164	0	0	1	2	0	2	1	1	0	0	3	0	1	1	0	1	3	k__Bacteria	p__Armatimonadetes
OTU_1025	1	0	0	0	0	0	0	1	6	0	3	0	0	3	0	0	2
OTU_1487	1	8	0	0	0	0	0	3	2	2	0	0	0	0	0	0	0	k__Bacteria	p__Firmicutes	c__Negativicutes	o__Selenomonadales	f__Veillonellaceae	g__Schwartzia
OTU_845	0	1	1	0	2	0	1	1	1	0	2	2	1	0	2	1	1	k__Bacteria	p__Chloroflexi	c__Anaerolineae	o__Anaerolineales	f__Anaerolineaceae	g__Anaerolineaceae UCG-001
OTU_484	1	0	1	2	0	1	1	0	2	1	2	2	2	0	0	0	1	k__Bacteria	p__Firmicutes	c__Clostridia	o__Clostridiales	f__Ruminococcaceae	g__Ruminiclostridium 1
OTU_743	4	0	0	1	0	0	0	0	1	1	1	3	2	1	0	1	1
OTU_855	2	0	1	0	1	0	4	1	3	1	0	1	0	1	1	0	0	k__Bacteria	p__Bacteroidetes	c__Bacteroidia	o__Bacteroidales	f__Bacteroidetes vadinHA17
OTU_617	0	0	3	1	0	0	0	0	4	0	1	0	1	0	0	4	2	k__Bacteria	p__Bacteroidetes	c__Bacteroidia	o__Bacteroidales	f__p-251-o5
OTU_874	6	3	0	0	2	0	0	0	0	1	1	0	2	0	0	0	1	k__Bacteria	p__Firmicutes	c__Clostridia	o__Clostridiales	f__Christensenellaceae	g__Christensenellaceae R-7 group
OTU_1284	2	0	0	0	1	0	3	1	1	0	1	0	1	1	3	0	2	k__Bacteria	p__Bacteroidetes	c__Bacteroidia	o__Bacteroidales	f__Prolixibacteraceae
OTU_818	1	4	1	2	2	1	0	1	0	1	0	1	0	2	0	0	0	k__Bacteria	p__Planctomycetes	c__Planctomycetacia	o__Pirellulales	f__Pirellulaceae
OTU_786	0	2	1	0	2	2	0	3	0	2	0	1	0	1	1	0	1	k__Bacteria	p__Armatimonadetes
OTU_1179	4	2	1	2	1	1	0	1	0	0	3	0	0	1	0	0	0	k__Bacteria	p__Chloroflexi	c__Anaerolineae	o__Anaerolineales	f__Anaerolineaceae
OTU_1623	3	0	2	3	0	1	2	1	0	0	0	1	1	2	0	0	0	k__Bacteria	p__Cloacimonetes	c__Cloacimonadia	o__Cloacimonadales	f__W27
OTU_1000	0	2	1	1	0	2	0	1	1	0	2	1	2	1	1	1	0	k__Bacteria	p__Chloroflexi	c__Anaerolineae
OTU_1149	0	0	0	0	0	0	1	1	4	2	1	1	3	1	1	1	0	k__Bacteria	p__Firmicutes	c__Clostridia	o__Clostridiales	f__Ruminococcaceae
OTU_1302	9	3	1	1	0	0	0	0	0	0	0	1	1	0	0	0	0	k__Bacteria	p__Firmicutes	c__Negativicutes	o__Selenomonadales	f__Acidaminococcaceae
OTU_934	2	2	2	0	0	0	0	1	0	0	2	1	0	1	1	2	1	k__Bacteria	p__Bacteroidetes	c__Bacteroidia	o__Bacteroidales	f__Rikenellaceae	g__DMER64
OTU_915	1	3	3	0	2	2	3	0	0	1	0	0	0	0	0	0	0	k__Bacteria	p__Planctomycetes	c__Planctomycetacia	o__Gemmatales	f__Gemmataceae
OTU_1428	0	0	0	0	0	1	3	3	1	4	1	0	0	0	1	0	1	k__Bacteria	p__Firmicutes	c__Clostridia	o__Clostridiales	f__Ruminococcaceae	g__Ruminococcaceae UCG-013
OTU_737	2	2	3	1	0	0	0	0	1	1	0	0	2	0	2	1	0	k__Bacteria	p__Firmicutes	c__Clostridia	o__Clostridiales	f__Ruminococcaceae	g__Ruminococcaceae UCG-010
OTU_685	1	0	1	1	0	0	1	2	0	1	1	1	1	3	0	1	1	k__Bacteria	p__Kiritimatiellaeota	c__Kiritimatiellae	o__WCHB1-41
OTU_931	1	0	2	3	1	2	5	0	1	0	0	0	0	0	0	0	0	k__Bacteria	p__Firmicutes	c__Clostridia	o__Clostridiales	f__Eubacteriaceae	g__Eubacterium
OTU_669	0	1	0	2	2	1	0	1	1	0	1	1	0	1	0	2	1	k__Bacteria	p__Firmicutes	c__Clostridia	o__Clostridiales	f__Ruminococcaceae	g__Ruminococcaceae NK4A214 group
OTU_606	1	2	1	0	0	0	0	1	1	5	0	1	0	1	0	1	0	k__Bacteria	p__Proteobacteria	c__Gammaproteobacteria	o__Xanthomonadales	f__Xanthomonadaceae	g__Stenotrophomonas
OTU_1137	4	0	3	2	2	1	0	0	0	0	0	0	0	0	0	1	1	k__Bacteria	p__Firmicutes	c__Clostridia	o__Clostridiales	f__Clostridiaceae 1
OTU_958	0	0	1	0	1	1	0	2	0	1	3	3	0	2	0	0	0	k__Bacteria	p__Firmicutes	c__Clostridia	o__Clostridiales	f__Ruminococcaceae	g__Ruminiclostridium 1
OTU_895	1	1	1	0	2	1	3	0	0	0	0	3	1	1	0	0	0	k__Bacteria	p__WS1
OTU_1298	0	2	0	3	1	2	2	0	0	0	0	2	0	1	1	0	0	k__Bacteria	p__Cyanobacteria	c__Oxyphotobacteria	o__Chloroplast	f__Tetradesmus obliquus	g__Tetradesmus obliquus	s__Tetradesmus obliquus
OTU_709	0	0	0	1	0	0	0	1	2	0	7	0	2	1	0	0	0	k__Bacteria	p__Chlamydiae	c__LD1-PA32
OTU_844	2	2	0	1	1	0	1	0	0	0	0	0	2	1	2	1	1	k__Bacteria	p__Proteobacteria	c__Alphaproteobacteria	o__Sphingomonadales	f__Sphingomonadaceae	g__Sphingopyxis
OTU_1060	0	1	0	0	3	0	0	1	0	0	0	0	2	2	2	2	1	k__Bacteria	p__Actinobacteria	c__Actinobacteria	o__Propionibacteriales	f__Nocardioidaceae	g__Aeromicrobium
OTU_943	2	0	1	1	0	0	0	1	1	0	2	1	0	0	2	2	1	k__Bacteria	p__Firmicutes	c__Clostridia	o__Clostridiales	f__Ruminococcaceae	g__Ercella
OTU_865	2	0	1	0	3	1	1	1	1	1	0	1	1	1	0	0	0	k__Bacteria	p__Firmicutes	c__Clostridia	o__Clostridiales	f__Syntrophomonadaceae	g__Syntrophomonas
OTU_733	2	0	0	0	1	1	0	0	1	4	2	1	1	0	0	0	1	k__Bacteria	p__Proteobacteria	c__Deltaproteobacteria	o__Bdellovibrionales	f__Bdellovibrionaceae	g__Bdellovibrio
OTU_791	2	0	0	1	1	2	0	2	2	0	0	1	0	2	0	0	1	k__Bacteria	p__Firmicutes	c__Clostridia	o__Clostridiales	f__Ruminococcaceae	g__Ruminiclostridium 1
OTU_953	11	1	0	0	0	0	1	1	0	0	0	0	0	0	0	0	0	k__Bacteria	p__Firmicutes	c__Clostridia	o__Clostridiales	f__Ruminococcaceae	g__Oscillibacter
OTU_989	0	0	0	1	1	0	1	1	1	1	2	1	0	1	1	1	2	k__Bacteria	p__Bacteroidetes	c__Bacteroidia	o__Flavobacteriales	f__Weeksellaceae	g__Chryseobacterium
OTU_1621	0	0	2	1	0	0	0	2	1	1	0	1	2	0	1	1	2	k__Bacteria	p__Firmicutes	c__Clostridia	o__Clostridiales	f__Lachnospiraceae
OTU_1100	0	0	0	2	2	1	3	2	3	1	0	0	0	0	0	0	0	k__Bacteria	p__Spirochaetes	c__Leptospirae	o__Leptospirales	f__Leptospiraceae	g__RBG-16-49-21
OTU_1201	1	1	2	4	0	2	0	0	1	1	2	0	0	0	0	0	0	k__Bacteria	p__Synergistetes	c__Synergistia	o__Synergistales	f__Synergistaceae	g__Syner-01
OTU_1185	5	0	1	0	1	0	0	2	0	0	0	0	0	1	1	1	2	k__Bacteria	p__Firmicutes	c__Clostridia	o__Clostridiales	f__Ruminococcaceae	g__Ruminococcaceae UCG-013
OTU_755	3	9	0	2	0	0	0	0	0	0	0	0	0	0	0	0	0	k__Bacteria	p__Verrucomicrobia	c__Verrucomicrobiae	o__Verrucomicrobiales	f__DEV007
OTU_1647	0	0	0	0	0	0	0	0	0	0	0	0	0	0	2	5	7	k__Bacteria	p__Patescibacteria	c__ABY1	o__Candidatus Falkowbacteria
OTU_510	2	1	0	3	0	1	0	1	1	0	0	0	1	0	3	0	0	k__Bacteria	p__Firmicutes	c__Clostridia	o__Clostridiales	f__Clostridiaceae 1	g__Clostridium sensu stricto 1
OTU_1042	1	0	0	0	0	0	0	0	3	0	0	0	0	0	2	6	1	k__Bacteria	p__Firmicutes	c__Clostridia	o__Clostridiales	f__Lachnospiraceae	g__Lachnoclostridium 5
OTU_747	1	0	0	1	2	1	0	4	1	2	1	0	0	0	0	0	0	k__Bacteria	p__Kiritimatiellaeota	c__Kiritimatiellae	o__WCHB1-41
OTU_1494	2	0	0	1	3	0	1	1	0	0	1	0	2	0	0	1	1	k__Bacteria	p__Proteobacteria	c__Alphaproteobacteria	o__Rhodobacterales	f__Rhodobacteraceae
OTU_1030	1	1	0	1	1	0	0	0	2	1	1	1	1	0	1	2	0	k__Bacteria	p__Proteobacteria	c__Alphaproteobacteria	o__Caulobacterales	f__Caulobacteraceae	g__Brevundimonas
OTU_1559	0	0	0	1	1	1	0	3	1	0	1	1	0	1	2	0	1	k__Bacteria	p__Firmicutes	c__Clostridia	o__Clostridiales	f__Ruminococcaceae	g__Ruminococcaceae UCG-013
OTU_807	0	1	0	1	0	1	3	0	3	1	0	0	1	1	0	1	0	k__Bacteria	p__Chloroflexi	c__Anaerolineae	o__Anaerolineales	f__Anaerolineaceae	g__ADurb.Bin120
OTU_1570	1	3	1	0	1	2	0	3	1	1	0	0	0	0	0	0	0	k__Bacteria	p__Hydrogenedentes	c__Hydrogenedentia	o__Hydrogenedentiales	f__Hydrogenedensaceae
OTU_1052	1	1	0	1	0	1	1	0	2	1	1	1	0	1	0	1	1	k__Bacteria	p__Proteobacteria	c__Alphaproteobacteria	o__Rhizobiales	f__Xanthobacteraceae	g__Xanthobacter
OTU_1228	0	0	0	0	0	0	0	1	0	2	3	1	1	1	1	0	3	k__Bacteria	p__WS1
OTU_996	6	0	0	0	0	0	0	0	3	2	1	1	0	0	0	0	0	k__Bacteria	p__Tenericutes	c__Mollicutes	o__Acholeplasmatales	f__Acholeplasmataceae	g__Acholeplasma
OTU_487	0	1	0	1	1	0	1	2	1	3	0	0	0	0	0	2	1	k__Bacteria	p__Firmicutes	c__Clostridia	o__Clostridiales	f__Lachnospiraceae
OTU_656	1	1	5	4	0	0	2	0	0	0	0	0	0	0	0	0	0	k__Bacteria	p__Firmicutes	c__Clostridia	o__Clostridiales	f__Peptostreptococcaceae	g__Acetoanaerobium
OTU_776	0	1	2	3	4	2	0	0	0	0	1	0	0	0	0	0	0	k__Bacteria	p__Verrucomicrobia	c__Verrucomicrobiae	o__Verrucomicrobiales	f__Rubritaleaceae	g__Luteolibacter
OTU_304	1	1	0	0	0	0	0	0	1	0	0	1	5	4	0	0	0	k__Bacteria	p__Proteobacteria	c__Gammaproteobacteria	o__Betaproteobacteriales	f__Rhodocyclaceae	g__Dechloromonas	s__metagenome
OTU_1192	0	0	2	1	1	0	0	2	0	0	1	0	0	1	3	0	2	k__Bacteria	p__Firmicutes	c__Clostridia	o__Clostridiales	f__Family XI	g__Tissierella
OTU_1269	0	0	0	0	2	1	0	0	0	2	0	2	1	5	0	0	0	k__Bacteria	p__Kiritimatiellaeota	c__Kiritimatiellae	o__WCHB1-41
OTU_1145	0	1	2	1	1	1	1	3	0	0	2	0	0	1	0	0	0	k__Bacteria	p__Firmicutes	c__Clostridia	o__Clostridiales	f__Ruminococcaceae	g__[Eubacterium] coprostanoligenes group
OTU_528	1	0	0	3	2	0	1	0	2	0	2	0	1	0	0	0	0	k__Bacteria	p__Chloroflexi	c__Anaerolineae	o__Anaerolineales	f__Anaerolineaceae	g__Flexilinea
OTU_512	2	0	0	0	1	0	1	0	1	1	0	0	1	0	2	1	2	k__Bacteria	p__Patescibacteria	c__Saccharimonadia	o__Saccharimonadales
OTU_506	3	0	0	0	1	0	1	3	0	0	1	2	1	0	0	0	0	k__Bacteria	p__Firmicutes	c__Clostridia	o__Clostridiales	f__Peptococcaceae	g__Pelotomaculum
OTU_1153	1	0	1	1	0	0	1	0	0	1	1	0	0	2	0	3	1	k__Bacteria	p__Actinobacteria	c__Actinobacteria	o__Corynebacteriales	f__Mycobacteriaceae	g__Mycobacterium
OTU_482	0	0	0	0	0	0	0	0	0	0	0	0	0	0	0	5	7	k__Bacteria	p__Firmicutes	c__Clostridia	o__Clostridiales	f__Lachnospiraceae
OTU_1573	0	1	0	2	4	1	2	0	0	0	0	0	0	0	0	2	0	k__Bacteria	p__Proteobacteria	c__Alphaproteobacteria	o__Rhizobiales	f__Beijerinckiaceae
OTU_808	2	2	1	1	3	1	2	0	0	0	0	0	0	0	0	0	0	k__Bacteria	p__Actinobacteria	c__Coriobacteriia	o__OPB41
OTU_1475	1	0	3	5	0	2	1	0	0	0	0	0	0	0	0	0	0	k__Bacteria	p__Proteobacteria	c__Gammaproteobacteria	o__Chromatiales	f__Chromatiaceae	g__Thiocapsa
OTU_987	1	2	2	2	0	2	0	0	0	0	0	0	0	0	2	1	0	k__Bacteria	p__Chloroflexi	c__Anaerolineae	o__Anaerolineales	f__Anaerolineaceae
OTU_1409	0	0	0	0	0	0	0	0	1	3	1	1	0	2	0	4	0	k__Bacteria	p__Firmicutes	c__Clostridia	o__Clostridiales	f__Syntrophomonadaceae	g__Syntrophomonas
OTU_531	2	1	1	0	1	2	0	3	0	0	1	0	0	0	0	0	1	k__Bacteria	p__Chloroflexi	c__Anaerolineae	o__SBR1031
OTU_1240	1	1	2	1	2	0	1	1	2	0	0	0	0	0	0	0	1	k__Bacteria	p__Actinobacteria	c__Acidimicrobiia	o__Microtrichales
OTU_1002	1	0	0	1	1	0	1	2	2	1	2	0	1	0	0	0	0	k__Bacteria	p__Proteobacteria	c__Gammaproteobacteria	o__Pseudomonadales	f__Pseudomonadaceae	g__Thiopseudomonas
OTU_798	0	0	0	0	0	0	0	0	1	2	0	0	0	0	0	6	3	k__Bacteria	p__Firmicutes	c__Clostridia	o__Clostridiales	f__Lachnospiraceae	g__Lachnospiraceae UCG-010
OTU_629	1	1	2	3	0	2	0	1	0	0	1	0	0	0	0	0	1	k__Bacteria	p__Firmicutes	c__Clostridia	o__Clostridiales	f__Clostridiales vadinBB60 group
OTU_960	1	0	0	0	0	1	2	1	0	0	0	0	0	0	0	7	0	k__Bacteria	p__Bacteroidetes	c__Bacteroidia	o__Bacteroidales	f__Bacteroidaceae	g__Bacteroides
OTU_1235	2	3	0	1	1	1	1	0	1	0	0	1	0	1	0	0	0	k__Bacteria	p__Cyanobacteria	c__Oxyphotobacteria	o__Chloroplast
OTU_706	1	1	1	0	1	4	0	0	0	0	2	0	1	1	0	0	0	k__Bacteria	p__Proteobacteria	c__Deltaproteobacteria	o__SAR324 clade(Marine group B)
OTU_1319	0	0	1	0	0	1	1	0	1	2	1	1	1	2	0	0	1	k__Bacteria	p__Actinobacteria	c__Coriobacteriia	o__Coriobacteriales
OTU_1591	0	0	0	0	0	0	1	1	4	3	0	2	1	0	0	0	0	k__Bacteria	p__Hydrogenedentes	c__Hydrogenedentia	o__Hydrogenedentiales	f__Hydrogenedensaceae
OTU_494	1	1	0	1	3	0	0	1	0	0	0	0	1	1	0	0	2	k__Bacteria	p__Proteobacteria	c__Alphaproteobacteria	o__Rhodobacterales	f__Rhodobacteraceae	g__Paracoccus
OTU_992	0	2	0	0	2	0	1	0	1	0	2	1	0	0	1	0	1	k__Bacteria	p__Proteobacteria	c__Alphaproteobacteria	o__Rhizobiales	f__Rhizobiaceae	g__Aminobacter
OTU_1065	2	1	0	0	0	0	0	0	0	1	0	1	1	0	3	1	1	k__Bacteria	p__Actinobacteria	c__Actinobacteria	o__Frankiales	f__Frankiaceae	g__Jatrophihabitans
OTU_708	1	1	2	0	0	3	0	1	0	2	0	1	0	0	0	0	0	k__Archaea	p__Euryarchaeota	c__Methanomicrobia	o__Methanomicrobiales
OTU_568	0	0	0	0	0	0	0	0	1	0	0	1	1	1	2	2	3	k__Archaea	p__Euryarchaeota	c__Methanobacteria	o__Methanobacteriales	f__Methanobacteriaceae	g__Methanobacterium
OTU_652	2	0	0	0	0	0	0	0	2	2	1	1	0	0	1	2	0	k__Bacteria	p__Bacteroidetes	c__Bacteroidia	o__Bacteroidales	f__Tannerellaceae	g__Parabacteroides
OTU_1236	0	2	0	0	0	1	1	0	1	1	1	2	1	1	0	0	0	k__Bacteria	p__WS1
OTU_659	2	1	0	3	0	0	2	0	0	1	1	1	0	0	0	0	0	k__Bacteria	p__Kiritimatiellaeota	c__Kiritimatiellae	o__WCHB1-41
OTU_620	0	3	3	0	1	1	1	0	0	1	1	0	0	0	0	0	0	k__Bacteria	p__Firmicutes	c__Clostridia	o__Clostridiales	f__Christensenellaceae	g__Christensenellaceae R-7 group
OTU_1220	0	3	0	2	2	1	1	1	0	0	1	0	0	0	0	0	0	k__Bacteria	p__Firmicutes	c__Clostridia	o__Clostridiales	f__Peptococcaceae
OTU_1080	4	4	2	0	1	0	0	0	0	0	0	0	0	0	0	0	0	k__Archaea	p__Euryarchaeota	c__Methanobacteria	o__Methanobacteriales	f__Methanobacteriaceae	g__Methanobacterium
OTU_795	5	1	2	0	0	1	0	1	0	0	1	0	0	0	0	0	0	k__Bacteria	p__Proteobacteria	c__Deltaproteobacteria	o__Bdellovibrionales	f__Bdellovibrionaceae	g__Bdellovibrio
OTU_440	0	0	0	0	1	1	0	1	2	1	3	0	0	1	0	0	1	k__Bacteria	p__Firmicutes	c__Clostridia	o__D8A-2
OTU_784	1	2	2	1	1	1	0	1	0	0	0	1	1	0	0	0	0	k__Bacteria	p__Proteobacteria	c__Alphaproteobacteria	o__Rhizobiales	f__Beijerinckiaceae
OTU_1357	2	0	3	0	3	0	1	0	1	1	0	0	0	0	0	0	0	k__Bacteria	p__Firmicutes	c__Clostridia	o__Clostridiales	f__Eubacteriaceae	g__Anaerofustis
OTU_707	0	1	0	0	0	1	0	0	0	0	2	1	1	2	2	0	1	k__Bacteria	p__BRC1
OTU_1104	6	0	0	0	1	1	0	0	1	1	1	0	0	0	0	0	0	k__Bacteria	p__Lentisphaerae	c__Oligosphaeria	o__Oligosphaerales	f__Oligosphaeraceae	g__Oligosphaera
OTU_1028	0	8	1	0	0	0	1	1	0	0	0	0	0	0	0	0	0	k__Bacteria	p__Cyanobacteria	c__Melainabacteria	o__Gastranaerophilales
OTU_1147	9	1	0	0	0	0	0	1	0	0	0	0	0	0	0	0	0	k__Bacteria	p__Firmicutes	c__Clostridia	o__Clostridiales	f__Clostridiales vadinBB60 group
OTU_1506	0	0	1	0	1	1	0	0	2	2	1	1	1	1	0	0	0	k__Bacteria	p__Firmicutes	c__Clostridia	o__Clostridiales	f__Ruminococcaceae	g__Negativibacillus
OTU_742	1	1	0	0	1	0	0	1	0	1	0	1	1	0	1	1	2	k__Archaea	p__Euryarchaeota	c__Methanobacteria	o__Methanobacteriales	f__Methanobacteriaceae	g__Methanosphaera
OTU_726	5	0	2	1	1	0	1	0	0	0	0	0	0	1	0	0	0	k__Bacteria	p__Proteobacteria	c__Gammaproteobacteria	o__Betaproteobacteriales	f__Rhodocyclaceae	g__Thauera
OTU_515	3	1	1	0	0	0	1	0	0	2	0	2	0	1	0	0	0	k__Bacteria	p__Aegiribacteria
OTU_647	2	0	1	3	0	1	0	0	0	0	0	0	0	0	2	0	2	k__Bacteria	p__Chlamydiae	c__Chlamydiae	o__Chlamydiales	f__Parachlamydiaceae	g__Candidatus Protochlamydia
OTU_1524	0	1	0	0	1	0	1	1	0	1	2	1	2	1	0	0	0	k__Bacteria	p__Armatimonadetes
OTU_1312	2	3	2	2	1	0	0	0	1	0	0	0	0	0	0	0	0	k__Bacteria	p__Fibrobacteres	c__Fibrobacteria	o__Fibrobacterales	f__possible family 01
OTU_1424	0	1	0	0	0	1	2	0	0	0	1	1	1	1	1	2	0	k__Bacteria	p__Bacteroidetes	c__Bacteroidia	o__Bacteroidales	f__Prolixibacteraceae
OTU_1166	0	0	0	0	0	0	0	0	0	0	0	0	0	0	5	3	3	k__Bacteria	p__Firmicutes	c__Clostridia	o__Clostridiales	f__Syntrophomonadaceae
OTU_1425	0	0	0	0	0	0	0	0	0	0	0	0	0	1	4	0	5	k__Bacteria	p__Firmicutes	c__Clostridia	o__Clostridiales	f__Family XI	g__Sedimentibacter
OTU_760	0	0	0	0	0	0	0	0	0	0	2	1	1	0	1	1	4	k__Bacteria	p__Proteobacteria	c__Alphaproteobacteria	o__Caulobacterales	f__Caulobacteraceae	g__Brevundimonas
OTU_1472	0	2	0	1	1	0	0	0	0	1	1	0	0	0	2	1	1	k__Bacteria	p__Proteobacteria	c__Alphaproteobacteria	o__Rhodobacterales	f__Rhodobacteraceae
OTU_780	0	0	0	0	0	0	0	2	3	0	0	1	1	0	0	2	1	k__Bacteria	p__Firmicutes	c__Limnochordia	o__Limnochordales	f__Limnochordaceae
OTU_1178	0	0	1	0	0	0	1	0	0	0	0	0	0	0	3	4	1	k__Bacteria	p__Firmicutes	c__Clostridia	o__Clostridiales	f__Family XIII
OTU_1363	0	0	0	0	0	0	1	0	0	2	0	0	1	1	2	1	2	k__Bacteria	p__Firmicutes	c__Clostridia	o__Clostridiales	f__Family XIII	g__Family XIII AD3011 group
OTU_401	1	1	0	0	1	0	0	1	1	0	0	0	0	0	0	2	3	k__Bacteria	p__Firmicutes	c__Clostridia	o__Clostridiales	f__Ruminococcaceae	g__Candidatus Soleaferrea
OTU_537	2	1	2	1	0	1	0	0	0	0	2	0	0	0	0	1	0	k__Bacteria	p__Firmicutes	c__Clostridia	o__Clostridiales	f__Ruminococcaceae
OTU_643	0	0	0	0	0	0	0	0	0	0	0	0	0	0	2	7	1	k__Bacteria	p__Firmicutes	c__Clostridia	o__Clostridiales	f__Ruminococcaceae
OTU_1493	1	2	0	0	0	0	2	0	1	0	1	1	1	0	1	0	0	k__Bacteria	p__Proteobacteria	c__Alphaproteobacteria	o__Caulobacterales	f__Caulobacteraceae	g__Phenylobacterium
OTU_1098	0	2	0	0	0	0	0	1	7	0	0	0	0	0	0	0	0	k__Bacteria	p__Firmicutes	c__Clostridia	o__Clostridiales	f__Ruminococcaceae	g__Caproiciproducens
OTU_419	0	2	0	1	0	0	0	3	0	3	0	0	0	0	0	1	0	k__Bacteria	p__Chloroflexi	c__Anaerolineae	o__Caldilineales	f__Caldilineaceae
OTU_817	0	0	0	0	1	0	0	2	1	2	1	2	0	0	0	1	0	k__Bacteria	p__Bacteroidetes	c__Ignavibacteria	o__OPB56
OTU_1387	0	0	0	0	0	0	0	3	1	0	0	0	0	0	0	6	0	k__Bacteria	p__Bacteroidetes	c__Bacteroidia	o__Bacteroidales	f__Bacteroidaceae	g__Bacteroides
OTU_1128	1	1	0	3	1	0	0	1	0	1	0	1	1	0	0	0	0	k__Bacteria	p__Proteobacteria	c__Alphaproteobacteria	o__Rhizobiales	f__Xanthobacteraceae
OTU_1572	0	0	0	0	0	0	0	0	1	0	0	0	0	1	2	3	3	k__Bacteria	p__Firmicutes	c__Clostridia	o__Clostridiales
OTU_1433	0	0	0	0	0	0	0	2	2	0	0	1	0	0	2	1	2	k__Bacteria	p__Firmicutes	c__Clostridia	o__Clostridiales	f__Family XIII
OTU_1299	0	0	0	0	1	0	0	0	0	1	0	2	1	0	3	1	1	k__Bacteria	p__Chloroflexi	c__Anaerolineae	o__Anaerolineales	f__Anaerolineaceae	g__ADurb.Bin120
OTU_604	1	0	2	1	0	0	1	1	0	2	0	1	0	0	1	0	0	k__Bacteria	p__Actinobacteria	c__Thermoleophilia	o__Solirubrobacterales	f__Solirubrobacteraceae	g__Conexibacter
OTU_1448	3	1	1	1	0	0	0	1	0	0	2	0	0	1	0	0	0	k__Bacteria	p__Proteobacteria	c__Gammaproteobacteria	o__Betaproteobacteriales	f__Burkholderiaceae	g__Alcaligenes
OTU_929	2	3	0	1	2	0	1	0	1	0	0	0	0	0	0	0	0	k__Bacteria	p__Proteobacteria	c__Gammaproteobacteria	o__Betaproteobacteriales	f__B1-7BS
OTU_1365	0	0	0	0	1	0	2	3	0	0	1	0	0	0	1	2	0	k__Bacteria	p__Chloroflexi	c__Anaerolineae	o__Anaerolineales	f__Anaerolineaceae	g__Levilinea
OTU_634	2	1	0	2	2	2	1	0	0	0	0	0	0	0	0	0	0	k__Bacteria	p__Proteobacteria	c__Deltaproteobacteria	o__Desulfovibrionales	f__Desulfovibrionaceae	g__Desulfovibrio
OTU_858	3	3	1	0	0	0	0	0	0	0	0	0	0	0	0	2	0	k__Bacteria	p__Actinobacteria	c__Actinobacteria	o__Micrococcales	f__Microbacteriaceae	g__Leucobacter
OTU_465	7	0	0	1	0	0	0	0	0	0	1	0	0	0	0	0	0	k__Bacteria	p__Actinobacteria	c__Actinobacteria	o__Micrococcales	f__Dermatophilaceae
OTU_551	6	0	0	1	1	0	1	0	0	0	0	0	0	0	0	0	0	k__Bacteria	p__Bacteroidetes	c__Bacteroidia	o__Flavobacteriales	f__Flavobacteriaceae	g__Flavobacterium
OTU_627	7	0	1	0	0	1	0	0	0	0	0	0	0	0	0	0	0	k__Bacteria	p__Actinobacteria	c__Actinobacteria	o__Micrococcales	f__Dermatophilaceae
OTU_773	0	0	0	0	0	0	0	0	1	0	0	2	0	0	5	0	1	k__Bacteria	p__Actinobacteria	c__Actinobacteria	o__Frankiales	f__Sporichthyaceae	g__hgcI clade
OTU_885	0	0	0	0	0	0	0	0	3	0	0	0	1	0	1	0	4	k__Bacteria	p__Firmicutes	c__Clostridia	o__D8A-2
OTU_1012	0	2	1	1	3	0	0	0	0	1	0	0	0	0	0	0	1	k__Bacteria	p__Chloroflexi	c__Anaerolineae	o__RBG-13-54-9
OTU_1362	0	1	0	1	1	0	1	0	0	0	0	2	1	2	0	0	0	k__Bacteria	p__Firmicutes	c__Clostridia	o__Clostridiales	f__Christensenellaceae	g__Christensenellaceae R-7 group
OTU_801	0	1	0	0	0	0	0	2	0	1	0	1	1	1	0	1	1	k__Bacteria	p__Firmicutes	c__Bacilli	o__Bacillales	f__Planococcaceae	g__Lysinibacillus	s__Lysinibacillus sphaericus
OTU_1062	0	0	0	0	0	1	0	0	1	1	0	0	0	0	4	2	0	k__Bacteria	p__Spirochaetes	c__Spirochaetia	o__Spirochaetales	f__Spirochaetaceae	g__Sphaerochaeta
OTU_788	0	0	1	1	0	3	0	0	0	0	1	1	1	1	0	0	0	k__Bacteria	p__Firmicutes	c__Clostridia	o__Clostridiales	f__Ruminococcaceae
OTU_1439	1	0	3	1	0	0	0	0	0	2	0	0	0	0	0	2	0	k__Bacteria	p__Firmicutes	c__Clostridia	o__Clostridiales	f__Ruminococcaceae
OTU_896	0	0	0	0	0	0	0	0	0	0	0	0	0	0	5	1	3	k__Bacteria	p__Firmicutes	c__Clostridia	o__Clostridiales	f__Peptococcaceae
OTU_880	0	3	1	0	0	0	0	0	1	0	0	0	0	0	1	1	2	k__Bacteria	p__Firmicutes	c__Clostridia	o__Clostridiales	f__Clostridiaceae 1	g__Clostridium sensu stricto 13
OTU_848	0	0	1	0	1	0	0	0	0	0	1	1	1	0	1	1	2	k__Bacteria	p__Firmicutes	c__Clostridia	o__Clostridiales	f__Ruminococcaceae	g__Ercella
OTU_1074	0	2	0	0	0	1	1	1	0	2	0	1	0	0	0	0	1	k__Bacteria	p__Cyanobacteria	c__Oxyphotobacteria	o__Chloroplast
OTU_621	3	0	0	2	0	0	0	0	0	0	0	0	0	0	0	2	2	k__Bacteria	p__Firmicutes	c__Clostridia	o__Clostridiales	f__Family XI	g__Gottschalkia
OTU_1205	0	0	0	0	0	1	0	1	0	0	1	4	0	1	1	0	0	k__Bacteria	p__Firmicutes	c__Clostridia	o__Clostridiales	f__Christensenellaceae
OTU_1157	1	3	3	1	0	0	0	0	0	0	1	0	0	0	0	0	0	k__Bacteria	p__Actinobacteria	c__Acidimicrobiia	o__Microtrichales
OTU_1644	1	1	1	0	1	1	0	0	0	1	0	1	1	0	1	0	0	k__Bacteria	p__Proteobacteria	c__Deltaproteobacteria	o__Bdellovibrionales	f__Bdellovibrionaceae	g__Bdellovibrio
OTU_1152	0	1	0	0	1	0	1	1	0	3	0	0	1	0	0	1	0	k__Bacteria	p__WS1
OTU_1521	0	0	0	5	0	1	3	0	0	0	0	0	0	0	0	0	0	k__Bacteria	p__Proteobacteria	c__Alphaproteobacteria	o__Acetobacterales	f__Acetobacteraceae	g__Roseomonas
OTU_1186	3	2	1	2	0	1	0	0	0	0	0	0	0	0	0	0	0	k__Bacteria	p__Chloroflexi	c__Anaerolineae	o__SJA-15
OTU_592	0	0	0	0	0	0	0	0	1	4	2	1	0	0	1	0	0	k__Bacteria	p__Firmicutes	c__Clostridia	o__Clostridiales	f__Christensenellaceae
OTU_1138	0	0	2	2	0	0	0	1	1	1	0	0	1	0	0	1	0
OTU_1024	1	1	1	1	1	0	0	0	0	0	1	0	1	1	0	1	0	k__Bacteria	p__Proteobacteria	c__Gammaproteobacteria	o__Betaproteobacteriales	f__Hydrogenophilaceae	g__Thiobacillus
OTU_1533	0	0	1	0	0	1	0	2	2	0	1	0	0	1	1	0	0	k__Bacteria	p__Armatimonadetes
OTU_1383	0	0	2	3	0	0	3	0	1	0	0	0	0	0	0	0	0	k__Bacteria	p__Firmicutes	c__Clostridia	o__Clostridiales	f__Ruminococcaceae	g__Ercella	s__Ercella succinigenes
OTU_1176	0	1	1	1	1	0	3	0	0	1	0	0	1	0	0	0	0	k__Bacteria	p__Cloacimonetes	c__Cloacimonadia	o__Cloacimonadales	f__Cloacimonadaceae	g__W5
OTU_1058	0	0	0	1	0	0	0	0	0	3	1	1	0	1	1	1	0	k__Bacteria	p__Firmicutes	c__Clostridia	o__Clostridiales	f__Ruminococcaceae	g__Ruminococcaceae UCG-010
OTU_908	0	0	1	0	1	0	2	1	0	0	0	0	0	1	0	1	2	k__Bacteria	p__Firmicutes	c__Clostridia	o__Clostridiales	f__Christensenellaceae	g__Christensenellaceae R-7 group
OTU_532	3	3	0	2	0	0	0	0	0	0	0	0	0	0	0	0	0	k__Archaea	p__Euryarchaeota	c__Methanomicrobia	o__Methanosarcinales	f__Methanosaetaceae	g__Methanosaeta
OTU_374	0	0	0	0	0	0	0	1	1	0	0	2	1	2	0	1	0	k__Bacteria	p__Synergistetes	c__Synergistia	o__Synergistales	f__Synergistaceae	g__EBM-39
OTU_866	0	0	0	0	0	1	1	1	0	2	0	0	0	0	1	2	0	k__Bacteria	p__Firmicutes	c__Clostridia	o__Clostridiales	f__Ruminococcaceae
OTU_602	0	0	0	0	0	0	0	0	0	0	0	0	0	0	1	0	7	k__Bacteria	p__Firmicutes	c__Clostridia	o__Clostridiales	f__Clostridiaceae 1	g__Haloimpatiens
OTU_1209	2	0	0	0	0	1	0	0	1	1	0	1	1	1	0	0	0	k__Bacteria	p__Firmicutes	c__Clostridia	o__Clostridiales	f__Ruminococcaceae
OTU_584	3	1	2	1	0	1	0	0	0	0	0	0	0	0	0	0	0	k__Bacteria	p__Firmicutes	c__Clostridia	o__Clostridiales	f__Eubacteriaceae
OTU_1078	1	1	1	0	0	1	0	1	0	1	0	0	0	1	1	0	0	k__Bacteria	p__Actinobacteria	c__Actinobacteria	o__Micrococcales	f__Microbacteriaceae	g__Leucobacter
OTU_983	0	0	0	0	0	0	0	0	0	0	0	0	0	0	3	2	3	k__Bacteria	p__Firmicutes	c__Clostridia	o__Clostridiales	f__Peptostreptococcaceae	g__Paraclostridium
OTU_567	1	0	1	1	1	0	0	0	0	1	0	0	1	0	0	0	2	k__Bacteria	p__Chloroflexi	c__Anaerolineae	o__RBG-13-54-9
OTU_842	5	0	0	2	0	1	0	0	0	0	0	0	0	0	0	0	0	k__Bacteria	p__Acidobacteria	c__Thermoanaerobaculia	o__Thermoanaerobaculales	f__Thermoanaerobaculaceae	g__Thermoanaerobaculum
OTU_1229	0	0	2	0	0	0	0	0	0	1	0	0	1	1	1	0	2	k__Bacteria	p__Firmicutes	c__Clostridia	o__D8A-2
OTU_959	2	2	1	1	0	1	0	1	0	0	0	0	0	0	0	0	0	k__Bacteria	p__Proteobacteria	c__Gammaproteobacteria	o__Betaproteobacteriales	f__Methylophilaceae	g__Methylotenera
OTU_970	0	0	0	0	0	0	0	1	0	2	4	0	0	0	0	0	1	k__Bacteria	p__Firmicutes	c__Clostridia	o__Clostridiales	f__Ruminococcaceae
OTU_1197	1	0	2	0	1	1	1	0	2	0	0	0	0	0	0	0	0	k__Bacteria	p__Bacteroidetes	c__Ignavibacteria	o__OPB56
OTU_881	0	1	0	1	0	0	1	0	0	2	0	0	0	1	0	2	0	k__Bacteria	p__Proteobacteria	c__Alphaproteobacteria
OTU_689	0	1	0	0	0	2	0	0	1	1	0	1	0	0	1	1	0	k__Bacteria	p__Firmicutes	c__Clostridia	o__Clostridiales	f__Peptococcaceae
OTU_1135	1	0	0	1	2	0	0	0	0	0	1	0	0	2	1	0	0	k__Bacteria	p__Firmicutes	c__Clostridia	o__Clostridiales	f__Ruminococcaceae	g__Ruminiclostridium
OTU_1055	2	1	0	1	0	0	0	0	0	0	0	0	2	0	0	0	2	k__Bacteria	p__Firmicutes	c__Clostridia	o__Clostridiales	f__Ruminococcaceae
OTU_1218	0	0	0	0	0	0	0	2	3	3	0	0	0	0	0	0	0	k__Bacteria	p__Firmicutes	c__Clostridia	o__Clostridiales	f__Ruminococcaceae	g__Anaerofilum
OTU_655	2	1	2	0	2	0	1	0	0	0	0	0	0	0	0	0	0	k__Bacteria	p__Spirochaetes	c__Spirochaetia	o__Spirochaetales	f__Spirochaetaceae	g__Treponema 2
OTU_925	0	0	0	1	1	0	0	1	0	2	0	1	1	0	0	1	0	k__Bacteria	p__Proteobacteria	c__Gammaproteobacteria	o__Betaproteobacteriales	f__Burkholderiaceae	g__Advenella
OTU_1217	0	1	1	3	0	1	1	0	0	0	0	0	0	1	0	0	0	k__Bacteria	p__Firmicutes	c__Clostridia	o__Clostridiales	f__Peptostreptococcaceae	g__Acetoanaerobium
OTU_1364	0	0	1	0	0	2	2	2	0	0	0	0	0	0	1	0	0	k__Bacteria	p__Firmicutes	c__Clostridia	o__Clostridiales	f__Peptococcaceae	g__Candidatus Dichloromethanomonas
OTU_857	0	2	1	0	0	1	0	0	0	0	1	0	1	1	0	0	1	k__Bacteria	p__Hydrogenedentes	c__Hydrogenedentia	o__Hydrogenedentiales	f__Hydrogenedensaceae
OTU_805	0	0	0	0	0	0	0	0	3	1	2	0	0	0	0	1	1	k__Bacteria	p__Chloroflexi	c__Anaerolineae	o__RBG-13-54-9
OTU_1473	0	0	0	0	0	0	0	0	1	1	1	2	1	2	0	0	0	k__Bacteria	p__Firmicutes	c__Clostridia	o__Clostridiales	f__Peptococcaceae
OTU_1413	0	0	0	0	0	0	0	0	0	0	0	0	0	0	4	1	3
OTU_668	0	1	1	5	1	0	0	0	0	0	0	0	0	0	0	0	0	k__Bacteria	p__Proteobacteria	c__Alphaproteobacteria	o__Sphingomonadales	f__Sphingomonadaceae	g__Sandaracinobacter
OTU_298	4	1	0	0	1	1	0	0	0	0	0	0	0	0	0	0	0	k__Bacteria	p__Actinobacteria	c__Actinobacteria	o__Micrococcales	f__Intrasporangiaceae	g__Tetrasphaera
OTU_452	6	0	1	0	0	0	0	0	0	0	0	0	0	0	0	0	0	k__Bacteria	p__Actinobacteria	c__Actinobacteria	o__Micrococcales	f__Intrasporangiaceae	g__Tetrasphaera
OTU_548	3	1	1	0	0	1	0	1	0	0	0	0	0	0	0	0	0	k__Bacteria	p__Firmicutes	c__Clostridia	o__Clostridiales	f__Ruminococcaceae	g__Ruminococcaceae NK4A214 group
OTU_744	5	1	1	0	0	0	0	0	0	0	0	0	0	0	0	0	0	k__Bacteria	p__Proteobacteria	c__Alphaproteobacteria	o__Sphingomonadales	f__Sphingomonadaceae	g__Novosphingobium
OTU_1119	0	0	0	0	0	1	0	1	1	2	1	0	1	0	0	0	0	k__Bacteria	p__Firmicutes	c__Clostridia	o__Clostridiales	f__Ruminococcaceae	g__Ruminococcaceae UCG-010
OTU_511	0	2	2	1	0	0	0	0	0	0	0	1	0	0	0	1	0	k__Bacteria	p__Bacteroidetes	c__Bacteroidia	o__Bacteroidales	f__Dysgonomonadaceae	g__Dysgonomonas
OTU_1458	0	1	0	1	0	1	1	1	0	1	0	0	0	0	0	0	1	k__Bacteria	p__Firmicutes	c__Clostridia	o__Clostridiales	f__Christensenellaceae
OTU_904	1	1	0	1	0	0	1	1	2	0	0	0	0	0	0	0	0	k__Bacteria	p__Firmicutes	c__Clostridia	o__Clostridiales	f__Ruminococcaceae	g__Candidatus Soleaferrea
OTU_1514	0	5	0	0	1	0	0	0	0	1	0	0	0	0	0	0	0	k__Bacteria	p__Firmicutes	c__Clostridia	o__Clostridiales	f__Family XI	g__Sedimentibacter
OTU_1437	0	0	1	0	0	1	1	1	0	1	0	1	0	0	0	0	1	k__Bacteria	p__Firmicutes	c__Clostridia	o__Clostridiales	f__Ruminococcaceae
OTU_622	1	0	1	2	0	0	1	0	2	0	0	0	0	0	0	0	0	k__Bacteria	p__Synergistetes	c__Synergistia	o__Synergistales	f__Synergistaceae	g__JGI-0000079-D21
OTU_645	0	0	0	1	0	1	0	2	0	0	0	0	0	1	1	1	0	k__Bacteria	p__Firmicutes	c__Clostridia	o__Clostridiales	f__Ruminococcaceae
OTU_1497	0	0	0	0	0	0	0	1	0	1	0	2	1	1	0	0	1	k__Bacteria	p__Firmicutes	c__Clostridia	o__Clostridiales	f__Family XI
OTU_870	0	0	0	1	0	0	0	1	0	1	0	0	3	1	0	0	0	k__Bacteria	p__Firmicutes	c__Clostridia	o__Clostridiales	f__Christensenellaceae
OTU_824	0	0	0	0	0	0	0	1	1	1	0	2	1	1	0	0	0	k__Bacteria	p__Firmicutes	c__Clostridia	o__Clostridiales	f__Lachnospiraceae	g__Lachnoclostridium
OTU_631	1	1	2	1	2	0	0	0	0	0	0	0	0	0	0	0	0	k__Bacteria	p__Bacteroidetes	c__Bacteroidia	o__Flavobacteriales	f__Weeksellaceae	g__Chryseobacterium
OTU_680	0	2	0	0	0	2	0	0	0	0	1	1	0	0	1	0	0	k__Bacteria	p__Patescibacteria	c__Saccharimonadia	o__Saccharimonadales
OTU_1323	0	0	0	0	0	2	2	0	1	0	0	0	0	0	0	0	2	k__Bacteria	p__Chloroflexi	c__Anaerolineae	o__KZNMV-5-B42
OTU_1441	2	0	1	1	2	0	0	0	0	0	0	0	0	1	0	0	0	k__Bacteria	p__Firmicutes	c__Clostridia	o__Thermoanaerobacterales	f__Family III	g__Tepidanaerobacter
OTU_1011	0	0	0	0	1	0	1	0	0	1	1	2	0	0	0	1	0	k__Bacteria	p__Firmicutes	c__Clostridia	o__Clostridiales	f__Clostridiales vadinBB60 group
OTU_1611	4	1	1	0	0	1	0	0	0	0	0	0	0	0	0	0	0	k__Bacteria	p__Proteobacteria	c__Alphaproteobacteria	o__Rhodobacterales	f__Rhodobacteraceae
OTU_1481	0	0	0	0	0	0	0	1	1	1	2	0	2	0	0	0	0	k__Bacteria	p__Chloroflexi	c__Anaerolineae	o__Anaerolineales	f__Anaerolineaceae
OTU_1535	0	1	0	0	1	0	2	0	0	0	0	0	1	0	0	0	2	k__Bacteria	p__Firmicutes	c__Clostridia	o__Clostridiales	f__Peptostreptococcaceae	g__Peptoclostridium
OTU_667	1	0	1	0	0	0	1	0	1	0	1	1	0	0	0	0	1	k__Bacteria	p__Chloroflexi	c__Anaerolineae	o__MSB-5E12
OTU_863	3	1	0	0	1	0	0	1	0	0	0	0	1	0	0	0	0	k__Bacteria	p__Planctomycetes	c__Planctomycetacia	o__Pirellulales	f__Pirellulaceae	g__Blastopirellula
OTU_1195	0	0	0	0	0	2	2	1	1	0	1	0	0	0	0	0	0	k__Bacteria	p__Synergistetes	c__Synergistia	o__Synergistales	f__Synergistaceae
OTU_1124	4	0	2	1	0	0	0	0	0	0	0	0	0	0	0	0	0	k__Bacteria	p__Proteobacteria	c__Deltaproteobacteria	o__Syntrophobacterales	f__Syntrophobacteraceae	g__Syntrophobacter
OTU_1595	0	0	0	1	0	0	0	0	2	0	1	0	0	0	2	1	0	k__Bacteria	p__Firmicutes	c__Clostridia	o__Clostridiales	f__Lachnospiraceae	g__Cellulosilyticum
OTU_1131	1	0	0	0	1	1	0	1	0	0	1	0	2	0	0	0	0	k__Bacteria	p__Bacteroidetes	c__Bacteroidia	o__Bacteroidales	f__Rikenellaceae	g__DMER64
OTU_691	4	2	0	0	0	0	0	0	0	0	1	0	0	0	0	0	0	k__Bacteria	p__Proteobacteria	c__Gammaproteobacteria	o__Betaproteobacteriales	f__Burkholderiaceae
OTU_1004	1	2	0	2	0	1	0	0	0	0	0	0	0	0	0	0	1	k__Bacteria	p__Chloroflexi	c__Anaerolineae	o__RBG-13-54-9
OTU_1133	0	0	0	0	0	0	0	0	0	0	0	0	0	0	1	3	3	k__Bacteria	p__Firmicutes	c__Clostridia	o__Clostridiales	f__Peptococcaceae	g__Desulfitibacter
OTU_1304	0	0	0	0	0	0	1	2	2	0	1	0	0	1	0	0	0	k__Bacteria	p__Lentisphaerae	c__Oligosphaeria	o__Oligosphaerales	f__Oligosphaeraceae	g__Z20
OTU_932	1	1	1	1	0	0	0	0	1	0	0	1	1	0	0	0	0	k__Bacteria	p__Proteobacteria	c__Deltaproteobacteria	o__Oligoflexales	f__Oligoflexaceae
OTU_1300	0	0	1	0	1	0	0	1	1	1	0	0	0	2	0	0	0	k__Bacteria	p__Firmicutes	c__Clostridia	o__Clostridiales	f__Family XIII	g__Anaerovorax
OTU_1431	0	0	0	0	0	0	0	5	2	0	0	0	0	0	0	0	0	k__Bacteria	p__Firmicutes	c__Clostridia	o__Clostridiales	f__Family XIII	g__[Eubacterium] nodatum group
OTU_1578	0	0	0	1	0	0	0	0	0	0	0	2	1	2	1	0	0	k__Bacteria	p__Firmicutes	c__Clostridia	o__Clostridiales	f__Peptococcaceae
OTU_1273	0	0	0	0	0	0	0	0	0	0	0	0	0	0	2	4	1	k__Bacteria	p__Firmicutes	c__Bacilli	o__Lactobacillales	f__Leuconostocaceae	g__Weissella
OTU_1531	0	0	0	0	0	0	0	0	0	0	0	0	0	0	2	4	1	k__Bacteria	p__Chloroflexi	c__Anaerolineae	o__Anaerolineales	f__Anaerolineaceae	g__Anaerolinea
OTU_1385	1	0	0	0	0	0	0	0	0	0	0	0	0	0	4	1	1	k__Bacteria	p__Firmicutes	c__Negativicutes	o__Selenomonadales	f__Veillonellaceae	g__Anaerovibrio
OTU_1582	0	4	3	0	0	0	0	0	0	0	0	0	0	0	0	0	0	k__Bacteria	p__Proteobacteria	c__Gammaproteobacteria	o__Betaproteobacteriales	f__Methylophilaceae	g__Methylobacillus
OTU_847	0	0	0	0	0	0	0	1	3	1	0	2	0	0	0	0	0	k__Bacteria	p__Bacteroidetes	c__Bacteroidia	o__Flavobacteriales	f__Weeksellaceae	g__Chryseobacterium
OTU_935	0	0	0	0	1	0	3	0	0	0	0	0	0	0	2	1	0	k__Bacteria	p__Bacteroidetes	c__Bacteroidia	o__Bacteroidales	f__Rikenellaceae
OTU_1237	0	0	0	0	0	0	0	0	0	0	0	0	0	0	2	1	4	k__Bacteria	p__Chloroflexi	c__Anaerolineae	o__RBG-13-54-9
OTU_1420	1	0	3	2	0	0	0	0	0	0	0	0	0	0	0	0	0	k__Bacteria	p__Proteobacteria	c__Gammaproteobacteria	o__Enterobacteriales	f__Enterobacteriaceae	g__Hafnia-Obesumbacterium
OTU_1457	0	0	0	0	0	1	0	0	0	1	1	0	0	1	1	1	0	k__Bacteria	p__Cyanobacteria	c__Oxyphotobacteria	o__Chloroplast
OTU_1519	0	0	0	1	0	1	2	0	0	0	0	2	0	0	0	0	0	k__Bacteria	p__Firmicutes	c__Clostridia	o__Clostridiales	f__Peptococcaceae
OTU_1619	0	0	0	0	0	1	1	0	0	0	0	2	0	1	0	1	0	k__Bacteria	p__Cyanobacteria	c__Oxyphotobacteria	o__Chloroplast
OTU_988	0	1	0	0	0	0	1	0	1	0	0	2	0	1	0	0	0	k__Bacteria	p__Proteobacteria	c__Alphaproteobacteria	o__Rhizobiales	f__Rhizobiaceae	g__Aquamicrobium
OTU_1082	0	0	0	0	0	1	0	0	0	0	1	0	2	0	1	1	0	k__Bacteria	p__Synergistetes	c__Synergistia	o__Synergistales	f__Synergistaceae
OTU_1332	0	0	0	1	0	0	0	2	0	2	0	0	0	1	0	0	0	k__Bacteria	p__Bacteroidetes	c__Bacteroidia	o__Bacteroidales	f__SB-5
OTU_869	1	2	0	0	1	0	0	0	0	0	0	0	0	0	0	1	1	k__Archaea	p__Euryarchaeota	c__Methanobacteria	o__Methanobacteriales	f__Methanobacteriaceae	g__Methanobrevibacter
OTU_1053	0	0	0	0	0	0	0	0	0	0	0	0	0	0	0	3	3	k__Bacteria	p__Firmicutes	c__Negativicutes	o__Selenomonadales	f__Veillonellaceae
OTU_1213	0	1	1	0	0	0	0	0	1	0	1	1	1	0	0	0	0	k__Bacteria	p__Bacteroidetes	c__Bacteroidia	o__Bacteroidales	f__Prolixibacteraceae	g__Roseimarinus
OTU_1353	0	0	0	0	0	0	1	2	2	0	0	0	1	0	0	0	0	k__Bacteria	p__Firmicutes	c__Bacilli	o__Bacillales	f__Planococcaceae	g__Rummeliibacillus	s__Rummeliibacillus stabekisii
OTU_1219	1	1	0	1	0	1	0	0	0	0	0	0	1	0	0	1	0
OTU_1083	0	1	1	1	1	1	0	0	1	0	0	0	0	0	0	0	0	k__Bacteria	p__Proteobacteria	c__Alphaproteobacteria	o__Rickettsiales	f__Mitochondria
OTU_1378	0	0	0	2	1	1	0	0	0	0	0	1	0	1	0	0	0	k__Bacteria	p__Actinobacteria	c__Thermoleophilia	o__Gaiellales
OTU_1105	2	1	0	0	0	1	0	0	0	0	1	1	0	0	0	0	0	k__Bacteria	p__Proteobacteria	c__Alphaproteobacteria	o__Rhodobacterales	f__Rhodobacteraceae
OTU_1410	0	0	0	0	0	0	1	0	0	0	2	1	0	0	0	1	1	k__Bacteria	p__Firmicutes	c__Clostridia	o__Clostridiales	f__Caldicoprobacteraceae	g__Caldicoprobacter
OTU_972	0	0	0	0	0	1	0	0	1	1	0	1	1	1	0	0	0	k__Bacteria	p__Chloroflexi	c__Anaerolineae	o__RBG-13-54-9
OTU_1541	0	0	1	0	0	1	0	0	2	1	0	0	0	0	0	0	1	k__Bacteria	p__Proteobacteria	c__Alphaproteobacteria	o__Rhizobiales	f__Rhizobiaceae	g__Allorhizobium-Neorhizobium-Pararhizobium-Rhizobium
OTU_1317	1	0	0	1	0	0	1	0	0	0	1	1	0	1	0	0	0	k__Bacteria	p__Planctomycetes	c__Planctomycetacia	o__Pirellulales	f__Pirellulaceae	g__Blastopirellula
OTU_1108	2	1	1	0	0	0	0	0	0	0	1	0	0	0	0	0	1	k__Bacteria	p__Proteobacteria	c__Alphaproteobacteria	o__Rhizobiales	f__Rhizobiales Incertae Sedis	g__Bauldia
OTU_1432	0	0	0	0	0	0	0	2	0	0	0	1	0	0	0	1	2	k__Bacteria	p__Bacteroidetes	c__Bacteroidia	o__Bacteroidales	f__Prolixibacteraceae
OTU_1351	0	0	0	0	0	0	0	0	1	0	0	0	0	0	1	3	1	k__Bacteria	p__Firmicutes	c__Clostridia	o__Clostridiales	f__Ruminococcaceae
OTU_1283	0	0	0	0	0	0	0	0	0	2	1	0	0	0	2	1	0	k__Bacteria	p__Firmicutes	c__Clostridia	o__Thermoanaerobacterales	f__Family III	g__Tepidanaerobacter
OTU_1016	0	0	0	0	0	0	0	0	0	0	0	0	0	0	2	2	2	k__Bacteria	p__Firmicutes	c__Clostridia	o__Clostridiales
OTU_758	4	1	0	0	0	0	0	0	0	0	0	0	0	0	0	1	0	k__Bacteria	p__Firmicutes	c__Clostridia	o__Clostridiales	f__Ruminococcaceae
OTU_964	0	0	0	0	0	0	0	0	0	3	0	1	1	1	0	0	0	k__Bacteria	p__Firmicutes	c__Clostridia	o__Clostridiales	f__Ruminococcaceae	g__Ruminiclostridium 1
OTU_928	0	0	0	0	0	0	0	0	0	1	1	2	1	0	0	0	1	k__Bacteria	p__Firmicutes	c__Clostridia	o__Clostridiales	f__Family XI	g__Soehngenia
OTU_1292	1	3	1	0	0	1	0	0	0	0	0	0	0	0	0	0	0	k__Bacteria	p__Proteobacteria	c__Alphaproteobacteria	o__Acetobacterales	f__Acetobacteraceae	g__Roseomonas
OTU_1632	0	0	0	0	0	0	0	0	0	0	0	0	0	0	2	3	1	k__Bacteria	p__Firmicutes	c__Clostridia	o__Clostridiales	f__Syntrophomonadaceae	g__Dethiobacter
OTU_434	0	1	0	0	0	0	1	0	3	0	1	0	0	0	0	0	0	k__Bacteria	p__Proteobacteria	c__Deltaproteobacteria	o__SAR324 clade(Marine group B)
OTU_1177	0	0	0	0	0	0	0	0	0	0	0	0	0	0	3	1	2	k__Bacteria	p__Firmicutes	c__Clostridia	o__Clostridiales	f__Christensenellaceae	g__Christensenellaceae R-7 group
OTU_901	0	0	0	2	1	1	0	0	0	0	0	1	0	0	1	0	0	k__Bacteria	p__Firmicutes	c__Clostridia	o__Clostridiales	f__Gracilibacteraceae	g__Lutispora
OTU_1212	1	0	0	0	1	0	0	0	0	0	0	1	0	1	1	1	0	k__Bacteria	p__Firmicutes	c__Clostridia	o__Clostridiales	f__Peptococcaceae
OTU_1338	0	0	0	0	0	0	0	0	0	0	0	0	0	0	1	0	5	k__Bacteria	p__Firmicutes	c__Clostridia	o__Clostridiales	f__Ruminococcaceae	g__Fastidiosipila
OTU_1405	5	1	0	0	0	0	0	0	0	0	0	0	0	0	0	0	0	k__Bacteria	p__Firmicutes	c__Clostridia	o__Clostridiales	f__Family XIII	g__Anaerovorax
OTU_748	0	1	0	1	0	1	0	0	0	0	1	0	0	0	0	1	1	k__Archaea	p__Crenarchaeota	c__Bathyarchaeia
OTU_1075	0	1	0	0	0	0	0	0	0	0	2	0	0	0	2	0	1	k__Bacteria	p__Firmicutes	c__Clostridia	o__Clostridiales	f__Christensenellaceae
OTU_1063	0	0	0	1	0	0	0	1	0	0	0	1	0	1	1	1	0	k__Bacteria	p__Chloroflexi	c__Dehalococcoidia
OTU_995	1	0	0	0	0	0	0	1	3	0	0	1	0	0	0	0	0	k__Bacteria	p__Proteobacteria	c__Alphaproteobacteria	o__Rhizobiales	f__Devosiaceae
OTU_1492	0	0	0	0	1	0	0	2	0	1	0	0	0	1	0	0	1	k__Bacteria	p__Firmicutes	c__Clostridia	o__Clostridiales	f__Ruminococcaceae
OTU_940	0	0	0	1	0	0	0	2	3	0	0	0	0	0	0	0	0	k__Bacteria	p__Chloroflexi	c__Anaerolineae	o__Thermoflexales	f__Thermoflexaceae	g__Thermoflexus
OTU_546	0	0	0	0	0	0	0	0	0	0	0	2	0	1	0	0	2	k__Bacteria	p__Firmicutes	c__Clostridia	o__Clostridiales	f__Family XI	g__Tissierella
OTU_520	4	0	0	0	0	0	1	0	0	0	0	0	0	0	0	0	0	k__Bacteria	p__Firmicutes	c__Clostridia	o__Clostridiales	f__Ruminococcaceae
OTU_1616	3	0	1	0	1	0	0	0	0	0	0	0	0	0	0	0	0	k__Bacteria	p__Chloroflexi	c__Anaerolineae	o__Anaerolineales	f__Anaerolineaceae	g__Leptolinea
OTU_492	0	0	0	0	0	0	0	0	0	0	0	0	0	0	0	3	2	k__Archaea	p__Nanoarchaeaeota	c__Woesearchaeia
OTU_1435	0	0	0	0	0	0	1	0	1	0	0	1	1	0	0	0	1	k__Bacteria	p__Firmicutes	c__Clostridia	o__Clostridiales	f__Ruminococcaceae
OTU_794	0	0	0	0	0	0	0	0	0	1	1	0	0	0	0	1	2	k__Bacteria	p__Synergistetes	c__Synergistia	o__Synergistales	f__Synergistaceae
OTU_778	0	1	2	0	0	0	1	1	0	0	0	0	0	0	0	0	0	k__Bacteria	p__Firmicutes	c__Clostridia	o__Clostridiales	f__Christensenellaceae	g__Christensenellaceae R-7 group
OTU_1207	0	1	1	0	0	1	0	0	0	0	0	0	1	0	0	0	1	k__Bacteria	p__Firmicutes	c__Clostridia	o__Clostridiales	f__Christensenellaceae	g__Christensenellaceae R-7 group
OTU_806	1	2	0	0	1	0	1	0	0	0	0	0	0	0	0	0	0	k__Bacteria	p__Armatimonadetes
OTU_1121	0	1	0	1	1	0	1	0	0	0	1	0	0	0	0	0	0	k__Bacteria	p__Actinobacteria	c__Thermoleophilia	o__Gaiellales
OTU_1540	1	1	0	0	1	1	0	1	0	0	0	0	0	0	0	0	0	k__Bacteria	p__Proteobacteria	c__Alphaproteobacteria	o__Rhizobiales	f__Hyphomicrobiaceae	g__Hyphomicrobium
OTU_1551	1	0	1	1	1	1	0	0	0	0	0	0	0	0	0	0	0	k__Bacteria	p__Proteobacteria	c__Alphaproteobacteria	o__Rhizobiales	f__D05-2
OTU_968	0	1	0	0	0	0	0	1	0	1	0	1	0	0	0	0	1	k__Bacteria	p__Bacteroidetes	c__Bacteroidia	o__Chitinophagales	f__Chitinophagaceae	g__Taibaiella
OTU_1244	0	0	0	0	0	0	0	0	0	0	1	1	0	0	3	0	0	k__Bacteria	p__Firmicutes	c__Clostridia	o__Clostridiales	f__Christensenellaceae	g__Christensenellaceae R-7 group
OTU_1120	0	1	0	0	0	1	0	1	0	0	0	0	0	0	0	2	0	k__Bacteria	p__Patescibacteria	c__Saccharimonadia	o__Saccharimonadales
OTU_444	2	0	1	0	1	0	0	0	0	0	0	0	0	1	0	0	0	k__Bacteria	p__Proteobacteria	c__Gammaproteobacteria	o__Betaproteobacteriales	f__SC-I-84
OTU_1412	0	0	0	0	0	0	0	0	0	0	0	0	0	0	0	5	0	k__Bacteria	p__Bacteroidetes	c__Bacteroidia	o__Bacteroidales	f__Bacteroidaceae	g__Bacteroides
OTU_1568	1	1	0	0	0	0	1	1	0	0	0	1	0	0	0	0	0	k__Bacteria	p__Bacteroidetes	c__Bacteroidia	o__Bacteroidales	f__SB-5
OTU_785	1	0	0	0	0	0	0	2	0	0	0	0	0	2	0	0	0	k__Bacteria	p__Firmicutes	c__Clostridia	o__Clostridiales	f__Gracilibacteraceae	g__Gracilibacter
OTU_1274	0	0	0	0	0	0	0	0	0	0	0	0	0	0	4	1	0	k__Bacteria	p__Firmicutes	c__Clostridia	o__Clostridiales	f__Peptococcaceae
OTU_1129	0	0	0	0	0	1	1	0	0	0	0	0	0	3	0	0	0	k__Bacteria	p__WS1
OTU_711	1	0	0	0	0	0	0	0	0	0	0	0	0	0	0	4	0	k__Bacteria	p__Bacteroidetes	c__Bacteroidia	o__Bacteroidales	f__Bacteroidaceae	g__Bacteroides
OTU_783	0	1	0	1	0	2	0	0	0	0	1	0	0	0	0	0	0	k__Bacteria	p__Rokubacteria	c__NC10	o__Methylomirabilales	f__Methylomirabilaceae	g__Sh765B-TzT-35
OTU_1345	2	0	0	0	1	0	1	0	0	0	0	0	1	0	0	0	0	k__Bacteria	p__Planctomycetes	c__Planctomycetacia	o__Pirellulales	f__Pirellulaceae	g__Pirellula
OTU_1086	1	3	1	0	0	0	0	0	0	0	0	0	0	0	0	0	0	k__Bacteria	p__Proteobacteria	c__Gammaproteobacteria	o__Betaproteobacteriales	f__Burkholderiaceae	g__Lautropia
OTU_1422	0	0	0	0	0	0	0	0	0	0	0	0	1	0	0	2	2	k__Bacteria	p__Firmicutes	c__Clostridia	o__Clostridiales	f__Peptococcaceae
OTU_1478	2	0	1	0	0	0	0	0	0	0	1	1	0	0	0	0	0	k__Bacteria	p__Firmicutes	c__Clostridia	o__Clostridiales	f__Ruminococcaceae	g__Ruminiclostridium 1
OTU_1224	0	0	0	0	0	0	0	0	0	0	0	0	0	0	0	5	0	k__Bacteria	p__Bacteroidetes	c__Bacteroidia	o__Bacteroidales	f__Tannerellaceae	g__Parabacteroides
OTU_1335	2	1	0	0	0	0	0	0	0	0	0	1	1	0	0	0	0	k__Bacteria	p__Firmicutes	c__Clostridia	o__Clostridiales	f__Peptococcaceae
OTU_497	1	1	0	0	0	2	0	0	0	0	0	0	0	0	0	0	0	k__Bacteria	p__Proteobacteria	c__Alphaproteobacteria	o__Rhodobacterales	f__Rhodobacteraceae	g__Rhodobacter
OTU_343	1	0	0	0	1	0	0	1	0	0	0	0	0	1	0	0	0	k__Archaea	p__Euryarchaeota	c__Methanobacteria	o__Methanobacteriales	f__Methanobacteriaceae	g__Methanobrevibacter
OTU_654	2	0	1	0	0	1	0	0	0	0	0	0	0	0	0	0	0	k__Bacteria	p__Synergistetes	c__Synergistia	o__Synergistales	f__Synergistaceae	g__Lactivibrio
OTU_821	1	0	1	0	0	0	0	1	0	0	0	0	1	0	0	0	0	k__Bacteria	p__Proteobacteria	c__Alphaproteobacteria	o__Rhodobacterales	f__Rhodobacteraceae	g__HIMB11
OTU_1103	0	0	2	2	0	0	0	0	0	0	0	0	0	0	0	0	0	k__Bacteria	p__Firmicutes	c__Clostridia	o__Clostridiales	f__Family XI	g__Peptoniphilus
OTU_828	0	0	0	2	0	0	1	0	0	0	0	0	0	0	1	0	0	k__Bacteria	p__Firmicutes	c__Clostridia	o__Clostridiales	f__Gracilibacteraceae	g__Lutispora
OTU_626	0	0	0	0	0	1	0	0	0	0	1	0	1	1	0	0	0	k__Bacteria	p__Proteobacteria	c__Gammaproteobacteria	o__Betaproteobacteriales	f__Rhodocyclaceae
OTU_699	0	2	0	1	0	0	0	1	0	0	0	0	0	0	0	0	0	k__Bacteria	p__Bacteroidetes	c__Bacteroidia	o__Flavobacteriales	f__Weeksellaceae	g__Chryseobacterium
OTU_1336	0	0	0	0	1	2	0	0	0	0	0	0	0	0	0	0	1	k__Bacteria	p__Firmicutes	c__Clostridia	o__Clostridiales	f__Lachnospiraceae	g__Roseburia
OTU_1402	2	1	0	0	0	0	0	0	0	0	0	0	1	0	0	0	0	k__Bacteria	p__Proteobacteria	c__Gammaproteobacteria	o__Betaproteobacteriales	f__Burkholderiaceae
OTU_1034	2	0	0	1	0	0	0	1	0	0	0	0	0	0	0	0	0	k__Bacteria	p__Firmicutes	c__Clostridia	o__Clostridiales	f__Christensenellaceae	g__Christensenellaceae R-7 group
OTU_1377	0	0	0	0	0	0	0	1	0	0	0	0	0	0	0	1	2	k__Bacteria	p__Firmicutes	c__Clostridia	o__Clostridiales	f__Ruminococcaceae	g__Ruminiclostridium 5
OTU_1490	0	0	0	0	0	0	0	0	0	0	0	0	0	0	3	1	0	k__Bacteria	p__Firmicutes	c__Clostridia	o__Clostridiales
OTU_833	0	2	0	0	0	2	0	0	0	0	0	0	0	0	0	0	0	k__Bacteria	p__Firmicutes	c__Clostridia	o__Clostridiales	f__Ruminococcaceae	g__Ruminiclostridium
OTU_825	0	2	0	1	0	0	0	0	0	0	1	0	0	0	0	0	0	k__Bacteria	p__Proteobacteria	c__Gammaproteobacteria	o__Betaproteobacteriales	f__Burkholderiaceae
OTU_899	0	0	0	0	1	0	0	0	1	1	0	0	0	0	0	1	0	k__Bacteria	p__Firmicutes	c__Clostridia	o__Clostridiales	f__Peptococcaceae
OTU_827	0	0	2	0	1	0	0	0	0	0	0	0	0	0	1	0	0	k__Bacteria	p__Firmicutes	c__Clostridia	o__Clostridiales	f__Family XI	g__Sedimentibacter
OTU_1384	1	1	2	0	0	0	0	0	0	0	0	0	0	0	0	0	0	k__Bacteria	p__Proteobacteria	c__Gammaproteobacteria	o__Methylococcales	f__Methylomonaceae	g__Methylobacter
OTU_1555	0	0	0	1	1	0	0	1	1	0	0	0	0	0	0	0	0	k__Bacteria	p__Firmicutes	c__Clostridia	o__Clostridiales	f__Ruminococcaceae	g__Ruminococcus 1
OTU_1596	0	1	1	0	0	1	0	0	0	0	0	0	0	1	0	0	0	k__Bacteria	p__Firmicutes	c__Clostridia	o__Clostridiales	f__Family XIII	g__Family XIII AD3011 group
OTU_831	1	0	1	0	0	1	0	1	0	0	0	0	0	0	0	0	0	k__Bacteria	p__Chloroflexi	c__Anaerolineae	o__SBR1031
OTU_1007	0	0	0	0	0	0	0	0	0	0	0	0	0	0	3	1	0	k__Bacteria	p__Firmicutes	c__Clostridia	o__Clostridiales	f__Family XI	g__Peptoniphilus
OTU_1547	0	2	0	0	0	1	0	0	0	0	0	0	0	1	0	0	0	k__Bacteria	p__Firmicutes	c__Clostridia	o__Clostridiales	f__Christensenellaceae	g__Christensenellaceae R-7 group
OTU_898	1	0	1	1	1	0	0	0	0	0	0	0	0	0	0	0	0	k__Bacteria	p__Bacteroidetes	c__Bacteroidia	o__Flavobacteriales	f__NS9 marine group
OTU_1088	1	0	0	0	0	0	0	0	0	1	0	0	0	1	0	1	0	k__Bacteria	p__Proteobacteria	c__Deltaproteobacteria	o__Syntrophobacterales	f__Syntrophaceae	g__Syntrophus
OTU_910	0	0	1	0	0	0	1	0	0	0	0	0	0	0	2	0	0	k__Bacteria	p__Firmicutes	c__Clostridia	o__Clostridiales	f__Ruminococcaceae
OTU_642	0	0	0	0	0	0	0	0	0	2	0	0	0	0	1	0	1	k__Bacteria	p__Bacteroidetes	c__Bacteroidia	o__Bacteroidales	f__Prolixibacteraceae	g__Roseimarinus
OTU_1331	1	0	1	0	0	0	0	0	0	0	1	0	0	0	0	0	1	k__Bacteria	p__Proteobacteria	c__Deltaproteobacteria	o__Bdellovibrionales	f__Bdellovibrionaceae	g__Bdellovibrio
OTU_1285	0	0	1	0	0	0	0	0	0	0	1	0	0	0	0	0	2	k__Bacteria	p__Firmicutes	c__Clostridia	o__Clostridiales	f__Ruminococcaceae
OTU_1037	0	0	0	0	0	0	0	1	2	0	0	0	1	0	0	0	0	k__Bacteria	p__Firmicutes	c__Clostridia	o__Clostridiales	f__Christensenellaceae
OTU_918	0	0	0	0	0	0	0	0	1	1	0	1	0	0	1	0	0	k__Bacteria	p__Firmicutes	c__Clostridia	o__Clostridiales	f__Christensenellaceae
OTU_1305	0	0	0	0	0	0	0	0	1	0	0	0	1	1	0	1	0	k__Bacteria	p__Firmicutes	c__Clostridia	o__Clostridiales	f__Ruminococcaceae	g__Ruminococcus 2
OTU_1399	0	1	1	0	0	0	0	0	0	0	0	0	0	0	0	0	2	k__Bacteria	p__Firmicutes	c__Clostridia	o__Clostridiales	f__Ruminococcaceae	g__Ruminococcaceae UCG-009
OTU_1447	0	0	0	0	0	0	0	1	0	1	1	0	0	1	0	0	0	k__Bacteria	p__Proteobacteria	c__Gammaproteobacteria	o__Betaproteobacteriales	f__Burkholderiaceae	g__Achromobacter
OTU_1109	0	0	0	0	0	0	1	0	0	0	0	0	0	0	3	0	0	k__Bacteria	p__Proteobacteria	c__Alphaproteobacteria	o__Rhodobacterales	f__Rhodobacteraceae
OTU_1238	0	0	0	0	0	0	0	0	0	0	0	0	0	0	1	3	0	k__Bacteria	p__Firmicutes	c__Clostridia	o__Clostridiales	f__Clostridiaceae 1	g__Clostridium sensu stricto 7
OTU_1252	0	0	0	0	1	0	0	0	0	0	0	0	0	0	0	3	0	k__Bacteria	p__Firmicutes	c__Clostridia	o__Clostridiales	f__Ruminococcaceae	g__Ruminococcaceae UCG-009
OTU_1010	0	0	0	2	0	1	0	0	0	0	0	1	0	0	0	0	0	k__Bacteria	p__Bacteroidetes	c__Bacteroidia	o__Bacteroidales	f__Rikenellaceae	g__DMER64
OTU_1403	0	0	0	0	0	0	0	0	0	0	2	1	1	0	0	0	0	k__Bacteria	p__Firmicutes	c__Clostridia	o__Clostridiales	f__Clostridiales vadinBB60 group
OTU_1486	0	1	0	0	0	0	0	2	1	0	0	0	0	0	0	0	0	k__Bacteria	p__Firmicutes	c__Erysipelotrichia	o__Erysipelotrichales	f__Erysipelotrichaceae	g__Solobacterium
OTU_673	0	0	0	0	1	0	0	0	0	0	1	0	0	0	2	0	0	k__Bacteria	p__Verrucomicrobia	c__Verrucomicrobiae	o__Pedosphaerales	f__Pedosphaeraceae
OTU_1436	1	0	0	1	0	0	0	1	0	0	0	0	1	0	0	0	0	k__Bacteria	p__Firmicutes	c__Clostridia	o__Clostridiales	f__Christensenellaceae	g__Christensenellaceae R-7 group
OTU_1337	0	0	0	0	0	0	0	0	0	0	0	0	0	0	0	3	1	k__Bacteria	p__Firmicutes	c__Clostridia	o__Clostridiales	f__Lachnospiraceae	g__Blautia
OTU_1095	0	0	0	0	0	0	0	0	0	0	0	3	0	1	0	0	0	k__Bacteria	p__Firmicutes	c__Clostridia	o__D8A-2
OTU_1463	1	0	0	0	0	0	0	0	0	1	0	0	0	0	1	1	0	k__Bacteria	p__Chloroflexi	c__Anaerolineae	o__ADurb.Bin180
OTU_1333	1	0	0	1	2	0	0	0	0	0	0	0	0	0	0	0	0	k__Bacteria	p__Planctomycetes	c__Planctomycetacia	o__Pirellulales	f__Pirellulaceae	g__Pirellula
OTU_1325	0	0	0	0	0	0	0	0	0	0	0	1	0	3	0	0	0	k__Bacteria	p__Hydrogenedentes	c__Hydrogenedentia	o__Hydrogenedentiales	f__Hydrogenedensaceae
OTU_206	1	0	1	0	0	1	0	0	0	0	0	0	0	0	0	0	0	k__Bacteria	p__Actinobacteria	c__Actinobacteria	o__Corynebacteriales	f__Dietziaceae	g__Dietzia
OTU_283	0	2	0	0	1	0	0	0	0	0	0	0	0	0	0	0	0	k__Bacteria	p__Thermotogae	c__Thermotogae	o__Petrotogales	f__Petrotogaceae	g__AUTHM297
OTU_559	1	0	0	0	0	0	0	0	1	1	0	0	0	0	0	0	0	k__Bacteria	p__Proteobacteria	c__Alphaproteobacteria	o__Rhizobiales	f__Xanthobacteraceae
OTU_596	0	0	0	0	0	0	0	0	1	0	0	1	1	0	0	0	0	k__Bacteria	p__Firmicutes	c__Clostridia	o__Clostridiales	f__Ruminococcaceae
OTU_730	0	0	0	1	0	1	0	0	0	0	0	0	0	0	1	0	0	k__Bacteria	p__Actinobacteria	c__Actinobacteria	o__Actinomycetales	f__Actinomycetaceae		s__metagenome
OTU_1054	0	1	1	1	0	0	0	0	0	0	0	0	0	0	0	0	0	k__Bacteria	p__Proteobacteria	c__Alphaproteobacteria	o__Rhodobacterales	f__Rhodobacteraceae
OTU_800	0	2	1	0	0	0	0	0	0	0	0	0	0	0	0	0	0	k__Bacteria	p__Firmicutes	c__Clostridia	o__Clostridiales	f__Peptococcaceae	g__Dehalobacter
OTU_1309	0	0	0	0	0	0	0	0	0	0	0	0	1	1	0	0	1	k__Bacteria	p__Proteobacteria	c__Alphaproteobacteria	o__Sphingomonadales	f__Sphingomonadaceae	g__Sphingopyxis
OTU_552	0	2	0	1	0	0	0	0	0	0	0	0	0	0	0	0	0	k__Bacteria	p__Firmicutes	c__Clostridia	o__DTU014
OTU_1538	0	0	0	0	0	0	0	0	0	0	0	0	0	1	1	0	1	k__Bacteria	p__Firmicutes	c__Clostridia	o__Clostridiales	f__Peptostreptococcaceae	g__Paeniclostridium
OTU_1361	0	0	0	0	1	1	0	0	0	0	0	0	0	0	0	0	1	k__Bacteria	p__Proteobacteria	c__Alphaproteobacteria	o__Rhizobiales	f__Hyphomicrobiaceae	g__Pedomicrobium
OTU_856	0	0	0	0	0	0	0	0	0	0	0	1	0	0	0	1	1	k__Bacteria	p__Actinobacteria	c__Thermoleophilia	o__Solirubrobacterales	f__67-14
OTU_853	0	0	0	0	0	0	0	0	0	0	0	0	0	0	0	3	0	k__Bacteria	p__Firmicutes	c__Clostridia	o__Clostridiales	f__Gracilibacteraceae
OTU_985	0	0	0	1	0	0	0	0	0	1	0	0	0	0	1	0	0	k__Bacteria	p__Firmicutes	c__Clostridia	o__Clostridiales	f__Ruminococcaceae
OTU_1077	1	0	0	0	1	0	0	0	1	0	0	0	0	0	0	0	0	k__Bacteria	p__Firmicutes	c__Clostridia	o__Clostridiales	f__Christensenellaceae
OTU_1426	1	1	0	0	0	0	1	0	0	0	0	0	0	0	0	0	0	k__Bacteria	p__Planctomycetes	c__Phycisphaerae	o__MSBL9	f__SG8-4
OTU_790	0	0	0	0	0	0	0	0	0	0	0	0	0	0	0	2	1	k__Bacteria	p__Firmicutes	c__Clostridia	o__Clostridiales	f__Ruminococcaceae
OTU_1430	0	1	0	0	1	0	0	0	1	0	0	0	0	0	0	0	0	k__Bacteria	p__Chloroflexi	c__Anaerolineae	o__Anaerolineales	f__Anaerolineaceae
OTU_1558	0	0	0	0	0	0	0	0	0	1	0	1	0	1	0	0	0	k__Bacteria	p__Firmicutes	c__Clostridia	o__Clostridiales	f__Gracilibacteraceae	g__Lutispora
OTU_1070	0	0	0	1	0	0	0	2	0	0	0	0	0	0	0	0	0	k__Bacteria	p__Firmicutes	c__Clostridia	o__Clostridiales	f__Ruminococcaceae	g__[Eubacterium] coprostanoligenes group
OTU_1639	1	0	2	0	0	0	0	0	0	0	0	0	0	0	0	0	0	k__Bacteria	p__Spirochaetes	c__Spirochaetia	o__Spirochaetales	f__Spirochaetaceae
OTU_1089	0	0	0	0	0	0	0	0	0	0	0	0	1	2	0	0	0	k__Bacteria	p__Firmicutes	c__Clostridia	o__Clostridiales	f__Ruminococcaceae	g__Ercella
OTU_1516	0	0	0	0	0	0	0	1	0	0	1	0	0	1	0	0	0	k__Bacteria	p__Proteobacteria	c__Alphaproteobacteria	o__Rickettsiales	f__Mitochondria	g__Picochlorum sp. SENEW3	s__Picochlorum sp. SENEW3
OTU_1627	0	0	0	0	0	0	0	2	0	0	0	0	0	0	0	1	0	k__Bacteria	p__Firmicutes	c__Clostridia	o__Clostridiales	f__Ruminococcaceae
OTU_1056	0	0	0	0	0	0	0	0	1	0	0	1	0	0	0	0	1	k__Bacteria
OTU_1174	0	0	0	0	0	0	0	0	0	2	1	0	0	0	0	0	0	k__Bacteria	p__Proteobacteria	c__Deltaproteobacteria	o__Desulfovibrionales	f__Desulfovibrionaceae	g__Desulfovibrio
OTU_878	1	0	0	1	1	0	0	0	0	0	0	0	0	0	0	0	0
OTU_658	0	1	1	0	0	0	0	0	0	0	0	0	0	0	1	0	0	k__Bacteria	p__Firmicutes	c__Clostridia	o__Clostridiales	f__Peptococcaceae	g__Desulfitibacter
OTU_1517	0	0	0	0	0	0	0	0	0	0	0	0	3	0	0	0	0	k__Bacteria	p__Firmicutes	c__Clostridia	o__Clostridiales	f__Syntrophomonadaceae
OTU_1069	0	0	0	0	0	0	0	0	0	0	0	1	1	0	0	0	1	k__Bacteria	p__Proteobacteria	c__Alphaproteobacteria	o__Rhizobiales	f__Rhizobiaceae	g__Allorhizobium-Neorhizobium-Pararhizobium-Rhizobium
OTU_1549	0	0	0	0	0	1	0	2	0	0	0	0	0	0	0	0	0	k__Bacteria	p__Firmicutes	c__Clostridia	o__Clostridiales	f__Ruminococcaceae	g__Hydrogenoanaerobacterium
OTU_1561	0	1	0	0	0	1	0	0	0	0	0	0	0	0	0	0	1	k__Bacteria	p__Proteobacteria	c__Alphaproteobacteria	o__Rhizobiales	f__Beijerinckiaceae	g__Camelimonas
OTU_938	0	0	1	0	0	0	0	0	1	0	0	0	0	0	1	0	0	k__Bacteria	p__Firmicutes	c__Clostridia	o__Clostridiales	f__Eubacteriaceae	g__Anaerofustis
OTU_1423	1	0	0	1	1	0	0	0	0	0	0	0	0	0	0	0	0	k__Bacteria	p__Firmicutes	c__Clostridia	o__Clostridiales	f__Ruminococcaceae	g__Ruminiclostridium 1
OTU_1567	0	0	0	0	0	0	0	0	0	0	0	0	1	0	2	0	0	k__Bacteria	p__Firmicutes	c__Clostridia	o__Clostridiales	f__Peptococcaceae
OTU_911	0	0	0	0	0	0	0	0	0	2	0	0	1	0	0	0	0	k__Bacteria	p__Verrucomicrobia	c__Verrucomicrobiae	o__Opitutales	f__Puniceicoccaceae	g__Puniceicoccus
OTU_1289	0	0	1	1	0	1	0	0	0	0	0	0	0	0	0	0	0	k__Bacteria	p__Firmicutes	c__Clostridia	o__Clostridiales	f__Peptococcaceae
OTU_792	0	0	0	0	0	0	1	0	0	0	0	1	0	0	0	0	1	k__Bacteria	p__Proteobacteria	c__Alphaproteobacteria	o__Rhizobiales	f__Xanthobacteraceae
OTU_1543	0	2	0	0	0	0	0	1	0	0	0	0	0	0	0	0	0	k__Bacteria	p__Firmicutes	c__Clostridia	o__Clostridiales	f__Christensenellaceae
OTU_862	1	1	0	0	0	0	0	0	0	0	1	0	0	0	0	0	0	k__Bacteria	p__Proteobacteria	c__Alphaproteobacteria	o__Rhodobacterales	f__Rhodobacteraceae
OTU_1013	0	0	0	0	0	0	0	0	0	0	0	1	1	1	0	0	0	k__Bacteria	p__Kiritimatiellaeota	c__Kiritimatiellae	o__WCHB1-41
OTU_1187	0	0	0	0	0	0	0	0	0	0	0	0	1	1	0	0	1	k__Bacteria	p__Firmicutes	c__Clostridia	o__Clostridiales	f__Peptostreptococcaceae
OTU_867	0	0	0	0	0	0	0	0	0	0	2	0	0	1	0	0	0	k__Bacteria	p__Firmicutes	c__Clostridia	o__Clostridiales	f__Ruminococcaceae
OTU_1043	0	0	0	0	0	0	2	1	0	0	0	0	0	0	0	0	0	k__Bacteria	p__Firmicutes	c__Clostridia	o__Clostridiales	f__Ruminococcaceae	g__CAG-352
OTU_583	0	0	0	0	0	0	1	0	0	0	0	0	0	0	1	0	0	k__Bacteria	p__Actinobacteria	c__Actinobacteria	o__PeM15
OTU_721	0	1	0	0	0	0	0	0	0	0	1	0	0	0	0	0	0	k__Bacteria	p__Firmicutes	c__Clostridia	o__Clostridiales	f__Caldicoprobacteraceae	g__Caldicoprobacter
OTU_727	1	0	0	0	0	0	0	0	0	0	1	0	0	0	0	0	0	k__Bacteria	p__Proteobacteria	c__Alphaproteobacteria	o__Rhizobiales	f__Beijerinckiaceae
OTU_337	1	1	0	0	0	0	0	0	0	0	0	0	0	0	0	0	0	k__Bacteria	p__Synergistetes	c__Synergistia	o__Synergistales	f__Synergistaceae	g__Thermovirga
OTU_832	0	0	0	0	0	0	0	0	0	0	0	1	0	0	0	0	1	k__Bacteria	p__Firmicutes	c__Clostridia	o__DTU014
OTU_777	2	0	0	0	0	0	0	0	0	0	0	0	0	0	0	0	0	k__Bacteria	p__Firmicutes	c__Clostridia	o__Clostridiales	f__Christensenellaceae	g__Christensenellaceae R-7 group
OTU_892	1	0	0	1	0	0	0	0	0	0	0	0	0	0	0	0	0	k__Bacteria	p__Proteobacteria	c__Gammaproteobacteria	o__Cellvibrionales	f__Spongiibacteraceae	g__BD1-7 clade
OTU_650	1	0	1	0	0	0	0	0	0	0	0	0	0	0	0	0	0	k__Bacteria	p__Proteobacteria	c__Gammaproteobacteria	o__Betaproteobacteriales	f__Rhodocyclaceae	g__Thauera
OTU_1466	0	1	1	0	0	0	0	0	0	0	0	0	0	0	0	0	0	k__Bacteria	p__Proteobacteria	c__Alphaproteobacteria	o__Sphingomonadales	f__Sphingomonadaceae
OTU_947	1	0	0	0	0	1	0	0	0	0	0	0	0	0	0	0	0	k__Archaea	p__Euryarchaeota	c__Methanomicrobia	o__Methanomicrobiales	f__Methanospirillaceae	g__Methanospirillum
OTU_1566	0	0	0	0	0	0	0	0	0	0	0	0	0	0	1	0	1	k__Bacteria	p__Firmicutes	c__Clostridia	o__Clostridiales	f__Peptostreptococcaceae	g__Paraclostridium
OTU_1577	0	0	0	1	0	0	0	0	0	0	0	0	1	0	0	0	0	k__Bacteria	p__Cyanobacteria	c__Oxyphotobacteria	o__Chloroplast
OTU_978	1	0	0	0	0	1	0	0	0	0	0	0	0	0	0	0	0	k__Bacteria	p__Firmicutes	c__Clostridia	o__Clostridiales	f__Gracilibacteraceae	g__Lutispora
OTU_1600	0	0	0	0	0	0	1	0	0	0	0	0	0	0	0	1	0	k__Bacteria	p__Firmicutes	c__Clostridia	o__Clostridiales	f__Peptococcaceae	g__Desulfitibacter
OTU_1590	0	0	1	0	0	0	0	0	0	0	0	1	0	0	0	0	0	k__Bacteria	p__Proteobacteria	c__Alphaproteobacteria	o__Rhizobiales	f__Xanthobacteraceae
OTU_1346	0	0	0	0	0	0	0	0	0	0	0	0	0	0	0	1	1	k__Bacteria	p__Firmicutes	c__Clostridia	o__Clostridiales	f__Peptostreptococcaceae	g__Paraclostridium
OTU_1625	0	0	0	0	0	0	0	0	0	0	0	0	0	0	0	0	2	k__Bacteria	p__Firmicutes	c__Clostridia	o__Clostridiales	f__Ruminococcaceae	g__Ruminococcaceae NK4A214 group
OTU_1215	0	0	0	0	0	0	0	0	0	1	0	0	0	1	0	0	0	k__Bacteria	p__Proteobacteria	c__Alphaproteobacteria	o__Rhizobiales	f__Rhizobiaceae	g__Ochrobactrum
OTU_1537	0	0	0	1	0	0	0	0	0	1	0	0	0	0	0	0	0	k__Bacteria	p__Firmicutes	c__Clostridia	o__Clostridiales	f__Ruminococcaceae
OTU_1313	0	0	0	1	0	0	0	0	0	0	0	0	0	0	1	0	0	k__Bacteria	p__Planctomycetes	c__Planctomycetacia	o__Isosphaerales	f__Isosphaeraceae
OTU_1397	0	0	0	1	0	0	0	0	0	0	0	0	1	0	0	0	0	k__Bacteria	p__Cyanobacteria	c__Oxyphotobacteria	o__Chloroplast
OTU_1629	0	0	0	0	1	0	0	0	0	0	0	0	0	0	0	1	0	k__Bacteria	p__Proteobacteria	c__Gammaproteobacteria	o__Betaproteobacteriales	f__Burkholderiaceae	g__Castellaniella
OTU_1294	0	0	0	0	1	0	1	0	0	0	0	0	0	0	0	0	0	k__Bacteria	p__Planctomycetes	c__Planctomycetacia	o__Planctomycetales	f__Rubinisphaeraceae
OTU_722	0	0	0	0	0	0	0	1	0	0	1	0	0	0	0	0	0	k__Bacteria	p__Bacteroidetes	c__Bacteroidia	o__Bacteroidales	f__Marinilabiliaceae	g__Ruminofilibacter
OTU_1416	0	1	0	0	0	0	0	0	0	0	0	0	0	0	0	1	0	k__Bacteria	p__Proteobacteria	c__Alphaproteobacteria	o__Rhodobacterales	f__Rhodobacteraceae
OTU_840	0	1	0	0	0	0	0	0	0	0	0	0	0	0	1	0	0	k__Bacteria	p__Proteobacteria	c__Alphaproteobacteria	o__Rhizobiales	f__Beijerinckiaceae	g__Chelatococcus
OTU_981	0	0	0	0	0	0	0	0	0	0	0	0	0	0	1	0	1	k__Bacteria	p__Firmicutes	c__Clostridia	o__D8A-2
OTU_1613	1	0	0	0	0	0	0	0	0	0	0	0	0	0	1	0	0	k__Bacteria	p__Actinobacteria	c__Thermoleophilia	o__Gaiellales
OTU_917	1	0	0	0	1	0	0	0	0	0	0	0	0	0	0	0	0	k__Archaea	p__Euryarchaeota	c__Methanomicrobia	o__Methanomicrobiales
OTU_1173	0	0	0	0	0	0	0	0	0	0	0	0	0	0	0	1	1	k__Bacteria	p__Proteobacteria	c__Deltaproteobacteria	o__Desulfovibrionales	f__Desulfovibrionaceae	g__Desulfovibrio
OTU_1045	0	0	0	0	0	0	0	0	0	0	0	2	0	0	0	0	0	k__Bacteria	p__Firmicutes	c__Clostridia	o__Clostridiales	f__Ruminococcaceae	g__Ruminococcaceae UCG-013
OTU_850	0	1	0	0	0	0	0	0	0	0	0	0	0	0	0	0	1	k__Bacteria	p__Proteobacteria	c__Alphaproteobacteria	o__Rhizobiales	f__Kaistiaceae	g__Kaistia
OTU_1260	0	0	0	0	0	0	0	0	0	0	0	0	0	0	1	0	1	k__Bacteria	p__Actinobacteria	c__Actinobacteria	o__Micrococcales	f__Microbacteriaceae	g__Clavibacter
OTU_1480	0	1	0	1	0	0	0	0	0	0	0	0	0	0	0	0	0	k__Bacteria	p__Chloroflexi	c__Anaerolineae	o__Anaerolineales	f__Anaerolineaceae	g__Anaerolinea
OTU_1230	0	1	0	0	0	0	0	0	0	0	0	0	0	1	0	0	0	k__Archaea	p__Euryarchaeota	c__Methanomicrobia	o__Methanosarcinales	f__Methanosaetaceae	g__Methanosaeta
OTU_1270	0	1	1	0	0	0	0	0	0	0	0	0	0	0	0	0	0	k__Bacteria	p__Lentisphaerae	c__Oligosphaeria	o__Oligosphaerales	f__Oligosphaeraceae	g__Z20
OTU_1522	1	0	0	0	0	0	0	0	0	0	1	0	0	0	0	0	0	k__Bacteria	p__Planctomycetes	c__Phycisphaerae	o__Phycisphaerales	f__AKAU3564 sediment group
OTU_956	1	0	0	0	1	0	0	0	0	0	0	0	0	0	0	0	0	k__Bacteria	p__Proteobacteria	c__Deltaproteobacteria	o__Bdellovibrionales	f__Bdellovibrionaceae	g__Bdellovibrio
OTU_851	0	2	0	0	0	0	0	0	0	0	0	0	0	0	0	0	0	k__Bacteria	p__Proteobacteria	c__Gammaproteobacteria	o__Betaproteobacteriales	f__Burkholderiaceae
OTU_1484	0	0	0	0	0	0	0	2	0	0	0	0	0	0	0	0	0	k__Bacteria	p__Synergistetes	c__Synergistia	o__Synergistales	f__Synergistaceae
OTU_1411	0	0	0	0	1	0	0	0	0	0	0	0	1	0	0	0	0	k__Bacteria	p__Firmicutes	c__Clostridia	o__Clostridiales	f__Ruminococcaceae	g__Ruminococcus 2
OTU_913	0	0	0	0	0	0	0	0	0	0	0	1	0	0	0	1	0	k__Bacteria	p__Hydrogenedentes	c__Hydrogenedentia	o__Hydrogenedentiales	f__Hydrogenedensaceae
OTU_1340	0	0	0	0	0	0	0	0	0	0	0	0	0	0	0	2	0	k__Bacteria	p__Firmicutes	c__Clostridia	o__Clostridiales	f__Ruminococcaceae
OTU_1256	0	0	1	0	0	0	0	0	0	0	0	0	0	1	0	0	0	k__Bacteria	p__Planctomycetes	c__Planctomycetacia	o__Pirellulales	f__Pirellulaceae	g__Pir4 lineage
OTU_1634	0	0	0	1	1	0	0	0	0	0	0	0	0	0	0	0	0	k__Bacteria	p__Proteobacteria	c__Gammaproteobacteria	o__Betaproteobacteriales	f__Burkholderiaceae	g__Rhodoferax
OTU_1606	0	0	0	0	0	0	0	1	0	0	0	1	0	0	0	0	0	k__Bacteria	p__Chloroflexi	c__Anaerolineae	o__Anaerolineales	f__Anaerolineaceae
OTU_1064	0	0	0	0	1	0	0	0	0	0	0	0	0	0	0	0	1	k__Bacteria	p__BRC1
OTU_1366	0	0	0	0	0	0	0	0	0	0	0	0	0	0	0	2	0	k__Bacteria	p__Bacteroidetes	c__Bacteroidia	o__Bacteroidales	f__Bacteroidaceae	g__Bacteroides
OTU_1564	0	0	0	0	0	0	0	1	0	0	0	0	0	0	1	0	0	k__Bacteria	p__Bacteroidetes	c__Bacteroidia	o__Bacteroidales	f__Bacteroidetes vadinHA17
OTU_674	0	0	0	0	0	0	0	0	0	0	0	0	0	0	0	2	0	k__Bacteria	p__Firmicutes	c__Clostridia	o__Clostridiales	f__Peptostreptococcaceae
OTU_804	2	0	0	0	0	0	0	0	0	0	0	0	0	0	0	0	0	k__Bacteria	p__Firmicutes	c__Clostridia	o__Clostridiales	f__Christensenellaceae	g__Christensenellaceae R-7 group
OTU_1320	1	0	0	1	0	0	0	0	0	0	0	0	0	0	0	0	0	k__Bacteria	p__Chloroflexi	c__Anaerolineae	o__Caldilineales	f__Caldilineaceae
OTU_1136	0	1	0	0	0	0	0	0	0	0	0	0	0	0	1	0	0
OTU_980	0	1	0	1	0	0	0	0	0	0	0	0	0	0	0	0	0	k__Bacteria	p__Proteobacteria	c__Alphaproteobacteria	o__Sphingomonadales	f__Sphingomonadaceae	g__Porphyrobacter
OTU_1553	2	0	0	0	0	0	0	0	0	0	0	0	0	0	0	0	0	k__Bacteria	p__Verrucomicrobia	c__Verrucomicrobiae	o__LD1-PB3
OTU_1583	0	0	0	0	0	0	0	0	0	0	0	2	0	0	0	0	0
OTU_1608	0	0	0	0	0	0	0	0	0	0	0	0	0	0	2	0	0	k__Bacteria	p__Firmicutes	c__Clostridia	o__Clostridiales	f__Clostridiaceae 1	g__Oxobacter
OTU_1464	0	2	0	0	0	0	0	0	0	0	0	0	0	0	0	0	0
OTU_1641	0	0	0	0	0	0	0	0	0	1	0	0	0	0	0	1	0	k__Bacteria	p__Bacteroidetes	c__Bacteroidia	o__Bacteroidales	f__Dysgonomonadaceae	g__Proteiniphilum
OTU_1151	0	0	0	0	0	0	0	0	0	0	1	0	0	1	0	0	0	k__Bacteria	p__Firmicutes	c__Clostridia	o__Clostridiales	f__Syntrophomonadaceae	g__Syntrophomonas
OTU_481	1	0	0	1	0	0	0	0	0	0	0	0	0	0	0	0	0	k__Bacteria	p__Planctomycetes	c__Planctomycetacia	o__Pirellulales	f__Pirellulaceae	g__Pirellula
OTU_868	0	0	0	0	0	0	0	0	0	0	0	1	0	0	0	0	1	k__Bacteria	p__Bacteroidetes	c__Bacteroidia	o__Bacteroidales	f__Dysgonomonadaceae	g__Proteiniphilum
OTU_822	0	0	0	0	0	0	0	0	1	0	0	0	1	0	0	0	0	k__Bacteria	p__Firmicutes	c__Negativicutes	o__Selenomonadales	f__Veillonellaceae	g__Sporomusa
OTU_1380	0	0	0	0	0	0	0	0	0	0	0	1	0	0	0	0	1	k__Bacteria	p__Acidobacteria	c__Subgroup 18
OTU_1529	0	0	0	0	0	0	0	0	0	0	0	1	0	1	0	0	0	k__Bacteria	p__Bacteroidetes	c__Bacteroidia	o__Chitinophagales	f__Chitinophagaceae
OTU_106	0	0	0	0	0	0	0	0	1	0	0	0	0	0	0	1	0	k__Bacteria	p__Chloroflexi	c__Anaerolineae
OTU_197	0	0	0	0	1	0	0	0	0	0	0	1	0	0	0	0	0	k__Bacteria	p__Proteobacteria	c__Deltaproteobacteria	o__Syntrophobacterales	f__Syntrophaceae	g__Smithella
OTU_1023	0	0	0	0	0	0	0	0	0	0	0	0	0	0	2	0	0	k__Bacteria	p__Proteobacteria	c__Alphaproteobacteria	o__Rhodobacterales	f__Rhodobacteraceae	g__Rhodobacter
OTU_1061	0	0	0	0	0	0	2	0	0	0	0	0	0	0	0	0	0
OTU_1485	0	0	0	0	0	0	0	0	0	0	2	0	0	0	0	0	0
OTU_1620	0	2	0	0	0	0	0	0	0	0	0	0	0	0	0	0	0	k__Bacteria	p__Firmicutes	c__Clostridia	o__Clostridiales	f__Peptostreptococcaceae	g__Peptoclostridium
OTU_1031	0	0	0	0	0	0	0	0	0	0	0	0	0	2	0	0	0	k__Bacteria	p__Firmicutes	c__Clostridia	o__Clostridiales	f__Lachnospiraceae	g__Anaerostipes
OTU_884	0	0	0	0	0	0	0	2	0	0	0	0	0	0	0	0	0	k__Bacteria	p__Spirochaetes	c__Spirochaetia	o__Spirochaetales	f__Spirochaetaceae
OTU_340	0	0	0	1	0	0	0	0	0	0	0	0	0	0	1	0	0	k__Bacteria	p__Firmicutes	c__Clostridia	o__Clostridiales	f__Ruminococcaceae	g__Ruminiclostridium
OTU_1267	2	0	0	0	0	0	0	0	0	0	0	0	0	0	0	0	0	k__Bacteria	p__Proteobacteria	c__Alphaproteobacteria	o__Micavibrionales
OTU_1382	0	0	0	0	0	0	0	0	0	0	0	0	0	0	0	0	2	k__Bacteria	p__Spirochaetes	c__Spirochaetia	o__Spirochaetales	f__Spirochaetaceae	g__Sphaerochaeta
OTU_468	1	0	0	0	0	0	0	0	0	0	0	0	0	0	0	0	0	k__Bacteria	p__Synergistetes	c__Synergistia	o__Synergistales	f__Synergistaceae	g__Syner-01
OTU_638	0	0	0	0	0	0	0	0	0	0	0	0	0	0	0	1	0	k__Bacteria	p__Firmicutes	c__Erysipelotrichia	o__Erysipelotrichales	f__Erysipelotrichaceae	g__Erysipelatoclostridium
OTU_677	1	0	0	0	0	0	0	0	0	0	0	0	0	0	0	0	0	k__Bacteria	p__Acidobacteria	c__Holophagae	o__Subgroup 7
OTU_687	0	0	0	0	0	0	0	0	1	0	0	0	0	0	0	0	0	k__Bacteria	p__Firmicutes	c__Clostridia	o__Clostridiales	f__Lachnospiraceae	g__Lachnoclostridium
OTU_1278	0	0	0	0	1	0	0	0	0	0	0	0	0	0	0	0	0	k__Bacteria	p__Actinobacteria	c__Actinobacteria	o__Micrococcales	f__Intrasporangiaceae
OTU_997	0	0	0	0	0	0	0	0	0	0	0	0	0	0	0	1	0	k__Bacteria	p__Firmicutes	c__Clostridia	o__Thermoanaerobacterales	f__Thermoanaerobacteraceae	g__Syntrophaceticus
OTU_729	0	0	0	0	0	0	0	0	0	0	0	1	0	0	0	0	0	k__Bacteria	p__Planctomycetes	c__Planctomycetacia	o__Pirellulales	f__Pirellulaceae	g__Pirellula
OTU_1372	0	0	0	0	0	1	0	0	0	0	0	0	0	0	0	0	0	k__Bacteria	p__Firmicutes	c__Clostridia	o__Clostridiales	f__Ruminococcaceae	g__Candidatus Soleaferrea
OTU_701	0	1	0	0	0	0	0	0	0	0	0	0	0	0	0	0	0	k__Bacteria	p__Hydrogenedentes	c__Hydrogenedentia	o__Hydrogenedentiales	f__Hydrogenedensaceae
OTU_579	1	0	0	0	0	0	0	0	0	0	0	0	0	0	0	0	0	k__Bacteria	p__Proteobacteria	c__Alphaproteobacteria	o__Rhizobiales	f__Hyphomicrobiaceae	g__Hyphomicrobium
OTU_860	1	0	0	0	0	0	0	0	0	0	0	0	0	0	0	0	0	k__Bacteria	p__Hydrogenedentes	c__Hydrogenedentia	o__Hydrogenedentiales	f__Hydrogenedensaceae
OTU_663	0	0	0	0	0	0	0	0	0	0	1	0	0	0	0	0	0	k__Bacteria	p__Bacteroidetes	c__Bacteroidia	o__Bacteroidales	f__Dysgonomonadaceae
OTU_1442	0	1	0	0	0	0	0	0	0	0	0	0	0	0	0	0	0	k__Bacteria	p__Firmicutes	c__Clostridia	o__Clostridiales	f__Christensenellaceae	g__Christensenellaceae R-7 group
OTU_1033	0	1	0	0	0	0	0	0	0	0	0	0	0	0	0	0	0	k__Bacteria	p__Firmicutes	c__Clostridia	o__Clostridiales	f__Christensenellaceae	g__Christensenellaceae R-7 group
OTU_1588	0	0	0	0	0	0	0	0	0	0	0	0	0	0	0	1	0	k__Bacteria	p__Bacteroidetes	c__Bacteroidia	o__Bacteroidales	f__Paludibacteraceae
OTU_1018	0	0	0	1	0	0	0	0	0	0	0	0	0	0	0	0	0	k__Bacteria	p__Actinobacteria	c__Actinobacteria	o__Bifidobacteriales	f__Bifidobacteriaceae	g__Bifidobacterium
OTU_1496	1	0	0	0	0	0	0	0	0	0	0	0	0	0	0	0	0	k__Bacteria	p__Bacteroidetes	c__Bacteroidia	o__Bacteroidales	f__Dysgonomonadaceae	g__Proteiniphilum
OTU_948	0	0	0	1	0	0	0	0	0	0	0	0	0	0	0	0	0	k__Bacteria	p__Proteobacteria	c__Alphaproteobacteria	o__Rhizobiales	f__Rhizobiales Incertae Sedis	g__Phreatobacter
OTU_902	1	0	0	0	0	0	0	0	0	0	0	0	0	0	0	0	0	k__Bacteria	p__Patescibacteria	c__ABY1	o__Candidatus Falkowbacteria
OTU_1642	1	0	0	0	0	0	0	0	0	0	0	0	0	0	0	0	0	k__Bacteria	p__Bacteroidetes	c__Bacteroidia	o__Sphingobacteriales	f__Lentimicrobiaceae
OTU_787	1	0	0	0	0	0	0	0	0	0	0	0	0	0	0	0	0	k__Bacteria	p__Actinobacteria	c__Acidimicrobiia	o__Microtrichales	f__Iamiaceae	g__Iamia
OTU_829	0	0	1	0	0	0	0	0	0	0	0	0	0	0	0	0	0	k__Bacteria	p__Proteobacteria	c__Alphaproteobacteria	o__Rhodobacterales	f__Rhodobacteraceae
OTU_971	0	1	0	0	0	0	0	0	0	0	0	0	0	0	0	0	0	k__Bacteria	p__Armatimonadetes
OTU_1225	1	0	0	0	0	0	0	0	0	0	0	0	0	0	0	0	0	k__Bacteria	p__Proteobacteria	c__Alphaproteobacteria	o__Sphingomonadales	f__Sphingomonadaceae	g__Sphingomonas
OTU_618	0	0	0	0	0	0	0	0	0	0	0	0	1	0	0	0	0	k__Bacteria	p__Planctomycetes	c__Planctomycetacia	o__Pirellulales	f__Pirellulaceae	g__Pir4 lineage
OTU_1293	0	0	0	0	0	0	0	0	0	0	0	0	0	0	0	0	1	k__Bacteria	p__Firmicutes	c__Clostridia	o__Clostridiales	f__Family XI	g__Sedimentibacter
OTU_922	0	0	0	1	0	0	0	0	0	0	0	0	0	0	0	0	0	k__Bacteria	p__Planctomycetes	c__Phycisphaerae	o__Phycisphaerales	f__AKAU3564 sediment group
OTU_1615	0	0	0	0	0	0	0	0	0	0	0	0	0	0	0	1	0	k__Bacteria	p__Firmicutes	c__Clostridia	o__Clostridiales	f__Christensenellaceae
OTU_610	0	0	1	0	0	0	0	0	0	0	0	0	0	0	0	0	0	k__Bacteria	p__Proteobacteria	c__Gammaproteobacteria	o__Betaproteobacteriales	f__Burkholderiaceae	g__Rhodoferax
OTU_1277	0	1	0	0	0	0	0	0	0	0	0	0	0	0	0	0	0	k__Bacteria	p__Firmicutes	c__Clostridia	o__Clostridiales	f__Syntrophomonadaceae	g__Syntrophomonas
OTU_1242	0	0	0	0	0	0	0	0	0	1	0	0	0	0	0	0	0	k__Bacteria	p__Hydrogenedentes	c__Hydrogenedentia	o__Hydrogenedentiales	f__Hydrogenedensaceae
OTU_1450	0	0	0	0	0	0	0	0	0	0	0	0	0	1	0	0	0	k__Bacteria	p__Planctomycetes	c__Planctomycetacia	o__Isosphaerales	f__Isosphaeraceae	g__Isosphaera
OTU_1554	0	0	0	0	0	0	0	0	0	0	0	0	0	0	1	0	0	k__Bacteria	p__Firmicutes	c__Clostridia	o__Clostridiales	f__Ruminococcaceae
OTU_173	0	0	0	0	0	0	0	0	0	0	0	0	0	0	1	0	0	k__Bacteria	p__Bacteroidetes	c__Bacteroidia	o__Bacteroidales	f__Rikenellaceae	g__Blvii28 wastewater-sludge group
OTU_986	0	1	0	0	0	0	0	0	0	0	0	0	0	0	0	0	0	k__Bacteria	p__Verrucomicrobia	c__Verrucomicrobiae	o__Verrucomicrobiales	f__Verrucomicrobiaceae
OTU_924	0	0	0	0	0	0	0	0	0	0	0	0	0	0	0	1	0	k__Bacteria	p__Firmicutes	c__Clostridia	o__Clostridiales	f__Syntrophomonadaceae
OTU_1545	0	0	1	0	0	0	0	0	0	0	0	0	0	0	0	0	0	k__Bacteria	p__Firmicutes	c__Clostridia	o__Clostridiales	f__Ruminococcaceae
OTU_1563	0	0	0	0	0	0	1	0	0	0	0	0	0	0	0	0	0	k__Bacteria	p__Atribacteria	c__Caldatribacteriia	o__Caldatribacteriales	f__Caldatribacteriaceae	g__Candidatus Caldatribacterium
OTU_1418	0	0	0	0	0	0	0	0	0	0	0	0	0	1	0	0	0	k__Bacteria	p__Firmicutes	c__Clostridia	o__Clostridiales	f__Ruminococcaceae	g__Ruminiclostridium 1
OTU_1081	0	0	0	0	0	0	0	0	0	0	0	0	0	0	1	0	0	k__Bacteria	p__Firmicutes	c__Clostridia	o__Clostridiales	f__Peptococcaceae
OTU_811	0	0	0	1	0	0	0	0	0	0	0	0	0	0	0	0	0	k__Bacteria	p__Acidobacteria	c__Aminicenantia	o__Aminicenantales
OTU_1210	0	0	0	0	0	0	0	0	0	0	0	0	0	0	1	0	0	k__Bacteria	p__Firmicutes	c__Clostridia	o__Clostridiales	f__Ruminococcaceae	g__Ruminococcaceae UCG-013
OTU_1398	0	0	0	0	1	0	0	0	0	0	0	0	0	0	0	0	0	k__Bacteria	p__Patescibacteria	c__Saccharimonadia	o__Saccharimonadales
OTU_1483	0	0	0	0	0	0	0	0	0	0	1	0	0	0	0	0	0	k__Bacteria	p__BRC1
OTU_841	0	0	0	0	0	0	0	0	0	1	0	0	0	0	0	0	0	k__Bacteria	p__Firmicutes	c__Bacilli	o__Bacillales	f__Bacillaceae	g__Bacillus
OTU_1247	0	0	0	0	0	0	0	0	0	0	0	0	0	0	0	0	1	k__Bacteria	p__Proteobacteria	c__Alphaproteobacteria	o__Rhodobacterales	f__Rhodobacteraceae	g__Rhodobacter
OTU_1400	0	0	0	0	0	0	0	0	1	0	0	0	0	0	0	0	0	k__Bacteria	p__Firmicutes	c__Clostridia	o__Clostridiales	f__Ruminococcaceae
OTU_854	0	0	0	0	0	0	0	0	0	0	1	0	0	0	0	0	0	k__Bacteria	p__Chloroflexi	c__Anaerolineae	o__RBG-13-54-9
OTU_1287	0	0	0	0	0	0	0	0	1	0	0	0	0	0	0	0	0	k__Bacteria	p__Firmicutes	c__Clostridia	o__Clostridiales	f__Christensenellaceae
OTU_1148	0	0	0	0	0	0	0	0	0	0	1	0	0	0	0	0	0	k__Bacteria	p__Firmicutes	c__Clostridia	o__Clostridiales	f__Caldicoprobacteraceae	g__Caldicoprobacter
OTU_736	0	1	0	0	0	0	0	0	0	0	0	0	0	0	0	0	0	k__Bacteria	p__Firmicutes	c__Clostridia	o__Clostridiales	f__Ruminococcaceae	g__Ruminococcaceae UCG-010
OTU_803	0	0	0	0	0	0	0	0	0	0	0	0	0	0	0	1	0	k__Bacteria	p__Firmicutes	c__Clostridia	o__Clostridiales	f__Ruminococcaceae	g__Ruminococcaceae NK4A214 group
OTU_1329	0	0	0	1	0	0	0	0	0	0	0	0	0	0	0	0	0	k__Bacteria	p__Proteobacteria	c__Gammaproteobacteria	o__Betaproteobacteriales	f__Burkholderiaceae	g__Comamonas
OTU_490	0	1	0	0	0	0	0	0	0	0	0	0	0	0	0	0	0	k__Bacteria	p__Proteobacteria	c__Gammaproteobacteria	o__Betaproteobacteriales	f__Burkholderiaceae	g__Lautropia
OTU_1076	0	0	1	0	0	0	0	0	0	0	0	0	0	0	0	0	0	k__Bacteria	p__Proteobacteria	c__Alphaproteobacteria	o__Rhizobiales	f__Hyphomicrobiaceae	g__Hyphomicrobium
OTU_1150	0	0	0	0	0	0	0	0	0	0	0	0	1	0	0	0	0	k__Bacteria	p__Firmicutes	c__Clostridia	o__Clostridiales	f__Christensenellaceae	g__Christensenellaceae R-7 group
OTU_1200	1	0	0	0	0	0	0	0	0	0	0	0	0	0	0	0	0	k__Bacteria	p__Bacteroidetes	c__Bacteroidia	o__Bacteroidales	f__Rikenellaceae	g__Rikenellaceae RC9 gut group
OTU_1188	0	0	0	0	1	0	0	0	0	0	0	0	0	0	0	0	0	k__Bacteria	p__Firmicutes	c__Bacilli	o__Lactobacillales	f__Enterococcaceae	g__Enterococcus
OTU_813	0	0	0	0	0	0	0	0	0	0	0	0	0	1	0	0	0	k__Bacteria	p__Actinobacteria	c__WCHB1-81
OTU_950	0	0	0	0	0	0	0	0	0	0	0	0	0	0	1	0	0	k__Bacteria	p__Chlamydiae	c__Chlamydiae	o__Chlamydiales	f__Parachlamydiaceae	g__Candidatus Protochlamydia
OTU_1395	0	0	0	0	0	0	0	0	0	0	0	0	0	0	0	0	1	k__Bacteria	p__Firmicutes	c__Clostridia	o__Clostridiales	f__Syntrophomonadaceae	g__Syntrophomonas
OTU_1592	0	0	0	0	0	0	0	0	0	0	0	0	0	0	0	1	0	k__Bacteria	p__Proteobacteria	c__Alphaproteobacteria	o__Rhizobiales	f__Rhizobiales Incertae Sedis
OTU_1094	0	0	0	0	0	0	0	0	0	0	0	0	0	0	0	0	1	k__Bacteria	p__Actinobacteria	c__Actinobacteria	o__Micrococcales	f__Dermatophilaceae
OTU_605	0	1	0	0	0	0	0	0	0	0	0	0	0	0	0	0	0	k__Bacteria	p__Proteobacteria	c__Gammaproteobacteria	o__Betaproteobacteriales	f__Burkholderiaceae
OTU_147	1	0	0	0	0	0	0	0	0	0	0	0	0	0	0	0	0	k__Bacteria	p__Chlamydiae	c__LD1-PA32
OTU_815	0	0	0	1	0	0	0	0	0	0	0	0	0	0	0	0	0	k__Bacteria	p__Proteobacteria	c__Gammaproteobacteria	o__Pseudomonadales	f__Pseudomonadaceae	g__Pseudomonas
OTU_1645	0	0	0	0	0	0	1	0	0	0	0	0	0	0	0	0	0	k__Bacteria	p__Firmicutes	c__Clostridia	o__Clostridiales	f__Peptostreptococcaceae	g__Peptoclostridium
OTU_1271	0	0	0	0	0	0	0	0	0	0	0	0	1	0	0	0	0	k__Bacteria	p__Proteobacteria	c__Gammaproteobacteria	o__Betaproteobacteriales	f__Burkholderiaceae
OTU_1624	0	0	0	1	0	0	0	0	0	0	0	0	0	0	0	0	0	k__Bacteria	p__Firmicutes	c__Clostridia	o__Clostridiales	f__Ruminococcaceae	g__Ruminococcaceae UCG-010
OTU_1556	0	0	0	0	1	0	0	0	0	0	0	0	0	0	0	0	0	k__Bacteria	p__Proteobacteria	c__Alphaproteobacteria	o__Micavibrionales
OTU_907	0	0	0	0	0	0	0	0	0	0	0	1	0	0	0	0	0	k__Bacteria	p__Proteobacteria	c__Gammaproteobacteria	o__Betaproteobacteriales	f__Rhodocyclaceae	g__Methyloversatilis
OTU_1019	0	0	0	0	0	0	0	0	0	0	0	0	0	0	0	1	0
OTU_873	1	0	0	0	0	0	0	0	0	0	0	0	0	0	0	0	0	k__Bacteria	p__Chloroflexi	c__KD4-96
OTU_1408	0	0	0	0	0	0	0	0	0	0	1	0	0	0	0	0	0	k__Bacteria	p__Firmicutes	c__Clostridia	o__Clostridiales	f__Family XIII
OTU_1259	0	0	0	0	1	0	0	0	0	0	0	0	0	0	0	0	0	k__Bacteria	p__Firmicutes	c__Clostridia	o__Clostridiales	f__Ruminococcaceae	g__Ruminococcaceae UCG-013
OTU_1603	0	0	0	0	0	0	0	0	0	0	0	0	0	0	0	0	1	k__Bacteria	p__Firmicutes	c__Clostridia	o__Clostridiales	f__Ruminococcaceae	g__UBA1819
OTU_1231	0	0	1	0	0	0	0	0	0	0	0	0	0	0	0	0	0	k__Bacteria	p__Planctomycetes	c__Planctomycetacia	o__Pirellulales	f__Pirellulaceae	g__Pir4 lineage
OTU_1146	0	0	0	0	0	1	0	0	0	0	0	0	0	0	0	0	0	k__Bacteria	p__Firmicutes	c__Clostridia	o__Clostridiales	f__Family XI	g__Sedimentibacter
OTU_1593	0	0	0	0	0	0	0	0	0	0	0	0	0	0	0	1	0	k__Bacteria	p__Firmicutes	c__Clostridia	o__Clostridiales	f__Family XIII
OTU_1454	0	0	0	0	0	0	0	0	0	0	0	0	0	1	0	0	0	k__Bacteria	p__Firmicutes	c__Clostridia	o__Clostridiales	f__Caldicoprobacteraceae	g__Caldicoprobacter
OTU_1226	0	0	0	0	0	0	0	0	1	0	0	0	0	0	0	0	0	k__Bacteria	p__Firmicutes	c__Clostridia	o__Clostridiales	f__Syntrophomonadaceae	g__Syntrophomonas
OTU_1161	0	0	0	0	0	0	0	0	0	0	0	1	0	0	0	0	0	k__Bacteria	p__Acidobacteria	c__Acidobacteriia	o__Solibacterales	f__Solibacteraceae (Subgroup 3)
OTU_1580	0	0	0	0	0	0	0	0	0	0	1	0	0	0	0	0	0	k__Bacteria	p__Firmicutes	c__Clostridia	o__Clostridiales	f__Lachnospiraceae
OTU_1199	0	0	0	0	0	0	0	0	0	1	0	0	0	0	0	0	0	k__Bacteria	p__Chloroflexi	c__Anaerolineae	o__Anaerolineales	f__Anaerolineaceae	g__Pelolinea
OTU_1386	1	0	0	0	0	0	0	0	0	0	0	0	0	0	0	0	0	k__Bacteria	p__Chloroflexi	c__Anaerolineae	o__SBR1031
OTU_1288	0	0	0	0	0	0	0	0	0	0	0	0	0	1	0	0	0	k__Bacteria	p__Hydrogenedentes	c__Hydrogenedentia	o__Hydrogenedentiales	f__Hydrogenedensaceae
OTU_1049	0	0	0	0	0	0	0	0	0	0	0	0	0	1	0	0	0	k__Bacteria	p__Proteobacteria	c__Alphaproteobacteria	o__Rhodobacterales	f__Rhodobacteraceae
OTU_1268	0	1	0	0	0	0	0	0	0	0	0	0	0	0	0	0	0
OTU_1111	0	0	0	0	0	1	0	0	0	0	0	0	0	0	0	0	0	k__Bacteria	p__Cloacimonetes	c__Cloacimonadia	o__Cloacimonadales	f__Cloacimonadaceae	g__Candidatus Cloacimonas
OTU_1646	0	0	0	1	0	0	0	0	0	0	0	0	0	0	0	0	0	k__Bacteria	p__Proteobacteria	c__Deltaproteobacteria	o__Desulfovibrionales	f__Desulfovibrionaceae	g__Desulfovibrio
OTU_1241	0	0	0	0	0	0	0	0	0	0	1	0	0	0	0	0	0	k__Bacteria	p__Chloroflexi	c__Anaerolineae	o__Anaerolineales	f__Anaerolineaceae
OTU_991	0	0	0	0	0	0	0	0	0	0	0	0	0	0	1	0	0	k__Bacteria	p__Proteobacteria	c__Alphaproteobacteria	o__Rhodobacterales	f__Rhodobacteraceae
OTU_1375	0	0	0	0	0	0	0	0	0	0	0	1	0	0	0	0	0	k__Bacteria	p__Firmicutes	c__Clostridia	o__Clostridiales	f__Syntrophomonadaceae	g__Syntrophomonas
OTU_1515	0	0	0	1	0	0	0	0	0	0	0	0	0	0	0	0	0	k__Bacteria	p__Kiritimatiellaeota	c__Kiritimatiellae	o__WCHB1-41
OTU_1324	0	0	0	0	0	0	0	0	0	0	0	0	0	0	0	0	1
OTU_886	0	0	0	0	0	0	0	0	0	0	0	0	0	0	0	1	0	k__Bacteria	p__Bacteroidetes	c__Bacteroidia	o__Bacteroidales	f__Tannerellaceae	g__Parabacteroides
OTU_1330	0	0	0	0	1	0	0	0	0	0	0	0	0	0	0	0	0	k__Bacteria	p__Bacteroidetes	c__Bacteroidia	o__Bacteroidales	f__Bacteroidetes vadinHA17
OTU_916	0	0	0	0	0	0	0	0	0	0	0	1	0	0	0	0	0	k__Bacteria	p__Chloroflexi	c__Anaerolineae	o__SBR1031
OTU_558	0	0	0	0	0	0	0	0	0	0	0	0	0	0	1	0	0	k__Bacteria	p__Chloroflexi	c__OLB14
OTU_1251	0	0	0	0	0	0	0	0	0	0	0	1	0	0	0	0	0	k__Bacteria	p__Bacteroidetes	c__Bacteroidia	o__Chitinophagales	f__Saprospiraceae
OTU_641	0	1	0	0	0	0	0	0	0	0	0	0	0	0	0	0	0	k__Bacteria	p__Firmicutes	c__Clostridia	o__Clostridiales	f__Ruminococcaceae
