# Supplementary material for: Anaerobic digestion of microalgae: microbial response and recovery after organic loading disturbances
Source: mSystems. 2025 Feb 27;10(3):e01674-24. doi: 10.1128/msystems.01674-24 (PMC11915838; doi:10.1128/msystems.01674-24)
Supplement: Table S3 — MAGs. [file msystems.01674-24-s0003.xlsx]

## Sheet: MAGs from ADs
Table S3. MAG quality metrics and taxonomical classification
The table shows all the 236 MAGs with quality metrics from CheckM (completeness, contamination, and genome size) as well as taxonomical classification derived from GTDB-tk.
MAGs	Domain	Phylum	Class	Order	Family	Genus	Species	Completeness		Contamination		Genome size (bp)
ProdMAG001	d__Bacteria	p__Acidobacteriota	c__Thermoanaerobaculia	o__UBA5704	f__UBA5704	g__	s__	86.18	86.18	1.03	1.03	2331319
ProdMAG002	d__Bacteria	p__Actinobacteriota	c__Actinomycetia	o__Mycobacteriales	f__Mycobacteriaceae	g__Mycobacterium	s__	96.93	96.93	2.51	2.51	3712742
ProdMAG003	d__Bacteria	p__Actinobacteriota	c__Thermoleophilia	o__RBG-16-64-13	f__RBG-16-64-13	g__	s__	87.93	87.93	3.88	3.88	2082087
ProdMAG004	d__Bacteria	p__Actinobacteriota	c__Acidimicrobiia	o__Acidimicrobiales	f__Ilumatobacteraceae	g__	s__	99.15	99.15	3.70	3.7	4439121
ProdMAG005	d__Bacteria	p__Actinobacteriota	c__Acidimicrobiia	o__Acidimicrobiales	f__UBA8139	g__	s__	90.79	90.79	3.85	3.85	4149247
ProdMAG006	d__Bacteria	p__Actinobacteriota	c__Thermoleophilia	o__UBA2241	f__UBA2241	g__UBA2241	s__	77.87	77.87	0.29	0.29	2338537
ProdMAG007	d__Bacteria	p__Actinobacteriota	c__Acidimicrobiia	o__Acidimicrobiales	f__Microtrichaceae	g__SKRR01	s__	75.79	75.79	2.42	2.42	3212907
ProdMAG008	d__Bacteria	p__Actinobacteriota	c__Actinomycetia	o__Mycobacteriales	f__Mycobacteriaceae	g__Mycobacterium	s__	95.13	95.13	1.19	1.19	3798653
ProdMAG009	d__Bacteria	p__Actinobacteriota	c__Actinomycetia	o__Actinomycetales	f__Micrococcaceae	g__Glutamicibacter	s__	71.54	71.54	2.23	2.23	2172844
ProdMAG010	d__Bacteria	p__Actinobacteriota	c__Acidimicrobiia	o__Acidimicrobiales	f__Microtrichaceae	g__IMCC26207	s__	55.75	55.75	10	10	2410085
ProdMAG011	d__Bacteria	p__Armatimonadota	c__UBA10988	o__UBA10988	f__UBA10988	g__UBA10988	s__UBA10988 sp002409445	92.59	92.59	0.93	0.93	3639148
ProdMAG012	d__Bacteria	p__Armatimonadota	c__UBA5829	o__UBA5829	f__UBA5829	g__	s__	93.52	93.52	0.00	0	2685400
ProdMAG013	d__Bacteria	p__Armatimonadota	c__UBA5829	o__UBA5829	f__UBA5829	g__	s__	93.52	93.52	3.24	3.24	4104102
ProdMAG014	d__Bacteria	p__Armatimonadota	c__UBA5377	o__UBA1398	f__UBA1398	g__UBA1398	s__UBA1398 sp002305165	93.52	93.52	0.93	0.93	3987196
ProdMAG015	d__Bacteria	p__Armatimonadota	c__UBA5829	o__UBA5829	f__UBA5829	g__	s__	90.28	90.28	1.23	1.23	3702071
ProdMAG016	d__Bacteria	p__Armatimonadota	c__UBA5377	o__UBA5377	f__UBA11051	g__	s__	92.13	92.13	2.78	2.78	4950425
ProdMAG017	d__Bacteria	p__Armatimonadota	c__UBA5829	o__UBA5829	f__	g__	s__	68.32	68.32	10	10.72	3800452
ProdMAG018	d__Bacteria	p__Armatimonadota	c__UBA5377	o__UBA5377	f__	g__	s__	85.05	85.05	2.78	2.78	3911347
ProdMAG019	d__Bacteria	p__Armatimonadota	c__UBA5377	o__UBA5377	f__	g__	s__	64.87	64.87	1.85	1.85	3791112
ProdMAG020	d__Bacteria	p__Bacteroidota	c__Bacteroidia	o__Bacteroidales	f__VadinHA17	g__SR-FBR-E99	s__	87.30	87.3	2.50	2.5	2425784
ProdMAG021	d__Bacteria	p__Bacteroidota	c__Bacteroidia	o__Bacteroidales	f__VadinHA17	g__LD21	s__	86.48	86.48	1.90	1.9	2491261
ProdMAG022	d__Bacteria	p__Bacteroidota	c__Bacteroidia	o__Bacteroidales	f__Dysgonomonadaceae	g__Petrimonas	s__Petrimonas sp002356435	90.64	90.64	9.8	9.8	2950221
ProdMAG023	d__Bacteria	p__Bacteroidota	c__Bacteroidia	o__Bacteroidales	f__UBA932	g__DMER64	s__	91.02	91.02	1.44	1.44	2079983
ProdMAG024	d__Bacteria	p__Bacteroidota	c__Bacteroidia	o__Bacteroidales	f__VadinHA17	g__LD21	s__	95.00	95	10	10	4580856
ProdMAG025	d__Bacteria	p__Bacteroidota	c__Bacteroidia	o__Bacteroidales	f__TTA-H9	g__TTA-H9	s__	92.20	92.2	1.08	1.08	2306653
ProdMAG026	d__Bacteria	p__Bacteroidota	c__Bacteroidia	o__Bacteroidales	f__UBA932	g__DMER64	s__DMER64 sp002305545	68.08	68.08	1.59	1.59	1346703
ProdMAG027	d__Bacteria	p__Bacteroidota	c__Bacteroidia	o__Bacteroidales	f__Prolixibacteraceae	g__	s__	95.70	95.7	1.08	1.08	3864859
ProdMAG028	d__Bacteria	p__Bacteroidota	c__Bacteroidia	o__Bacteroidales	f__Prolixibacteraceae	g__UBA1413	s__	98.39	98.39	1.08	1.08	3353860
ProdMAG029	d__Bacteria	p__Bacteroidota	c__Bacteroidia	o__Bacteroidales	f__Dysgonomonadaceae	g__Proteiniphilum	s__Proteiniphilum sp002398565	93.44	93.44	5.19	5.19	3006309
ProdMAG030	d__Bacteria	p__Bacteroidota	c__Bacteroidia	o__Bacteroidales	f__4484-276	g__	s__	95.43	95.43	0.54	0.54	2846824
ProdMAG031	d__Bacteria	p__Bacteroidota	c__Bacteroidia	o__Bacteroidales	f__ML635J-15	g__Bact-19	s__Bact-19 sp002412425	97.40	97.4	0.00	0	2452930
ProdMAG032	d__Bacteria	p__Bacteroidota	c__Bacteroidia	o__Bacteroidales	f__Tannerellaceae	g__	s__	95.08	95.08	0.00	0	2452585
ProdMAG033	d__Bacteria	p__Bacteroidota	c__Bacteroidia	o__Bacteroidales	f__Paludibacteraceae	g__W0P28-013	s__	91.85	91.85	0.54	0.54	1698743
ProdMAG034	d__Bacteria	p__Bacteroidota	c__Kapabacteria	o__Kapabacteriales	f__	g__	s__	95.25	95.25	0.00	0	1923033
ProdMAG035	d__Bacteria	p__Bacteroidota	c__Bacteroidia	o__Bacteroidales	f__UBA932	g__RC9	s__	94.05	94.05	0.48	0.48	2304165
ProdMAG036	d__Bacteria	p__Bacteroidota	c__Bacteroidia	o__Bacteroidales	f__Dysgonomonadaceae	g__Petrimonas	s__	86.34	86.34	4.04	4.04	2969030
ProdMAG037	d__Bacteria	p__Bacteroidota	c__Bacteroidia	o__Bacteroidales	f__Dysgonomonadaceae	g__Proteiniphilum	s__Proteiniphilum sp002410345	77.32	77.32	1.75	1.75	2176918
ProdMAG038	d__Bacteria	p__Bacteroidota	c__Bacteroidia	o__Bacteroidales	f__BBW3	g__UBA1064	s__UBA1064 sp002316235	91.19	91.19	2.14	2.14	2371825
ProdMAG039	d__Bacteria	p__Bacteroidota	c__Bacteroidia	o__Bacteroidales	f__VadinHA17	g__LD21	s__	93.89	93.89	2.86	2.86	3289069
ProdMAG040	d__Bacteria	p__Bacteroidota	c__Bacteroidia	o__Bacteroidales	f__WCHB1-69	g__UBA5266	s__	83.70	83.7	5.02	5.02	2320035
ProdMAG041	d__Bacteria	p__Bacteroidota	c__Bacteroidia	o__Bacteroidales	f__Prolixibacteraceae	g__UBA1413	s__UBA1413 sp002304925	75.74	75.74	2.15	2.15	2312476
ProdMAG042	d__Bacteria	p__Bdellovibrionota_C	c__UBA2361	o__UBA2361	f__	g__	s__	87.48	87.48	0.00	0	2554181
ProdMAG043	d__Bacteria	p__Caldatribacteriota	c__Caldatribacteriia	o__Caldatribacteriales	f__UBA8910	g__UBA8910	s__	77.97	77.97	2.54	2.54	1512187
ProdMAG044	d__Bacteria	p__Caldatribacteriota	c__Caldatribacteriia	o__Caldatribacteriales	f__UBA8910	g__UBA8910	s__	65.33	65.33	3.39	3.39	2337774
ProdMAG045	d__Bacteria	p__Chloroflexota	c__Anaerolineae	o__Anaerolineales	f__Anaerolineaceae	g__T78	s__	58.33	58.33	0.91	0.91	1268644
ProdMAG046	d__Bacteria	p__Chloroflexota	c__Anaerolineae	o__Anaerolineales	f__Anaerolineaceae	g__49-20	s__	62.68	62.68	10	10	2226578
ProdMAG047	d__Bacteria	p__Chloroflexota	c__Anaerolineae	o__Anaerolineales	f__Anaerolineaceae	g__Longilinea	s__	89.24	89.24	9.27	9.27	2953550
ProdMAG048	d__Bacteria	p__Chloroflexota	c__Anaerolineae	o__Anaerolineales	f__Anaerolineaceae	g__UBA6170	s__	86.52	86.52	6.83	6.83	2669601
ProdMAG049	d__Bacteria	p__Chloroflexota	c__Anaerolineae	o__UBA1429	f__UBA1429	g__	s__	94.50	94.5	4.69	4.69	2964583
ProdMAG050	d__Bacteria	p__Chloroflexota	c__Anaerolineae	o__Anaerolineales	f__Anaerolineaceae	g__	s__	52.32	52.32	2.73	2.73	1417337
ProdMAG051	d__Bacteria	p__Chloroflexota	c__Anaerolineae	o__Anaerolineales	f__Anaerolineaceae	g__T78	s__	83.08	83.08	4.73	4.73	1807280
ProdMAG052	d__Bacteria	p__Chloroflexota	c__Anaerolineae	o__UBA1429	f__UBA1429	g__	s__	74.01	74.01	0.00	0	1268284
ProdMAG053	d__Bacteria	p__Chloroflexota	c__Anaerolineae	o__Anaerolineales	f__Anaerolineaceae	g__49-20	s__	73.41	73.41	4.60	4.6	1511634
ProdMAG054	d__Bacteria	p__Chloroflexota	c__Anaerolineae	o__Anaerolineales	f__Anaerolineaceae	g__49-20	s__	84.85	84.85	4.55	4.55	1961143
ProdMAG055	d__Bacteria	p__Chloroflexota	c__Anaerolineae	o__Anaerolineales	f__Anaerolineaceae	g__UBA6107	s__	61.82	61.82	1.82	1.82	1280067
ProdMAG056	d__Bacteria	p__Chloroflexota	c__Anaerolineae	o__UBA1429	f__UBA1429	g__	s__	91.38	91.38	9.31	9.31	2671312
ProdMAG057	d__Bacteria	p__Chloroflexota	c__Anaerolineae	o__UBA1429	f__UBA1429	g__	s__	90.00	90	6.73	6.73	4698753
ProdMAG058	d__Bacteria	p__Chloroflexota	c__Anaerolineae	o__UBA1429	f__UBA1429	g__	s__	91.28	91.28	1.83	1.83	4172283
ProdMAG059	d__Bacteria	p__Chloroflexota	c__Anaerolineae	o__Caldilineales	f__Caldilineaceae	g__Litorilinea	s__	95.91	95.91	3.36	3.36	5261296
ProdMAG060	d__Bacteria	p__Chloroflexota	c__Anaerolineae	o__UBA1429	f__	g__	s__	81.09	81.09	7.19	7.19	2652853
ProdMAG061	d__Bacteria	p__Chloroflexota	c__Anaerolineae	o__UBA1429	f__UBA1429	g__	s__	95.87	95.87	2.00	2	2785501
ProdMAG062	d__Bacteria	p__Chloroflexota	c__Anaerolineae	o__B4-G1	f__SLSP01	g__PWVB01	s__	71.23	71.23	1.21	1.21	3111802
ProdMAG063	d__Bacteria	p__Cloacimonadota	c__Cloacimonadia	o__Cloacimonadales	f__Cloacimonadaceae	g__	s__	90.11	90.11	1.10	1.1	1993116
ProdMAG064	d__Bacteria	p__Cloacimonadota	c__Cloacimonadia	o__Cloacimonadales	f__Cloacimonadaceae	g__Cloacimonas	s__Cloacimonas acidaminovorans	87.91	87.91	1.10	1.1	1516877
ProdMAG065	d__Bacteria	p__Cloacimonadota	c__Cloacimonadia	o__Cloacimonadales	f__Cloacimonadaceae	g__Syntrophosphaera	s__	52.33	52.33	10	10	1048931
ProdMAG066	d__Bacteria	p__Cloacimonadota	c__Cloacimonadia	o__Cloacimonadales	f__Cloacimonadaceae	g__Cloacimonas	s__Cloacimonas sp002432865	53.11	53.11	0.00	0	1052804
ProdMAG067	d__Bacteria	p__Desulfobacterota	c__Desulfobulbia	o__Desulfobulbales	f__Desulfobulbaceae	g__Desulfobulbus	s__	93.45	93.45	1.19	1.19	2484855
ProdMAG068	d__Bacteria	p__Desulfobacterota	c__Syntrophorhabdia	o__Syntrophorhabdales	f__Syntrophorhabdaceae	g__Delta-02	s__Delta-02 sp002408185	92.26	92.26	2.58	2.58	3083004
ProdMAG069	d__Bacteria	p__Desulfobacterota	c__Desulfovibrionia	o__Desulfovibrionales	f__Desulfovibrionaceae	g__Desulfovibrio	s__Desulfovibrio desulfuricans	95.27	95.27	0.59	0.59	2800243
ProdMAG070	d__Bacteria	p__Desulfobacterota	c__Syntrophia	o__Syntrophales	f__Smithellaceae	g__UBA8904	s__	79.68	79.68	3.23	3.23	2134665
ProdMAG071	d__Bacteria	p__Desulfobacterota	c__Syntrophobacteria	o__Syntrophobacterales	f__Syntrophobacteraceae	g__	s__	76.54	76.54	4.89	4.89	3728870
ProdMAG072	d__Bacteria	p__Desulfobacterota	c__Syntrophia	o__Syntrophales	f__	g__	s__	94.19	94.19	4.88	4.88	2509156
ProdMAG073	d__Bacteria	p__Desulfobacterota	c__Syntrophia	o__Syntrophales	f__Smithellaceae	g__Smithella	s__	88.39	88.39	3.87	3.87	2556323
ProdMAG074	d__Bacteria	p__Eremiobacterota	c__UBP9	o__UBA4705	f__UBA4705	g__UBA1432	s__UBA1432 sp002329445	51.21	51.21	8.62	8.62	2943637
ProdMAG075	d__Bacteria	p__Fibrobacterota	c__Fibrobacteria	o__Fibrobacterales	f__	g__	s__	97.74	97.74	0.00	0	1845719
ProdMAG076	d__Bacteria	p__Firmicutes	c__Bacilli	o__RFN20	f__CAG-826	g__UBA1361	s__UBA1361 sp002306335	98.88	98.88	1.69	1.69	1465604
ProdMAG077	d__Bacteria	p__Firmicutes	c__Bacilli	o__Lactobacillales	f__Aerococcaceae	g__Trichococcus	s__Trichococcus ilyis	96.70	96.7	2.91	2.91	2475566
ProdMAG078	d__Bacteria	p__Firmicutes	c__Bacilli	o__ML615J-28	f__CAG-313	g__UBA1427	s__UBA1427 sp002329485	86.67	86.67	0.00	0	1391757
ProdMAG079	d__Bacteria	p__Firmicutes	c__Bacilli	o__Lactobacillales	f__Enterococcaceae	g__Enterococcus_A	s__Enterococcus_A viikkiensis	84.81	84.81	8.64	8.64	2627553
ProdMAG080	d__Bacteria	p__Firmicutes	c__Bacilli	o__Lactobacillales	f__Lactobacillaceae	g__Loigolactobacillus	s__Loigolactobacillus coryniformis	92.44	92.44	5.47	5.47	2552427
ProdMAG081	d__Bacteria	p__Firmicutes	c__Bacilli	o__Lactobacillales	f__Lactobacillaceae	g__Lactiplantibacillus	s__Lactiplantibacillus plantarum	95.37	95.37	1.85	1.85	4063845
ProdMAG082	d__Bacteria	p__Firmicutes_A	c__Clostridia	o__Tissierellales	f__Helcococcaceae	g__	s__	98.78	98.78	0.09	0.09	2603006
ProdMAG083	d__Bacteria	p__Firmicutes_A	c__Clostridia	o__Peptostreptococcales	f__Anaerovoracaceae	g__	s__	95.74	95.74	3.37	3.37	2016056
ProdMAG084	d__Bacteria	p__Firmicutes_A	c__Clostridia	o__Peptostreptococcales	f__Anaerovoracaceae	g__	s__	91.84	91.84	0.71	0.71	2072988
ProdMAG085	d__Bacteria	p__Firmicutes_A	c__Clostridia	o__Oscillospirales	f__Oscillospiraceae	g__	s__	98.66	98.66	0.22	0.22	2348257
ProdMAG086	d__Bacteria	p__Firmicutes_A	c__Clostridia_A	o__Christensenellales	f__CAG-74	g__UBA1038	s__	96.37	96.37	2.55	2.55	2965264
ProdMAG087	d__Bacteria	p__Firmicutes_A	c__Clostridia	o__Tissierellales	f__Sedimentibacteraceae	g__Sedimentibacter	s__	77.59	77.59	5.17	5.17	1753070
ProdMAG088	d__Bacteria	p__Firmicutes_A	c__Clostridia	o__Peptostreptococcales	f__Peptostreptococcaceae	g__Peptostreptococcus	s__Peptostreptococcus russellii	96.85	96.85	1.64	1.64	2094322
ProdMAG089	d__Bacteria	p__Firmicutes_A	c__Clostridia	o__Tissierellales	f__Sedimentibacteraceae	g__Sedimentibacter	s__	100.00	100	5.41	5.41	2614805
ProdMAG090	d__Bacteria	p__Firmicutes_A	c__Clostridia	o__Peptostreptococcales	f__Peptoclostridiaceae	g__Peptoclostridium_A	s__Peptoclostridium_A acidaminophilum	75.00	75	6.90	6.9	2168428
ProdMAG091	d__Bacteria	p__Firmicutes_A	c__Clostridia	o__Peptostreptococcales	f__Peptostreptococcaceae	g__Paraclostridium	s__Paraclostridium bifermentans	98.60	98.6	1.40	1.4	3438771
ProdMAG092	d__Bacteria	p__Firmicutes_A	c__Clostridia	o__Oscillospirales	f__Acutalibacteraceae	g__UBA1447	s__	97.94	97.94	0.00	0	3010823
ProdMAG093	d__Bacteria	p__Firmicutes_A	c__Clostridia	o__Tissierellales	f__Peptoniphilaceae	g__Anaerosphaera	s__Anaerosphaera sp004006535	98.95	98.95	0.87	0.87	2124627
ProdMAG094	d__Bacteria	p__Firmicutes_A	c__Clostridia_A	o__Christensenellales	f__CAG-74	g__UBA1038	s__	91.53	91.53	1.24	1.24	2231439
ProdMAG095	d__Bacteria	p__Firmicutes_A	c__Clostridia	o__Tissierellales	f__Peptoniphilaceae	g__	s__	99.30	99.3	0.35	0.35	2346027
ProdMAG096	d__Bacteria	p__Firmicutes_A	c__Clostridia	o__Tissierellales	f__Peptoniphilaceae	g__Neofamilia	s__	84.62	84.62	0.17	0.17	1974498
ProdMAG097	d__Bacteria	p__Firmicutes_A	c__Clostridia_A	o__Christensenellales	f__CAG-74	g__	s__	69.49	69.49	1.88	1.88	1978080
ProdMAG098	d__Bacteria	p__Firmicutes_A	c__Clostridia_A	o__Christensenellales	f__CAG-74	g__UBA1038	s__	74.84	74.84	0.81	0.81	2053804
ProdMAG099	d__Bacteria	p__Firmicutes_A	c__Clostridia_A	o__Christensenellales	f__CAG-74	g__DTU024	s__	96.77	96.77	0.40	0.4	2173582
ProdMAG100	d__Bacteria	p__Firmicutes_A	c__Clostridia_A	o__Christensenellales	f__CAG-74	g__DTU024	s__	90.86	90.86	1.21	1.21	2188294
ProdMAG101	d__Bacteria	p__Firmicutes_A	c__Clostridia	o__Peptostreptococcales	f__Anaerovoracaceae	g__UBA1191	s__	97.52	97.52	1.18	1.18	2337717
ProdMAG102	d__Bacteria	p__Firmicutes_A	c__Clostridia	o__Tissierellales	f__Helcococcaceae	g__	s__	98.19	98.19	1.22	1.22	2222934
ProdMAG103	d__Bacteria	p__Firmicutes_A	c__Clostridia	o__Tissierellales	f__Sedimentibacteraceae	g__Sedimentibacter	s__	85.28	85.28	4.20	4.2	3252750
ProdMAG104	d__Bacteria	p__Firmicutes_A	c__Clostridia	o__Peptostreptococcales	f__Anaerovoracaceae	g__UBA10908	s__	98.58	98.58	0.71	0.71	2454514
ProdMAG105	d__Bacteria	p__Firmicutes_A	c__Clostridia	o__Saccharofermentanales	f__UBA5734	g__	s__	99.27	99.27	4.33	4.33	3065392
ProdMAG106	d__Bacteria	p__Firmicutes_A	c__Clostridia_A	o__Christensenellales	f__CAG-74	g__DTU024	s__	66.15	66.15	5.36	5.36	1665888
ProdMAG107	d__Bacteria	p__Firmicutes_A	c__Clostridia	o__Eubacteriales	f__Eubacteriaceae	g__Eubacterium	s__Eubacterium callanderi	99.30	99.3	0.00	0	4123367
ProdMAG108	d__Bacteria	p__Firmicutes_A	c__Clostridia	o__Tissierellales	f__Gottschalkiaceae	g__Andreesenia	s__Andreesenia angusta	92.37	92.37	4.81	4.81	2563672
ProdMAG109	d__Bacteria	p__Firmicutes_A	c__Clostridia	o__Eubacteriales	f__UBA1433	g__UBA1433	s__UBA1433 sp002329295	95.31	95.31	0.00	0	1544196
ProdMAG110	d__Bacteria	p__Firmicutes_A	c__Clostridia_A	o__Christensenellales	f__CAG-74	g__UBA1038	s__	60.95	60.95	1.61	1.61	1687509
ProdMAG111	d__Bacteria	p__Firmicutes_A	c__Clostridia	o__Peptostreptococcales	f__Anaerovoracaceae	g__UBA1426	s__	98.58	98.58	0.00	0	2471502
ProdMAG112	d__Bacteria	p__Firmicutes_A	c__Clostridia	o__Peptostreptococcales	f__Peptostreptococcaceae	g__Peptostreptococcus	s__	91.46	91.46	1.22	1.22	1967658
ProdMAG113	d__Bacteria	p__Firmicutes_A	c__Clostridia	o__Tissierellales	f__Sedimentibacteraceae	g__Sedimentibacter	s__	87.11	87.11	0.21	0.21	3207510
ProdMAG114	d__Bacteria	p__Firmicutes_A	c__Clostridia_A	o__Christensenellales	f__CAG-74	g__UBA1038	s__	88.71	88.71	0.40	0.4	2175823
ProdMAG115	d__Bacteria	p__Firmicutes_A	c__Clostridia	o__Peptostreptococcales	f__Anaerovoracaceae	g__UBA1426	s__	72.41	72.41	0.86	0.86	2222014
ProdMAG116	d__Bacteria	p__Firmicutes_A	c__Clostridia	o__Oscillospirales	f__Acutalibacteraceae	g__	s__	95.30	95.3	1.34	1.34	2666364
ProdMAG117	d__Bacteria	p__Firmicutes_A	c__Clostridia_A	o__Christensenellales	f__CAG-74	g__	s__	91.60	91.6	1.21	1.21	2483191
ProdMAG118	d__Bacteria	p__Firmicutes_A	c__Clostridia	o__Saccharofermentanales	f__UBA5734	g__	s__	93.42	93.42	4.67	4.67	2855142
ProdMAG119	d__Bacteria	p__Firmicutes_A	c__Clostridia	o__Peptostreptococcales	f__Anaerovoracaceae	g__	s__	97.87	97.87	0.86	0.86	1714953
ProdMAG120	d__Bacteria	p__Firmicutes_A	c__Clostridia	o__Clostridiales	f__Clostridiaceae	g__Clostridium	s__Clostridium botulinum_B	98.39	98.39	10	10.23	3974475
ProdMAG121	d__Bacteria	p__Firmicutes_A	c__Clostridia_A	o__Christensenellales	f__CAG-74	g__UBA1038	s__	95.97	95.97	0.40	0.4	1971703
ProdMAG122	d__Bacteria	p__Firmicutes_A	c__Clostridia_A	o__Christensenellales	f__CAG-74	g__	s__	96.77	96.77	4.03	4.03	2733916
ProdMAG123	d__Bacteria	p__Firmicutes_A	c__Clostridia_A	o__Christensenellales	f__CAG-74	g__	s__	63.10	63.1	8.62	8.62	2323138
ProdMAG124	d__Bacteria	p__Firmicutes_A	c__Clostridia	o__Eubacteriales	f__UBA1433	g__UBA1433	s__	95.77	95.77	2.08	2.08	1718142
ProdMAG125	d__Bacteria	p__Firmicutes_A	c__Clostridia	o__Peptostreptococcales	f__Peptostreptococcaceae	g__Romboutsia	s__Romboutsia timonensis	89.08	89.08	2.00	2	2891325
ProdMAG126	d__Bacteria	p__Firmicutes_A	c__Clostridia	o__Clostridiales	f__Clostridiaceae	g__Clostridium	s__Clostridium butyricum	88.29	88.29	9.90	9.9	5098959
ProdMAG127	d__Bacteria	p__Firmicutes_A	c__Clostridia	o__Saccharofermentanales	f__UBA5734	g__	s__	93.14	93.14	1.68	1.68	1757245
ProdMAG128	d__Bacteria	p__Firmicutes_A	c__Clostridia	o__Tissierellales	f__Helcococcaceae	g__	s__	66.72	66.72	4.31	4.31	1894163
ProdMAG129	d__Bacteria	p__Firmicutes_A	c__Clostridia	o__Oscillospirales	f__Oscillospiraceae	g__UBA2658	s__	90.60	90.6	1.46	1.46	1881459
ProdMAG130	d__Bacteria	p__Firmicutes_A	c__Clostridia_A	o__Christensenellales	f__	g__	s__	87.76	87.76	1.75	1.75	1777024
ProdMAG131	d__Bacteria	p__Firmicutes_A	c__Clostridia	o__Lachnospirales	f__Lachnospiraceae	g__	s__	96.55	96.55	5.91	5.91	1936348
ProdMAG132	d__Bacteria	p__Firmicutes_A	c__Clostridia_A	o__Christensenellales	f__CAG-74	g__	s__	84.98	84.98	2.42	2.42	2303664
ProdMAG133	d__Bacteria	p__Firmicutes_A	c__Clostridia	o__Monoglobales_A	f__UMGS1253	g__	s__	65.53	65.53	0.00	0	1110690
ProdMAG134	d__Bacteria	p__Firmicutes_A	c__Clostridia	o__Peptostreptococcales	f__Anaerovoracaceae	g__UBA5559	s__	84.81	84.81	3.44	3.44	1841172
ProdMAG135	d__Bacteria	p__Firmicutes_A	c__Clostridia	o__Tissierellales	f__Sedimentibacteraceae	g__Sedimentibacter	s__	63.15	63.15	4.72	4.72	2149096
ProdMAG136	d__Bacteria	p__Firmicutes_A	c__Clostridia	o__Monoglobales_A	f__UMGS1253	g__	s__	79.39	79.39	4.15	4.15	1493357
ProdMAG137	d__Bacteria	p__Firmicutes_A	c__Clostridia	o__Lachnospirales	f__Anaerotignaceae	g__UBA8514	s__	67.67	67.67	3.12	3.12	1363783
ProdMAG138	d__Bacteria	p__Firmicutes_A	c__Clostridia	o__Oscillospirales	f__Oscillospiraceae	g__UBA2658	s__	57.04	57.04	1.43	1.43	1496143
ProdMAG139	d__Bacteria	p__Firmicutes_A	c__Clostridia	o__Oscillospirales	f__UBA644	g__	s__	50.77	50.77	2.35	2.35	1326732
ProdMAG140	d__Bacteria	p__Firmicutes_B	c__Syntrophomonadia	o__Syntrophomonadales	f__Syntrophomonadaceae	g__UBA1368	s__	87.11	87.11	7.83	7.83	2586134
ProdMAG141	d__Bacteria	p__Firmicutes_B	c__Syntrophomonadia	o__Syntrophomonadales	f__Syntrophomonadaceae	g__	s__	97.07	97.07	1.87	1.87	2530634
ProdMAG142	d__Bacteria	p__Firmicutes_B	c__Syntrophomonadia	o__Syntrophomonadales	f__Syntrophomonadaceae	g__Syntrophomonas_B	s__	75.80	75.8	0.77	0.77	2123829
ProdMAG143	d__Bacteria	p__Firmicutes_B	c__Desulfotomaculia	o__Desulfotomaculales	f__Pelotomaculaceae	g__UBA4789	s__	91.30	91.3	1.90	1.9	1961942
ProdMAG144	d__Bacteria	p__Firmicutes_B	c__Syntrophomonadia	o__Syntrophomonadales	f__Syntrophomonadaceae	g__Syntrophomonas_B	s__	89.91	89.91	4.15	4.15	2586242
ProdMAG145	d__Bacteria	p__Firmicutes_B	c__Syntrophomonadia	o__Syntrophomonadales	f__Syntrophomonadaceae	g__	s__	95.62	95.62	5.61	5.61	3170884
ProdMAG146	d__Bacteria	p__Firmicutes_B	c__Syntrophomonadia	o__Syntrophomonadales	f__Syntrophomonadaceae	g__UBA1368	s__UBA1368 sp002305965	93.81	93.81	3.15	3.15	2839497
ProdMAG147	d__Bacteria	p__Firmicutes_B	c__Syntrophomonadia	o__Syntrophomonadales	f__Syntrophomonadaceae	g__Syntrophomonas_B	s__	91.82	91.82	8.18	8.18	3165959
ProdMAG148	d__Bacteria	p__Firmicutes_B	c__Desulfotomaculia	o__Desulfotomaculales	f__Pelotomaculaceae	g__DTU098	s__DTU098 sp002305915	75.44	75.44	0.00	0	2431284
ProdMAG149	d__Bacteria	p__Firmicutes_B	c__Syntrophomonadia	o__Syntrophomonadales	f__Syntrophomonadaceae	g__DTU018	s__DTU018 sp002305535	97.32	97.32	3.23	3.23	3038989
ProdMAG150	d__Bacteria	p__Firmicutes_B	c__Dehalobacteriia	o__UBA4068	f__	g__	s__	87.20	87.2	1.42	1.42	1697383
ProdMAG151	d__Bacteria	p__Firmicutes_B	c__Syntrophomonadia	o__Syntrophomonadales	f__DTU052	g__DTU052	s__	79.22	79.22	1.70	1.7	1917343
ProdMAG152	d__Bacteria	p__Firmicutes_B	c__Syntrophomonadia	o__	f__	g__	s__	83.35	83.35	0.27	0.27	2065834
ProdMAG153	d__Bacteria	p__Firmicutes_B	c__Syntrophomonadia	o__Syntrophomonadales	f__Syntrophomonadaceae	g__Syntrophomonas_B	s__	79.31	79.31	0.00	0	2041764
ProdMAG154	d__Bacteria	p__Firmicutes_B	c__Desulfitobacteriia	o__Desulfitobacteriales	f__Desulfitobacteriaceae	g__Desulfosporosinus	s__	91.82	91.82	2.50	2.5	3338961
ProdMAG155	d__Bacteria	p__Firmicutes_B	c__Dehalobacteriia	o__UBA4068	f__	g__	s__	71.49	71.49	0.00	0	1284104
ProdMAG156	d__Bacteria	p__Firmicutes_B	c__Dehalobacteriia	o__UBA4068	f__UBA5755	g__UBA4997	s__	93.14	93.14	3.18	3.18	2029714
ProdMAG157	d__Bacteria	p__Firmicutes_B	c__Dehalobacteriia	o__UBA4068	f__	g__	s__	69.75	69.75	0.51	0.51	1154943
ProdMAG158	d__Bacteria	p__Firmicutes_C	c__Negativicutes	o__Acidaminococcales	f__Acidaminococcaceae	g__	s__	56.67	56.67	0.88	0.88	1108887
ProdMAG159	d__Bacteria	p__Firmicutes_C	c__Negativicutes	o__Acidaminococcales	f__Acidaminococcaceae	g__Phascolarctobacterium	s__Phascolarctobacterium faecium	86.94	86.94	2.37	2.37	2183916
ProdMAG160	d__Bacteria	p__Firmicutes_E	c__DTU015	o__D8A-2	f__D2	g__UBA3907	s__	85.73	85.73	0.00	0	1589618
ProdMAG161	d__Bacteria	p__Firmicutes_G	c__SHA-98	o__DTUO25	f__DTU025	g__UBA5389	s__	96.17	96.17	3.08	3.08	2777454
ProdMAG162	d__Bacteria	p__Hydrogenedentota	c__Hydrogenedentia	o__Hydrogenedentiales	f__SCBR16-9	g__	s__	100.00	100	1.28	1.28	5830739
ProdMAG163	d__Bacteria	p__Hydrogenedentota	c__Hydrogenedentia	o__Hydrogenedentiales	f__SCBR16-9	g__	s__	97.85	97.85	2.15	2.15	3479255
ProdMAG164	d__Bacteria	p__Hydrogenedentota	c__Hydrogenedentia	o__Hydrogenedentiales	f__SCBR16-9	g__	s__	98.90	98.9	1.10	1.1	4630959
ProdMAG165	d__Bacteria	p__Hydrogenedentota	c__Hydrogenedentia	o__Hydrogenedentiales	f__UBA2224	g__UBA2224	s__	98.92	98.92	2.64	2.64	5266127
ProdMAG166	d__Bacteria	p__Hydrogenedentota	c__Hydrogenedentia	o__Hydrogenedentiales	f__UBA2224	g__	s__	98.92	98.92	2.44	2.44	5894813
ProdMAG167	d__Bacteria	p__Myxococcota	c__Polyangia	o__Polyangiales	f__Polyangiaceae	g__	s__	87.61	87.61	5.08	5.08	6443864
ProdMAG168	d__Bacteria	p__OLB16	c__OLB16	o__SURF-12	f__SURF-12	g__	s__	64.46	64.46	1.65	1.65	3701863
ProdMAG169	d__Bacteria	p__Omnitrophota	c__UBA8468	o__UBA8468	f__B48-G9	g__	s__	82.34	82.34	2.15	2.15	1803361
ProdMAG170	d__Bacteria	p__Patescibacteria	c__ABY1	o__UBA1558	f__	g__	s__	81.86	81.86	0.00	0	950769
ProdMAG171	d__Bacteria	p__Patescibacteria	c__ABY1	o__BM507	f__UBA12465	g__	s__	83.71	83.71	1.12	1.12	853421
ProdMAG172	d__Bacteria	p__Patescibacteria	c__Dojkabacteria	o__SC72	f__SC72	g__UBA5232	s__	65.83	65.83	1.72	1.72	697640
ProdMAG173	d__Bacteria	p__Patescibacteria	c__Gracilibacteria	o__Absconditabacterales	f__X112	g__	s__	60.36	60.36	0.00	0	799201
ProdMAG174	d__Bacteria	p__Patescibacteria	c__Paceibacteria	o__Paceibacterales	f__UBA5633	g__UBA2558	s__UBA2558 sp002340425	53.27	53.27	1.72	1.72	369158
ProdMAG175	d__Bacteria	p__Patescibacteria	c__Dojkabacteria	o__SC72	f__SC72	g__UBA5232	s__	69.04	69.04	9.09	9.09	790705
ProdMAG176	d__Bacteria	p__Patescibacteria	c__ABY1	o__BM507	f__UBA917	g__UBA1359	s__	62.38	62.38	0.00	0	717929
ProdMAG177	d__Bacteria	p__Patescibacteria	c__Microgenomatia	o__UBA1400	f__PJMF01	g__	s__	69.00	69	0.00	0	698053
ProdMAG178	d__Bacteria	p__Patescibacteria	c__Microgenomatia	o__Shapirobacterales	f__0-14-0-10-38-17	g__	s__	62.62	62.62	4.47	4.47	682510
ProdMAG179	d__Bacteria	p__Patescibacteria	c__Dojkabacteria	o__B142	f__	g__	s__	60.36	60.36	1.19	1.19	639261
ProdMAG180	d__Bacteria	p__Planctomycetota	c__Planctomycetes	o__Pirellulales	f__	g__	s__	100.00	100	3.45	3.45	9224613
ProdMAG181	d__Bacteria	p__Planctomycetota	c__Planctomycetes	o__Pirellulales	f__	g__	s__	97.70	97.7	4.60	4.6	9405464
ProdMAG182	d__Bacteria	p__Planctomycetota	c__Planctomycetes	o__Pirellulales	f__	g__	s__	92.53	92.53	5.75	5.75	9250802
ProdMAG183	d__Bacteria	p__Planctomycetota	c__Planctomycetes	o__Pirellulales	f__PALSA-1355	g__	s__	98.85	98.85	0.00	0	6472559
ProdMAG184	d__Bacteria	p__Planctomycetota	c__Planctomycetes	o__Pirellulales	f__	g__	s__	91.95	91.95	3.37	3.37	9808380
ProdMAG185	d__Bacteria	p__Planctomycetota	c__Planctomycetes	o__Pirellulales	f__Pirellulaceae	g__	s__	90.74	90.74	1.15	1.15	4938954
ProdMAG186	d__Bacteria	p__Planctomycetota	c__Planctomycetes	o__Pirellulales	f__Pirellulaceae	g__	s__	97.06	97.06	2.35	2.35	6558432
ProdMAG187	d__Bacteria	p__Planctomycetota	c__Planctomycetes	o__Pirellulales	f__Pirellulaceae	g__	s__	96.48	96.48	0.00	0	7155041
ProdMAG188	d__Bacteria	p__Planctomycetota	c__Planctomycetes	o__Isosphaerales	f__Isosphaeraceae	g__	s__	68.24	68.24	4.65	4.65	4690516
ProdMAG189	d__Bacteria	p__Planctomycetota	c__Planctomycetes	o__Pirellulales	f__Ga0077529	g__Ga0077529	s__	67.24	67.24	0.78	0.78	4250522
ProdMAG190	d__Bacteria	p__Planctomycetota	c__Planctomycetes	o__Pirellulales	f__Pirellulaceae	g__	s__	91.70	91.7	0.00	0	6085901
ProdMAG191	d__Bacteria	p__Planctomycetota	c__Planctomycetes	o__Gemmatales	f__Gemmataceae	g__	s__	94.79	94.79	7.66	7.66	5484995
ProdMAG192	d__Bacteria	p__Proteobacteria	c__Gammaproteobacteria	o__Pseudomonadales	f__Moraxellaceae	g__Acinetobacter	s__	99.86	99.86	1.79	1.79	3387453
ProdMAG193	d__Bacteria	p__Proteobacteria	c__Alphaproteobacteria	o__Sphingomonadales	f__Sphingomonadaceae	g__Sandaracinobacter	s__	100.00	100	1.09	1.09	2945588
ProdMAG194	d__Bacteria	p__Proteobacteria	c__Alphaproteobacteria	o__Rhodobacterales	f__Rhodobacteraceae	g__Rubellimicrobium	s__	89.94	89.94	1.60	1.6	4072088
ProdMAG195	d__Bacteria	p__Proteobacteria	c__Alphaproteobacteria	o__Rhodobacterales	f__Rhodobacteraceae	g__IMCC34051	s__	82.34	82.34	4.23	4.23	3751612
ProdMAG196	d__Bacteria	p__Proteobacteria	c__Alphaproteobacteria	o__Rhodobacterales	f__Rhodobacteraceae	g__	s__	99.14	99.14	1.69	1.69	4546995
ProdMAG197	d__Bacteria	p__Proteobacteria	c__Alphaproteobacteria	o__Rhodobacterales	f__Rhodobacteraceae	g__Wagnerdoeblera	s__	67.24	67.24	0.00	0	3128005
ProdMAG198	d__Bacteria	p__Proteobacteria	c__Alphaproteobacteria	o__Acetobacterales	f__Acetobacteraceae	g__Ga0074136	s__	73.54	73.54	2.40	2.4	3636142
ProdMAG199	d__Bacteria	p__Proteobacteria	c__Gammaproteobacteria	o__Pseudomonadales	f__Moraxellaceae	g__Acinetobacter	s__Acinetobacter towneri	50.00	50	1.72	1.72	1431126
ProdMAG200	d__Bacteria	p__Proteobacteria	c__Alphaproteobacteria	o__Rhizobiales	f__Hyphomicrobiaceae	g__Hyphomicrobium	s__	94.32	94.32	2.92	2.92	3445794
ProdMAG201	d__Bacteria	p__Proteobacteria	c__Gammaproteobacteria	o__Pseudomonadales	f__Pseudomonadaceae	g__Thiopseudomonas	s__	95.33	95.33	1.50	1.5	3228577
ProdMAG202	d__Bacteria	p__Proteobacteria	c__Alphaproteobacteria	o__Rhodobacterales	f__Rhodobacteraceae	g__Rhodobacter_F	s__	79.31	79.31	1.72	1.72	3312830
ProdMAG203	d__Bacteria	p__Proteobacteria	c__Alphaproteobacteria	o__Rhodobacterales	f__Rhodobacteraceae	g__Gemmobacter	s__	89.42	89.42	4.66	4.66	3443930
ProdMAG204	d__Bacteria	p__Proteobacteria	c__Alphaproteobacteria	o__Rhodobacterales	f__Rhodobacteraceae	g__UBA996	s__	60.28	60.28	3.45	3.45	2760399
ProdMAG205	d__Bacteria	p__Proteobacteria	c__Alphaproteobacteria	o__Rhizobiales	f__Beijerinckiaceae	g__Bosea	s__	69.12	69.12	7.92	7.92	3373369
ProdMAG206	d__Bacteria	p__Proteobacteria	c__Alphaproteobacteria	o__Rhizobiales	f__Beijerinckiaceae	g__	s__	89.32	89.32	6.91	6.91	4617993
ProdMAG207	d__Bacteria	p__Proteobacteria	c__Alphaproteobacteria	o__Rhizobiales	f__Anderseniellaceae	g__QKVK01	s__	50.82	50.82	6.90	6.9	2839806
ProdMAG208	d__Bacteria	p__Proteobacteria	c__Alphaproteobacteria	o__Rhodobacterales	f__Rhodobacteraceae	g__Rubellimicrobium	s__	54.75	54.75	3.10	3.1	2715869
ProdMAG209	d__Bacteria	p__Proteobacteria	c__Gammaproteobacteria	o__Pseudomonadales	f__Moraxellaceae	g__Acinetobacter	s__	94.21	94.21	0.69	0.69	3080276
ProdMAG210	d__Bacteria	p__Spirochaetota	c__Spirochaetia	o__Treponematales	f__UBA8932	g__UBA8932	s__	78.18	78.18	5.45	5.45	1734274
ProdMAG211	d__Bacteria	p__Spirochaetota	c__Spirochaetia	o__Treponematales	f__UBA8932	g__UBA8932	s__UBA8932 sp003452735	70.91	70.91	1.82	1.82	1201947
ProdMAG212	d__Bacteria	p__Spirochaetota	c__Spirochaetia	o__Sphaerochaetales	f__Sphaerochaetaceae	g__Sphaerochaeta	s__	95.39	95.39	6.43	6.43	2392582
ProdMAG213	d__Bacteria	p__Spirochaetota	c__Spirochaetia	o__Sphaerochaetales	f__Sphaerochaetaceae	g__Sphaerochaeta	s__Sphaerochaeta sp001604325	92.28	92.28	4.02	4.02	2238860
ProdMAG214	d__Bacteria	p__Synergistota	c__Synergistia	o__Synergistales	f__Aminobacteriaceae	g__Aminivibrio	s__	100.00	100	1.69	1.69	2697841
ProdMAG215	d__Bacteria	p__Synergistota	c__Synergistia	o__Synergistales	f__Synergistaceae	g__Syner-03	s__Syner-03 sp002316795	79.66	79.66	0.00	0	1266121
ProdMAG216	d__Bacteria	p__Synergistota	c__Synergistia	o__Synergistales	f__Aminobacteriaceae	g__	s__	84.75	84.75	0.77	0.77	2378346
ProdMAG217	d__Bacteria	p__Synergistota	c__Synergistia	o__Synergistales	f__Aminobacteriaceae	g__Aminivibrio	s__	98.31	98.31	8.01	8.01	3696287
ProdMAG218	d__Bacteria	p__Synergistota	c__Synergistia	o__Synergistales	f__Synergistaceae	g__Syner-03	s__Syner-03 sp002306075	84.75	84.75	0.00	0	1313822
ProdMAG219	d__Bacteria	p__Synergistota	c__Synergistia	o__Synergistales	f__Aminobacteriaceae	g__Aminobacterium	s__Aminobacterium colombiense	67.72	67.72	10	10	2196903
ProdMAG220	d__Bacteria	p__Verrucomicrobiota	c__Kiritimatiellae	o__LD1-PB3	f__Lenti-01	g__Lenti-01	s__	84.23	84.23	1.38	1.38	2115360
ProdMAG221	d__Bacteria	p__Verrucomicrobiota	c__Kiritimatiellae	o__RFP12	f__	g__	s__	68.59	68.59	0.14	0.14	2085583
ProdMAG222	d__Bacteria	p__Verrucomicrobiota	c__Kiritimatiellae	o__LD1-PB3	f__Lenti-01	g__	s__	90.71	90.71	2.29	2.29	2738683
ProdMAG223	d__Bacteria	p__Verrucomicrobiota	c__Kiritimatiellae	o__	f__	g__	s__	93.24	93.24	2.03	2.03	2842617
ProdMAG224	d__Bacteria	p__Verrucomicrobiota	c__Verrucomicrobiae	o__Pedosphaerales	f__Pedosphaeraceae	g__UBA8199	s__UBA8199 sp001604645	86.07	86.07	4.79	4.79	3171848
ProdMAG225	d__Bacteria	p__Verrucomicrobiota	c__Kiritimatiellae	o__LD1-PB3	f__Lenti-01	g__Lenti-01	s__	91.39	91.39	6.07	6.07	3204658
ProdMAG226	d__Bacteria	p__Verrucomicrobiota	c__Kiritimatiellae	o__RFP12	f__UBA3636	g__	s__	60.26	60.26	7.14	7.14	2047185
ProdMAG227	d__Archaea	p__Halobacteriota	c__Methanosarcinia	o__Methanotrichales	f__Methanotrichaceae	g__Methanothrix	s__Methanothrix soehngenii	65.54	65.54	3.92	3.92	1345421
ProdMAG228	d__Archaea	p__Halobacteriota	c__Methanomicrobia	o__Methanomicrobiales	f__Methanosphaerulaceae	g__UBA288	s__	91.06	91.06	0.66	0.66	1978559
ProdMAG229	d__Archaea	p__Halobacteriota	c__Methanosarcinia	o__Methanotrichales	f__Methanotrichaceae	g__Methanothrix	s__	87.91	87.91	1.63	1.63	1903270
ProdMAG230	d__Archaea	p__Halobacteriota	c__Methanosarcinia	o__Methanosarcinales	f__Methanosarcinaceae	g__Methanomethylovorans	s__Methanomethylovorans sp001896725	97.22	97.22	0.00	0	2051661
ProdMAG231	d__Archaea	p__Halobacteriota	c__Methanosarcinia	o__Methanosarcinales	f__Methanosarcinaceae	g__Methanosarcina	s__Methanosarcina mazei	100.00	100	0.98	0.98	3561911
ProdMAG232	d__Archaea	p__Halobacteriota	c__Methanosarcinia	o__Methanosarcinales	f__Methanosarcinaceae	g__Methanomethylovorans	s__Methanomethylovorans hollandica	99.84	99.84	0.65	0.65	2503885
ProdMAG233	d__Archaea	p__Halobacteriota	c__Methanosarcinia	o__Methanotrichales	f__Methanotrichaceae	g__Methanothrix	s__	57.94	57.94	5.88	5.88	1547501
ProdMAG234	d__Archaea	p__Halobacteriota	c__Methanosarcinia	o__Methanosarcinales	f__Methanosarcinaceae	g__Methanosarcina	s__Methanosarcina sp002499445	98.53	98.53	0.65	0.65	3080449
ProdMAG235	d__Archaea	p__Halobacteriota	c__Methanomicrobia	o__Methanomicrobiales	f__Methanospirillaceae	g__Methanospirillum	s__	92.76	92.76	3.64	3.64	2399254
ProdMAG236	d__Archaea	p__Methanobacteriota	c__Methanobacteria	o__Methanobacteriales	f__Methanobacteriaceae	g__Methanobacterium_A	s__Methanobacterium_A sp002494495	99.20	99.2	0.00	0	1757454
ProdMAG238	d__Archaea	p__Halobacteriota	c__Methanosarcinia	o__Methanotrichales	f__Methanotrichaceae	g__Methanothrix	s__Methanothrix sp002505805	85.24	85.24	21.73	21.73	2759221
ProdMAG237	d__Archaea	p__Asgardarchaeota	c__Heimdallarchaeia	o__	f__	g__	s__	55.72	55.72	21.91	21.91	5835895
ProdMAG251	d__Bacteria	p__Firmicutes	c__Bacilli	o__Lactobacillales	f__Enterococcaceae	g__Enterococcus_B	s__Enterococcus_B faecium	95.59	95.59	11.07	11.07	2735858
ProdMAG257	d__Bacteria	p__Firmicutes_G	c__SHA-98	o__DTUO25	f__	g__	s__	93.59	93.59	16.95	16.95	2304400
ProdMAG263	d__Bacteria	p__Proteobacteria	c__Alphaproteobacteria	o__Rhizobiales	f__Anderseniellaceae	g__QKVK01	s__	91.81	91.81	11.15	11.15	5550119
ProdMAG252	d__Bacteria	p__Firmicutes_A	c__Clostridia	o__Peptostreptococcales	f__Peptoclostridiaceae	g__Peptoclostridium_A	s__	90.16	90.16	12.40	12.4	2696026
ProdMAG258	d__Bacteria	p__Firmicutes_G	c__SHA-98	o__DTUO25	f__DTU025	g__UBA5389	s__	89.69	89.69	14.55	14.55	2967727
ProdMAG255	d__Bacteria	p__Firmicutes_A	c__Clostridia_A	o__Christensenellales	f__CAG-74	g__DTU024	s__	87.61	87.61	20.82	20.82	3680769
ProdMAG259	d__Bacteria	p__Firmicutes_G	c__SHA-98	o__DTUO25	f__DTU025	g__UBA5389	s__	87.04	87.04	12.67	12.67	3240021
ProdMAG247	d__Bacteria	p__Chloroflexota	c__Anaerolineae	o__Anaerolineales	f__Anaerolineaceae	g__49-20	s__	84.70	84.7	12.60	12.6	2127231
ProdMAG249	d__Bacteria	p__Chloroflexota	c__Chloroflexia	o__Thermomicrobiales	f__UBA6265	g__	s__	84.67	84.67	15.99	15.99	4773727
ProdMAG264	d__Bacteria	p__Proteobacteria	c__Alphaproteobacteria	o__Rhizobiales	f__Anderseniellaceae	g__QKVK01	s__	84.51	84.51	12.64	12.64	4251026
ProdMAG245	d__Bacteria	p__Bacteroidota	c__Bacteroidia	o__Bacteroidales	f__WCHB1-69	g__UBA5429	s__	80.18	80.18	16.01	16.01	1892690
ProdMAG256	d__Bacteria	p__Firmicutes_E	c__DTU015	o__D8A-2	f__D2	g__UBA3907	s__	79.87	79.87	13.41	13.41	2734114
ProdMAG260	d__Bacteria	p__Firmicutes_G	c__SHA-98	o__DTUO25	f__DTU025	g__UBA5389	s__	76.74	76.74	11.54	11.54	2775974
ProdMAG250	d__Bacteria	p__Firmicutes	c__Bacilli	o__Lactobacillales	f__Enterococcaceae	g__Enterococcus_A	s__Enterococcus_A xiangfangensis	74.80	74.8	12.42	12.42	1782712
ProdMAG240	d__Bacteria	p__Actinobacteriota	c__Actinomycetia	o__Actinomycetales	f__Microbacteriaceae	g__Yonghaparkia	s__	71.40	71.4	22.97	22.97	2303112
ProdMAG253	d__Bacteria	p__Firmicutes_A	c__Clostridia	o__Peptostreptococcales	f__Peptoclostridiaceae	g__Peptoclostridium_A	s__	70.10	70.1	21.05	21.05	2996970
ProdMAG262	d__Bacteria	p__Patescibacteria	c__Paceibacteria	o__Paceibacterales	f__UBA5633	g__	s__	69.49	69.49	17.24	17.24	623883
ProdMAG248	d__Bacteria	p__Chloroflexota	c__Anaerolineae	o__UBA3071	f__CG2-30-64-16	g__	s__	68.32	68.32	10.02	10.02	3800452
ProdMAG261	d__Bacteria	p__Patescibacteria	c__Dojkabacteria	o__SC72	f__SC72	g__UBA2177	s__	67.79	67.79	10.21	10.21	660301
ProdMAG244	d__Bacteria	p__Bacteroidota	c__Bacteroidia	o__Bacteroidales	f__Dysgonomonadaceae	g__Proteiniphilum	s__	65.85	65.85	24.15	24.15	7489736
ProdMAG242	d__Bacteria	p__Actinobacteriota	c__Actinomycetia	o__Nanopelagicales	f__UBA10799	g__	s__	65.69	65.69	10.17	10.17	2802155
ProdMAG265	d__Bacteria	p__Proteobacteria	c__Alphaproteobacteria	o__Rhodobacterales	f__Rhodobacteraceae	g__IMCC34051	s__	64.08	64.08	11.29	11.29	2713804
ProdMAG267	d__Bacteria	p__Verrucomicrobiota	c__Kiritimatiellae	o__	f__	g__	s__	57.82	57.82	20.30	20.3	2200858
ProdMAG239	d__Bacteria	p__Actinobacteriota	c__Acidimicrobiia	o__Acidimicrobiales	f__UBA8139	g__F1-20-MAGs160	s__	56.97	56.97	17.66	17.66	3572094
ProdMAG254	d__Bacteria	p__Firmicutes_A	c__Clostridia	o__Tissierellales	f__Sedimentibacteraceae	g__Sedimentibacter	s__	55.20	55.2	18.44	18.44	2681899
ProdMAG241	d__Bacteria	p__Actinobacteriota	c__Actinomycetia	o__Nanopelagicales	f__GCA-2699445	g__	s__	53.89	53.89	23.09	23.09	2976458
ProdMAG266	d__Bacteria	p__Synergistota	c__Synergistia	o__Synergistales	f__Synergistaceae	g__	s__	52.51	52.51	18.95	18.95	2929060
ProdMAG246	d__Bacteria	p__Caldatribacteriota	c__JS1	o__	f__	g__	s__	52.45	52.45	14.53	14.53	3162766
ProdMAG243	d__Bacteria	p__Armatimonadota	c__	o__	f__	g__	s__	50.13	50.13	14.26	14.26	6434056
