# Supplementary material for: Anaerobic digestion of microalgae: microbial response and recovery after organic loading disturbances
Source: mSystems. 2025 Feb 27;10(3):e01674-24. doi: 10.1128/msystems.01674-24 (PMC11915838; doi:10.1128/msystems.01674-24)
Supplement: Table S4 — Proteins. [file msystems.01674-24-s0004.xlsx]

## Sheet: Table S4 info
	Table S4 Information
	A	All 3941 expressed proteins
	B	Proteases
	C	CAZymes
	D	Lipases
	E	Beta-oxidation
	F	Syntrophic propionate oxidizing bacteria (SPOB)
	G	Methanogenesis

## Sheet: Table S4-A All
Table S4: Identified proteins from metaproteomics
Proteomics raw data were analyzed with FragPipe against a database generated from metagenomics.
The table shows all the abundances of all the 3941 proteins detected in the AD during control, high-, and low-OLR disturbances, and with functional annotation from DRAM.
Accn	Bin	kegg_id	kegg_hit	peptidase_id	peptidase_family	peptidase_hit	Pfam	CAZy	Taxonomy	Ctr1	Ctr2	Ctr3	Ctr4	Ctr5	Ctr6	Ctr7	High1	High2	High3	High4	High5	High6	High7	Low1	Low2	Low3	Low4	Low5	Low6	Low7	Indistinguishable Proteins
bins.85_k127_2408152_9	ProdMAG001						Carboxypeptidase regulatory-like domain [PF13620.8]; TonB dependent receptor [PF00593.26]		d__Bacteria;p__Acidobacteriota;c__Thermoanaerobaculia;o__UBA5704;f__UBA5704;g__;s__	15.6981		15.1014	15.5292	16.8743	16.2308	16.5601	16.6139	15.7819	15.9058	15.8019	15.7912	16.2633		16.8257	17.0434	16.5493	15.9728	16.2473	17.8474	15.9017
bins.85_k127_1234831_9	ProdMAG001	K03561	biopolymer transport protein ExbB				MotA/TolQ/ExbB proton channel family [PF01618.18]		d__Bacteria;p__Acidobacteriota;c__Thermoanaerobaculia;o__UBA5704;f__UBA5704;g__;s__																			15.8814	15.6676
bins.85_k127_1379188_3	ProdMAG001	K03530	DNA-binding protein HU-beta				Bacterial DNA-binding protein [PF00216.23]; HU domain fused to wHTH, Ig, or Glycine-rich motif [PF18291.3]		d__Bacteria;p__Acidobacteriota;c__Thermoanaerobaculia;o__UBA5704;f__UBA5704;g__;s__									16.2988	16.1045	15.7191						15.5459	15.7808	16.2156
bins.85_k127_2351138_2	ProdMAG001						Carboxypeptidase regulatory-like domain [PF13620.8]; SdrD B-like domain [PF17210.5]		d__Bacteria;p__Acidobacteriota;c__Thermoanaerobaculia;o__UBA5704;f__UBA5704;g__;s__			14.7918	15.8473	16.1096	15.7967	16.0864	16.0007		15.6731	15.8266	15.5841			15.8625	16.102	16.1166	15.8376	16.3439	17.4278	15.767
bins.85_k127_909471_7	ProdMAG001								d__Bacteria;p__Acidobacteriota;c__Thermoanaerobaculia;o__UBA5704;f__UBA5704;g__;s__									16.6598	16.4288							16.2261				16.0524
bins.432_k127_2324338_1	ProdMAG002			MER0092360	S15	MER0092360 - family S15 unassigned peptidases (Mycobacterium gilvum) [S15.UPW]#S15#{peptidase unit: 453-846}~source ABP45015~	X-Pro dipeptidyl-peptidase (S15 family) [PF02129.20]		d__Bacteria;p__Actinobacteriota;c__Actinomycetia;o__Mycobacteriales;f__Mycobacteriaceae;g__Mycobacterium;s__															14.7136	14.9817
bins.432_k127_1809931_13	ProdMAG002						Type I phosphodiesterase / nucleotide pyrophosphatase [PF01663.24]; Metalloenzyme superfamily [PF01676.20]; Sulfatase [PF00884.25]		d__Bacteria;p__Actinobacteriota;c__Actinomycetia;o__Mycobacteriales;f__Mycobacteriaceae;g__Mycobacterium;s__	15.0299		14.6993		14.7865							15.311		14.8131		15.1046
bins.312_k127_911945_1	ProdMAG003	K21395	TRAP-type transport system periplasmic protein				Bacterial extracellular solute-binding protein, family 7 [PF03480.15]		d__Bacteria;p__Actinobacteriota;c__Thermoleophilia;o__RBG-16-64-13;f__RBG-16-64-13;g__;s__	16.3884		15.8635	17.3298	16.9496	17.201	17.6678	16.071			16.8528				15.9317	16.5672	16.568	16.3332	16.4682	17.3728	17.3306
bins.312_k127_1295394_13	ProdMAG003	K01999	branched-chain amino acid transport system substrate-binding protein				Periplasmic binding protein [PF13458.8]; Receptor family ligand binding region [PF01094.30]; Periplasmic binding protein domain [PF13433.8]		d__Bacteria;p__Actinobacteriota;c__Thermoleophilia;o__RBG-16-64-13;f__RBG-16-64-13;g__;s__					16.3902		16.1418									16.0182	15.8427			16.1556	16.7605
bins.312_k127_348111_6	ProdMAG003						Acyl-CoA dehydrogenase, C-terminal domain [PF00441.26]; Acyl-CoA dehydrogenase, N-terminal domain [PF02771.18]; Acyl-CoA dehydrogenase, middle domain [PF02770.21]		d__Bacteria;p__Actinobacteriota;c__Thermoleophilia;o__RBG-16-64-13;f__RBG-16-64-13;g__;s__					15.3709		15.3209									15.0265				14.8334	14.8365
bins.371_k127_84497_3	ProdMAG004	K06907	uncharacterized protein				Phage tail sheath protein subtilisin-like domain [PF04984.16]; Phage tail sheath C-terminal domain [PF17482.4]		d__Bacteria;p__Actinobacteriota;c__Acidimicrobiia;o__Acidimicrobiales;f__Ilumatobacteraceae;g__;s__	17.4794	17.3376	17.2361	16.7045	17.1133	17.384	17.4013		17.126		16.9005	17.048		17.6195	17.2975	17.5613	17.5868	17.0008	17.2065	17.5135	17.4075
bins.178_k127_780954_9	ProdMAG005	K04077	chaperonin GroEL				TCP-1/cpn60 chaperonin family [PF00118.26]		d__Bacteria;p__Actinobacteriota;c__Acidimicrobiia;o__Acidimicrobiales;f__UBA8139;g__;s__		15.965	15.7468	15.8451	16.2141	15.2508	16.1882	15.1085	15.8757	15.8446	15.8843	15.7477		15.7639		15.1213	15.7987	15.5592	15.4861		15.8926
bins.2_k127_975270_4	ProdMAG007			MER0180144	S08A	MER0180144 - subfamily S8A unassigned peptidases (Caldilinea aerophila) [S08.UPA]#S08A#{peptidase unit: 209-901}~source YP_005441312~	Domain of unknown function (DUF4397) [PF14344.8]		d__Bacteria;p__Actinobacteriota;c__Acidimicrobiia;o__Acidimicrobiales;f__Microtrichaceae;g__SKRR01;s__	17.061	14.7183	16.1807	15.5156	16.882	15.2896	16.2051	16.4519	15.2169	15.2188	15.3664	15.4001	15.0235	17.3617	17.7055	17.306	16.2888	15.3472	15.821	17.109	16.3269
bins.2_k127_2233867_5	ProdMAG007						Fasciclin domain [PF02469.24]		d__Bacteria;p__Actinobacteriota;c__Acidimicrobiia;o__Acidimicrobiales;f__Microtrichaceae;g__SKRR01;s__	15.6836	16.163	15.3754	15.4696		16.322	16.1205	16.3212	16.3277	15.8223	15.5956	16.3962	17.3442	15.1805	15.5657	15.3898	15.7389	15.9855	15.8108	15.6436	15.9027
bins.393_k127_112324_4	ProdMAG008								d__Bacteria;p__Actinobacteriota;c__Actinomycetia;o__Mycobacteriales;f__Mycobacteriaceae;g__Mycobacterium;s__									16.182			16.1728		16.3179
MAXBIN.067_k127_36545_22	ProdMAG011			MER0000389	S08B	MER0000389 - PrcA peptidase (Anabaena variabilis) [S08.079]#S08B#{peptidase unit: 194-540}~source PRCA_ANAVT~	Subtilase family [PF00082.24]; FlgD Ig-like domain [PF13860.8]; Invasin, domain 3 [PF09134.12]		d__Bacteria;p__Armatimonadota;c__UBA10988;o__UBA10988;f__UBA10988;g__UBA10988;s__UBA10988 sp002409445			15.8844				15.8195							16.0709		15.5554	16.264
MAXBIN.067_k127_535243_4	ProdMAG011			MER1169692	C11A	MER1169692 - subfamily C11A non-peptidase homologues () [C11.UNA]#C11A#{peptidase unit: 90-428}~source PJB60475~	Clostripain family [PF03415.16]; FlgD Ig-like domain [PF13860.8]		d__Bacteria;p__Armatimonadota;c__UBA10988;o__UBA10988;f__UBA10988;g__UBA10988;s__UBA10988 sp002409445	15.4765		14.2329	14.7139	15.3637		14.923			14.6887				15.752	15.0107	14.9154	14.8033				15.6394
MAXBIN.067_k127_1907867_3	ProdMAG011						Oxidoreductase family, C-terminal alpha/beta domain [PF19051.2]; Oxidoreductase family, NAD-binding Rossmann fold [PF01408.24]	GH109 alpha-N-acetylgalactosaminidase (EC 3.2.1.49); beta-N-acetylhexosaminidase (EC 3.2.1.52) [GH109]	d__Bacteria;p__Armatimonadota;c__UBA10988;o__UBA10988;f__UBA10988;g__UBA10988;s__UBA10988 sp002409445	15.811							15.4895	14.958	15.2454				15.903	15.3149	15.3594	15.3858
MAXBIN.067_k127_2144455_8	ProdMAG011						Oxidoreductase family, C-terminal alpha/beta domain [PF19051.2]; Oxidoreductase family, NAD-binding Rossmann fold [PF01408.24]; Oxidoreductase family, C-terminal alpha/beta domain [PF02894.19]	GH109 alpha-N-acetylgalactosaminidase (EC 3.2.1.49); beta-N-acetylhexosaminidase (EC 3.2.1.52) [GH109]	d__Bacteria;p__Armatimonadota;c__UBA10988;o__UBA10988;f__UBA10988;g__UBA10988;s__UBA10988 sp002409445			16.2247				16.504			15.9313				17.0162		16.0533	16.2969
MAXBIN.067_k127_1804866_18	ProdMAG011	K03282	large conductance mechanosensitive channel				Large-conductance mechanosensitive channel, MscL [PF01741.20]		d__Bacteria;p__Armatimonadota;c__UBA10988;o__UBA10988;f__UBA10988;g__UBA10988;s__UBA10988 sp002409445	14.7128		14.0552					14.7294		14.3047					14.7914	13.5764					14.7073
MAXBIN.067_k127_3936_8	ProdMAG011						Transmembrane protein 43 [PF07787.14]		d__Bacteria;p__Armatimonadota;c__UBA10988;o__UBA10988;f__UBA10988;g__UBA10988;s__UBA10988 sp002409445	15.121		15.0264				14.9594							14.7597
MAXBIN.067_k127_535243_5	ProdMAG011						FlgD Ig-like domain [PF13860.8]		d__Bacteria;p__Armatimonadota;c__UBA10988;o__UBA10988;f__UBA10988;g__UBA10988;s__UBA10988 sp002409445	15.8003	14.9833	15.674		15.0877	14.3035	15.5521	15.5847		15.6471		15.4863		16.274	15.3333	15.6731	15.0088				15.8893
MAXBIN.067_k127_933769_5	ProdMAG011						Right handed beta helix region [PF13229.8]; FlgD Ig-like domain [PF13860.8]; Periplasmic copper-binding protein (NosD) [PF05048.15]		d__Bacteria;p__Armatimonadota;c__UBA10988;o__UBA10988;f__UBA10988;g__UBA10988;s__UBA10988 sp002409445	16.0894	15.8689	16.0037		15.7304	15.7805	16.1353	15.8725	15.5887	15.8569	15.4924	15.5689	16.2427	16.623	15.7735	15.9582	15.7084	15.5003	15.6889		16.0061
MAXBIN.067_k127_1370371_2	ProdMAG011						Bacterial type II and III secretion system protein [PF00263.23]		d__Bacteria;p__Armatimonadota;c__UBA10988;o__UBA10988;f__UBA10988;g__UBA10988;s__UBA10988 sp002409445	16.3443	15.79	15.8534		15.1583	15.5294	15.8669	16.2335	15.6319	15.3525	14.9976	15.0939	15.2798	16.3691	15.7446	15.9116	15.8092			15.1661	16.0918
MAXBIN.067_k127_36545_54	ProdMAG011						Domain of Unknown Function (DUF1080) [PF06439.13]; PA14 domain [PF07691.14]		d__Bacteria;p__Armatimonadota;c__UBA10988;o__UBA10988;f__UBA10988;g__UBA10988;s__UBA10988 sp002409445	17.0575	16.7523	16.8855			16.4677	16.6266	17.0404	16.8582	16.5507				16.9195	16.9261	17.1106	16.845				16.6207
MAXBIN.067_k127_535243_6	ProdMAG011								d__Bacteria;p__Armatimonadota;c__UBA10988;o__UBA10988;f__UBA10988;g__UBA10988;s__UBA10988 sp002409445	17.0974	17.122	17.1023		16.3922	16.9115	17.2914	17.044	17.1192	16.9962	16.2556	16.3778	16.6801	17.9251	16.7819	17.0922	17.0235	16.2109	16.2785	16.1005	17.2709
MAXBIN.067_k127_1557447_22	ProdMAG011						Carboxypeptidase regulatory-like domain [PF13620.8]; CarboxypepD_reg-like domain [PF13715.8]		d__Bacteria;p__Armatimonadota;c__UBA10988;o__UBA10988;f__UBA10988;g__UBA10988;s__UBA10988 sp002409445	17.76	17.8259	17.4315	16.2279	16.3991	16.9358	17.1672	18.0552	17.4429	17.9116	16.8386	16.776	18.1647	17.895	17.1241	17.2699	17.1005	16.5939	16.4794	15.5523	17.8145
MAXBIN.067_k127_917149_7	ProdMAG011								d__Bacteria;p__Armatimonadota;c__UBA10988;o__UBA10988;f__UBA10988;g__UBA10988;s__UBA10988 sp002409445	18.4378	18.4147	19.3673	18.3832	17.518	18.5659	19.1362	18.9314	19.0033	18.4547	18.7732	18.6588	18.785	20.1743	18.8122	19.0751	18.9522	18.3571	18.3741	18.0728	19.0411
MAXBIN.067_k127_933769_1	ProdMAG011						S-layer homology domain [PF00395.22]		d__Bacteria;p__Armatimonadota;c__UBA10988;o__UBA10988;f__UBA10988;g__UBA10988;s__UBA10988 sp002409445	18.9022	16.906	17.9769	17.3511	17.006	18.4393	17.6194	18.9487	16.6556	16.9315	16.6368	18.1672	18.8313	18.6057	18.8642	17.7349	17.4157	16.419	16.9564	18.7922	17.3316
MAXBIN.067_k127_1117545_22	ProdMAG011						Protein of unknown function (DUF1559) [PF07596.13]		d__Bacteria;p__Armatimonadota;c__UBA10988;o__UBA10988;f__UBA10988;g__UBA10988;s__UBA10988 sp002409445			15.0961						15.7453			14.8127
MAXBIN.067_k127_1117545_37	ProdMAG011						Protein of unknown function (DUF1559) [PF07596.13]		d__Bacteria;p__Armatimonadota;c__UBA10988;o__UBA10988;f__UBA10988;g__UBA10988;s__UBA10988 sp002409445		15.1406									15.545			15.0357							15.7736
MAXBIN.067_k127_12715_5	ProdMAG011						PKD domain [PF00801.22]; PKD domain [PF18911.2]		d__Bacteria;p__Armatimonadota;c__UBA10988;o__UBA10988;f__UBA10988;g__UBA10988;s__UBA10988 sp002409445		15.5298	15.5828				15.7444		15.3459	15.4833				16.0774		15.5128	15.3346				15.6872
MAXBIN.067_k127_1626070_6	ProdMAG011	K05970	sialate O-acetylesterase [EC:3.1.1.53]				Carbohydrate esterase, sialic acid-specific acetylesterase [PF03629.20]; Glycosyl hydrolases family 2, sugar binding domain [PF02837.20]; Beta-galactosidase jelly roll domain [PF13364.8]		d__Bacteria;p__Armatimonadota;c__UBA10988;o__UBA10988;f__UBA10988;g__UBA10988;s__UBA10988 sp002409445		15.0148					14.8178							15.5875		13.748
MAXBIN.067_k127_166904_20	ProdMAG011	K01689	enolase [EC:4.2.1.11]				Enolase, C-terminal TIM barrel domain [PF00113.24]; Enolase, N-terminal domain [PF03952.18]		d__Bacteria;p__Armatimonadota;c__UBA10988;o__UBA10988;f__UBA10988;g__UBA10988;s__UBA10988 sp002409445							15.1354			14.7596				15.2872							14.9353
MAXBIN.067_k127_2010234_5	ProdMAG011	K03386	peroxiredoxin 2/4 [EC:1.11.1.24]				AhpC/TSA family [PF00578.23]; C-terminal domain of 1-Cys peroxiredoxin [PF10417.11]		d__Bacteria;p__Armatimonadota;c__UBA10988;o__UBA10988;f__UBA10988;g__UBA10988;s__UBA10988 sp002409445								15.5017	15.45					15.42		15.099	15.3656
MAXBIN.067_k127_2318205_3	ProdMAG011	K00134	glyceraldehyde 3-phosphate dehydrogenase [EC:1.2.1.12]				Glyceraldehyde 3-phosphate dehydrogenase, C-terminal domain [PF02800.22]; Glyceraldehyde 3-phosphate dehydrogenase, NAD binding domain [PF00044.26]		d__Bacteria;p__Armatimonadota;c__UBA10988;o__UBA10988;f__UBA10988;g__UBA10988;s__UBA10988 sp002409445		15.6968	15.9856	15.3101			15.7143		15.5772	15.8449				15.5893			15.43				16.2699
MAXBIN.067_k127_2421_13	ProdMAG011						Xylose isomerase-like TIM barrel [PF01261.26]		d__Bacteria;p__Armatimonadota;c__UBA10988;o__UBA10988;f__UBA10988;g__UBA10988;s__UBA10988 sp002409445		15.6062	15.3507			15.5161	15.3476	15.3589	15.401			14.7697	15.4295	15.8186	15.0869	15.1011	15.4293				15.0891
MAXBIN.067_k127_535243_3	ProdMAG011								d__Bacteria;p__Armatimonadota;c__UBA10988;o__UBA10988;f__UBA10988;g__UBA10988;s__UBA10988 sp002409445		15.9269	16.1089	15.6788	15.9442	15.9795	16.291		15.8223	16.0065		15.5693		16.6227		16.0441	15.7015		15.5047		16.1486
MAXBIN.067_k127_75768_21	ProdMAG011	K02988	small subunit ribosomal protein S5				Ribosomal protein S5, C-terminal domain [PF03719.17]; Ribosomal protein S5, N-terminal domain [PF00333.22]		d__Bacteria;p__Armatimonadota;c__UBA10988;o__UBA10988;f__UBA10988;g__UBA10988;s__UBA10988 sp002409445		15.4411	15.0013				15.2584							15.0457							15.374
MAXBIN.067_k127_917149_8	ProdMAG011						Protein of unknown function (DUF1559) [PF07596.13]		d__Bacteria;p__Armatimonadota;c__UBA10988;o__UBA10988;f__UBA10988;g__UBA10988;s__UBA10988 sp002409445		15.8127	15.3132						15.8795	15.5432				15.2622			15.2638
bins.155_k127_1279769_105	ProdMAG012						S-layer homology domain [PF00395.22]		d__Bacteria;p__Armatimonadota;c__UBA5829;o__UBA5829;f__UBA5829;g__;s__					15.9681	16.3308	16.4902					14.9729	16.4674	16.8263						15.7977	16.405
bins.155_k127_506468_99	ProdMAG012								d__Bacteria;p__Armatimonadota;c__UBA5829;o__UBA5829;f__UBA5829;g__;s__					16.1049	16.7056	17.6675					16.2154	16.5342	19.0434							18.9936
bins.155_k127_784535_5	ProdMAG012						Exopolysaccharide biosynthesis protein YbjH [PF06082.13]		d__Bacteria;p__Armatimonadota;c__UBA5829;o__UBA5829;f__UBA5829;g__;s__						17.3326	17.9192					16.7761	17.2094	17.738							17.6977
bins.305_k127_1114254_24	ProdMAG013	K00030	isocitrate dehydrogenase (NAD+) [EC:1.1.1.41]				Isocitrate/isopropylmalate dehydrogenase [PF00180.22]		d__Bacteria;p__Armatimonadota;c__UBA5829;o__UBA5829;f__UBA5829;g__;s__			15.7046		14.9885		15.6859										15.8401					bins.355_k127_227707_3
bins.305_k127_1371861_109	ProdMAG013						Exopolysaccharide biosynthesis protein YbjH [PF06082.13]		d__Bacteria;p__Armatimonadota;c__UBA5829;o__UBA5829;f__UBA5829;g__;s__			15.3671	15.7597	15.6787	15.8646	15.9822			15.4738	15.8626						16.0767	15.3302	16.0464	15.8689	15.75
bins.305_k127_1371861_25	ProdMAG013								d__Bacteria;p__Armatimonadota;c__UBA5829;o__UBA5829;f__UBA5829;g__;s__					15.631		16.1478										15.2434		15.8872
bins.305_k127_1371867_124	ProdMAG013								d__Bacteria;p__Armatimonadota;c__UBA5829;o__UBA5829;f__UBA5829;g__;s__							15.5061												15.0193	15.6108
bins.305_k127_2020133_12	ProdMAG013						S-layer homology domain [PF00395.22]		d__Bacteria;p__Armatimonadota;c__UBA5829;o__UBA5829;f__UBA5829;g__;s__			17.5239	17.7281	17.9713	17.1387	18.0625		15.9478	17.1637	17.7307	16.9976			15.9682	18.0603	17.8462	17.6604	18.1389	18.7046	17.981
bins.305_k127_2020133_59	ProdMAG013								d__Bacteria;p__Armatimonadota;c__UBA5829;o__UBA5829;f__UBA5829;g__;s__						15.1508	15.2049												15.2231
bins.305_k127_2020133_67	ProdMAG013						Bacterial type II and III secretion system protein [PF00263.23]		d__Bacteria;p__Armatimonadota;c__UBA5829;o__UBA5829;f__UBA5829;g__;s__					15.3295		15.0864													15.8315
bins.305_k127_393138_16	ProdMAG013								d__Bacteria;p__Armatimonadota;c__UBA5829;o__UBA5829;f__UBA5829;g__;s__			15.0227	15.2643	15.303		14.9422			15.555	15.683					15.3678	15.3796	15.9775		15.8827	14.994
bins.305_k127_612269_19	ProdMAG013						Concanavalin A-like lectin/glucanases superfamily [PF13385.8]; Carboxypeptidase regulatory-like domain [PF13620.8]		d__Bacteria;p__Armatimonadota;c__UBA5829;o__UBA5829;f__UBA5829;g__;s__							16.0051			15.2125						15.1181	15.37	15.5553		15.35
bins.305_k127_955476_15	ProdMAG013								d__Bacteria;p__Armatimonadota;c__UBA5829;o__UBA5829;f__UBA5829;g__;s__			15.1806		15.846		15.3981										14.9426		15.3286	15.1096	15.5882
bins.52_k127_233337_47	ProdMAG014			MER0024737	S08A	MER0024737 - subfamily S8A unassigned peptidases (Trichodesmium erythraeum) [S08.UPA]#S08A#{peptidase unit: 399-897}~source ZP_00074711~	Subtilase family [PF00082.24]; FlgD Ig-like domain [PF13860.8]		d__Bacteria;p__Armatimonadota;c__UBA5377;o__UBA1398;f__UBA1398;g__UBA1398;s__UBA1398 sp002305165	15.4438	14.909			14.973	15.3255		15.5312	14.9089	15.4446		15.4097		16.1047	15.5914	15.3676	15.3873			15.5468	15.5475
bins.52_k127_2059404_10	ProdMAG014						Oxidoreductase family, C-terminal alpha/beta domain [PF02894.19]; Oxidoreductase family, NAD-binding Rossmann fold [PF01408.24]	GH109 alpha-N-acetylgalactosaminidase (EC 3.2.1.49); beta-N-acetylhexosaminidase (EC 3.2.1.52) [GH109]	d__Bacteria;p__Armatimonadota;c__UBA5377;o__UBA1398;f__UBA1398;g__UBA1398;s__UBA1398 sp002305165		15.7664				15.7732	16.3434	15.2944		15.5694	14.8243	16.7279		15.896						15.5504
bins.52_k127_2122189_47	ProdMAG014						Bacterial Ig-like domain (group 2) [PF02368.20]		d__Bacteria;p__Armatimonadota;c__UBA5377;o__UBA1398;f__UBA1398;g__UBA1398;s__UBA1398 sp002305165	15.4172													16.1874	15.7635	15.9506	15.4185			15.297
bins.52_k127_1077495_13	ProdMAG014						Bacterial type II and III secretion system protein [PF00263.23]		d__Bacteria;p__Armatimonadota;c__UBA5377;o__UBA1398;f__UBA1398;g__UBA1398;s__UBA1398 sp002305165	15.8609				16.3749							15.0158		16.5876	16.0672	16.1824	16.1331			16.2285
bins.52_k127_2337531_16	ProdMAG014						S-layer homology domain [PF00395.22]; Collagen triple helix repeat (20 copies) [PF01391.20]		d__Bacteria;p__Armatimonadota;c__UBA5377;o__UBA1398;f__UBA1398;g__UBA1398;s__UBA1398 sp002305165	16.8836	16.2627	16.8156	15.8227	16.7932	17.1455	17.1885	16.5674	16.0794	16.6717				17.1134	17.2407	17.5886	17.2296	15.9318	16.482	17.9863	17.1156
bins.52_k127_1899897_9	ProdMAG014								d__Bacteria;p__Armatimonadota;c__UBA5377;o__UBA1398;f__UBA1398;g__UBA1398;s__UBA1398 sp002305165	19.1609		16.6509		17.0095	18.6122		19.7002		19.1104		19.0107	17.6015		19.027						19.0077
bins.52_k127_1498816_2	ProdMAG014								d__Bacteria;p__Armatimonadota;c__UBA5377;o__UBA1398;f__UBA1398;g__UBA1398;s__UBA1398 sp002305165			15.2321		15.2435									15.9489		15.3972	15.2375			15.2776	15.5157
bins.52_k127_1547676_32	ProdMAG014								d__Bacteria;p__Armatimonadota;c__UBA5377;o__UBA1398;f__UBA1398;g__UBA1398;s__UBA1398 sp002305165		16.3197	16.1846	16.4676	16.2769				16.1758	16.4666	16.6509	15.9556		16.735		16.4183	16.1376	16.5248	16.588		16.7511
bins.52_k127_2302235_93	ProdMAG014	K02112	F-type H+/Na+-transporting ATPase subunit beta [EC:7.1.2.2 7.2.2.1]				ATP synthase alpha/beta family, nucleotide-binding domain [PF00006.27]; ATP synthase alpha/beta family, beta-barrel domain [PF02874.25]		d__Bacteria;p__Armatimonadota;c__UBA5377;o__UBA1398;f__UBA1398;g__UBA1398;s__UBA1398 sp002305165						17.3315					17.8442								17.4633		17.9797
bins.52_k127_233337_46	ProdMAG014						FlgD Ig-like domain [PF13860.8]		d__Bacteria;p__Armatimonadota;c__UBA5377;o__UBA1398;f__UBA1398;g__UBA1398;s__UBA1398 sp002305165											15.1769			16.6657
bins.52_k127_233337_48	ProdMAG014								d__Bacteria;p__Armatimonadota;c__UBA5377;o__UBA1398;f__UBA1398;g__UBA1398;s__UBA1398 sp002305165		15.9817	15.8829		15.7914				16.0712	16.1628	15.8898	15.6136		15.7941			15.9722	15.9214	15.6989	15.5116	16.1947
bins.52_k127_2337531_13	ProdMAG014								d__Bacteria;p__Armatimonadota;c__UBA5377;o__UBA1398;f__UBA1398;g__UBA1398;s__UBA1398 sp002305165											15.7169							15.8557	15.6591		14.108
bins.52_k127_439667_2	ProdMAG014						Protein of unknown function (DUF1559) [PF07596.13]		d__Bacteria;p__Armatimonadota;c__UBA5377;o__UBA1398;f__UBA1398;g__UBA1398;s__UBA1398 sp002305165								16.1348					16.0045
bins.52_k127_642556_38	ProdMAG014								d__Bacteria;p__Armatimonadota;c__UBA5377;o__UBA1398;f__UBA1398;g__UBA1398;s__UBA1398 sp002305165				16.1316	15.8172		15.6383			15.6137	16.4872			15.2991	15.0942			16.2579	16.3452		16.0063
bins.52_k127_661_2	ProdMAG014						Protein of unknown function (DUF1559) [PF07596.13]		d__Bacteria;p__Armatimonadota;c__UBA5377;o__UBA1398;f__UBA1398;g__UBA1398;s__UBA1398 sp002305165												16.1989				16.163		16.8761		17.3884
bins.355_k127_1423468_5	ProdMAG015			MER0882519	M43B	MER0882519 - subfamily M43B non-peptidase homologues (Thiomargarita nelsonii) [M43.UNB]#M43B#{peptidase unit: 146-237}~source A0A0A6RWL0~	Concanavalin A-like lectin/glucanases superfamily [PF13385.8]		d__Bacteria;p__Armatimonadota;c__UBA5829;o__UBA5829;f__UBA5829;g__;s__	15.0816													15.0375	15.2362	14.8215
bins.355_k127_1327506_11	ProdMAG015	K07277	outer membrane protein insertion porin family				Omp85 superfamily domain [PF01103.25]; Surface antigen variable number repeat [PF07244.17]; Haemolysin secretion/activation protein ShlB/FhaC/HecB [PF03865.15]		d__Bacteria;p__Armatimonadota;c__UBA5829;o__UBA5829;f__UBA5829;g__;s__	15.6929	16.1249	15.3744		15.0711				15.7242			15.2253		15.4932
bins.355_k127_482990_12	ProdMAG015								d__Bacteria;p__Armatimonadota;c__UBA5829;o__UBA5829;f__UBA5829;g__;s__	15.9116	15.681	15.8533					15.8586	15.6751	15.563				15.005	16.0902	15.916	15.6348
bins.355_k127_1731083_5	ProdMAG015								d__Bacteria;p__Armatimonadota;c__UBA5829;o__UBA5829;f__UBA5829;g__;s__	16.4427														16.0202	16.1022
bins.355_k127_927331_4	ProdMAG015						Exopolysaccharide biosynthesis protein YbjH [PF06082.13]		d__Bacteria;p__Armatimonadota;c__UBA5829;o__UBA5829;f__UBA5829;g__;s__	16.5537	16.5966	16.5734		15.7316			17.0268	16.0795	15.883		15.9247	15.4212	15.5882	16.4804	16.2003	16.662
bins.355_k127_1731083_15	ProdMAG015						S-layer homology domain [PF00395.22]		d__Bacteria;p__Armatimonadota;c__UBA5829;o__UBA5829;f__UBA5829;g__;s__	18.8914	17.823	18.4133	17.2766	18.0424	18.3418	17.605	18.7298	17.9448	17.4786	17.3489	17.5437	16.9312	18.9531	19.1402	19.1032	18.8471	17.1273	17.6311	18.1819	18.1516
bins.355_k127_766476_8	ProdMAG015						Carboxypeptidase regulatory-like domain [PF13620.8]		d__Bacteria;p__Armatimonadota;c__UBA5829;o__UBA5829;f__UBA5829;g__;s__														15.823	15.2593	15.2483
bins.36_k127_9545_42	ProdMAG016						Outer membrane protein transport protein (OMPP1/FadL/TodX) [PF03349.18]		d__Bacteria;p__Armatimonadota;c__UBA5377;o__UBA5377;f__UBA11051;g__;s__	15.2594	15.9232	16.0233	15.6113	15.5673	16.2165	15.3825	15.2952	15.7169	15.5126	15.4961	15.7399	15.5661		15.5417	15.9368	16.4189	15.8989	16.2766	16.0872
bins.36_k127_1097694_4	ProdMAG016								d__Bacteria;p__Armatimonadota;c__UBA5377;o__UBA5377;f__UBA11051;g__;s__																14.8591				15.4336
MAXBIN.222_k127_1414005_2	ProdMAG017								d__Bacteria;p__Armatimonadota;c__UBA5829;o__UBA5829;f__;g__;s__	15.4512	16.0311	16.557	17.1413	16.1881	16.6754		15.6703	15.5191	16.5529	17.6392	16.5889	16.938		15.4493	15.8	16.3325	16.2664	15.6875	15.3555
MAXBIN.222_k127_1309947_13	ProdMAG017								d__Bacteria;p__Armatimonadota;c__UBA5829;o__UBA5829;f__;g__;s__		15.6758									16.1864		15.9431				15.9333
MAXBIN.222_k127_1359127_2	ProdMAG017	K00626	acetyl-CoA C-acetyltransferase [EC:2.3.1.9]				Thiolase, N-terminal domain [PF00108.25]; Thiolase, C-terminal domain [PF02803.20]		d__Bacteria;p__Armatimonadota;c__UBA5829;o__UBA5829;f__;g__;s__				17.3442	17.2243						17.328	14.9794						17.4508	17.0623
MAXBIN.222_k127_1734982_8	ProdMAG017								d__Bacteria;p__Armatimonadota;c__UBA5829;o__UBA5829;f__;g__;s__					15.1894						16.8313	16.4779	16.4063					15.7818		16.3475
MAXBIN.222_k127_2107193_18	ProdMAG017	K01689	enolase [EC:4.2.1.11]				Enolase, C-terminal TIM barrel domain [PF00113.24]; Enolase, N-terminal domain [PF03952.18]		d__Bacteria;p__Armatimonadota;c__UBA5829;o__UBA5829;f__;g__;s__				15.692			15.6513				15.4461			14.8614							15.1296
MAXBIN.222_k127_759830_39	ProdMAG017	K02112	F-type H+/Na+-transporting ATPase subunit beta [EC:7.1.2.2 7.2.2.1]				ATP synthase alpha/beta family, nucleotide-binding domain [PF00006.27]		d__Bacteria;p__Armatimonadota;c__UBA5829;o__UBA5829;f__;g__;s__		15.9348	16.3443	16.7554	16.4864	15.5151		15.9838	16.0852		17.1019						15.7672	17.1635	17.3374		15.4185
bins.179_k127_1449198_3	ProdMAG019								d__Bacteria;p__Armatimonadota;c__UBA5377;o__UBA5377;f__;g__;s__					15.0201	15.8229						15.8322	15.9578
bins.179_k127_2165455_4	ProdMAG019								d__Bacteria;p__Armatimonadota;c__UBA5377;o__UBA5377;f__;g__;s__					15.0637	15.295		14.9982				15.2444	15.7089								14.1932
bins.370_k127_2275892_16	ProdMAG020	K21573	TonB-dependent starch-binding outer membrane protein SusC	MER0128801	I39	MER0128801 - family I39 unassigned peptidase inhibitors (Spirosoma linguale) [I39.UPW]#I39#{inhibitor unit: 214-419}~source GEBA2500529956~	TonB dependent receptor [PF00593.26]; CarboxypepD_reg-like domain [PF13715.8]; TonB-dependent Receptor Plug Domain [PF07715.17]; Carboxypeptidase regulatory-like domain [PF13620.8]		d__Bacteria;p__Bacteroidota;c__Bacteroidia;o__Bacteroidales;f__VadinHA17;g__SR-FBR-E99;s__			14.9219												15.2909	15.5346	15.5566			15.3781
bins.370_k127_1566034_6	ProdMAG020	K21573	TonB-dependent starch-binding outer membrane protein SusC	MER0133149	I39	MER0133149 - family I39 unassigned peptidase inhibitors (Dyadobacter fermentans) [I39.UPW]#I39#{inhibitor unit: 178-387}~source GEBA2500510795~	TonB dependent receptor [PF00593.26]; CarboxypepD_reg-like domain [PF13715.8]		d__Bacteria;p__Bacteroidota;c__Bacteroidia;o__Bacteroidales;f__VadinHA17;g__SR-FBR-E99;s__	18.0513	17.2134	17.7544	16.8415	17.3627	17.7511	17.8249	18.0215	17.3302	17.2323	17.2709	17.0227	17.2479	18.3566	18.6078	18.556	18.3936	17.1304	17.701	18.8664	17.8803
bins.370_k127_15058_42	ProdMAG020	K21573	TonB-dependent starch-binding outer membrane protein SusC	MER0133198	I39	MER0133198 - family I39 unassigned peptidase inhibitors (Dyadobacter fermentans) [I39.UPW]#I39#{inhibitor unit: 102-293}~source GEBA2500511880~	TonB dependent receptor [PF00593.26]; CarboxypepD_reg-like domain [PF13715.8]		d__Bacteria;p__Bacteroidota;c__Bacteroidia;o__Bacteroidales;f__VadinHA17;g__SR-FBR-E99;s__	15.2559		14.8262		15.3305		15.0934	15.4894						15.7023	15.1281	15.2551	15.2154			15.2145	15.197
bins.370_k127_181948_8	ProdMAG020	K21573	TonB-dependent starch-binding outer membrane protein SusC	MER0133330	I39	MER0133330 - family I39 unassigned peptidase inhibitors (Dyadobacter fermentans) [I39.UPW]#I39#{inhibitor unit: 64-259}~source GEBA2500514064~	TonB dependent receptor [PF00593.26]; CarboxypepD_reg-like domain [PF13715.8]		d__Bacteria;p__Bacteroidota;c__Bacteroidia;o__Bacteroidales;f__VadinHA17;g__SR-FBR-E99;s__	16.0771	15.4359	16.1617	15.64	16.3538	15.6939	16.1453	15.6583	15.4839	15.9749	15.924	15.7362		17.0659	16.4346	16.89	16.813	15.8272	15.9959	17.2006	15.9661
bins.370_k127_2285310_2	ProdMAG020	K21573	TonB-dependent starch-binding outer membrane protein SusC	MER0133410	I39	MER0133410 - family I39 unassigned peptidase inhibitors (Dyadobacter fermentans) [I39.UPW]#I39#{inhibitor unit: 212-406}~source GEBA2500516012~	TonB dependent receptor [PF00593.26]; CarboxypepD_reg-like domain [PF13715.8]; TonB-dependent Receptor Plug Domain [PF07715.17]; Carboxypeptidase regulatory-like domain [PF13620.8]		d__Bacteria;p__Bacteroidota;c__Bacteroidia;o__Bacteroidales;f__VadinHA17;g__SR-FBR-E99;s__	17.4008	16.7337	17.3178				17.2183		16.7294	16.8978		15.916				17.9717	17.7674
bins.370_k127_181948_5	ProdMAG020			MER0174641	I39	MER0174641 - family I39 unassigned peptidase inhibitors (Gemmatimonas aurantiaca) [I39.UPW]#I39#{inhibitor unit: 75-263}~source BAH40241~	TonB dependent receptor [PF00593.26]; CarboxypepD_reg-like domain [PF13715.8]; TonB-dependent Receptor Plug Domain [PF07715.17]		d__Bacteria;p__Bacteroidota;c__Bacteroidia;o__Bacteroidales;f__VadinHA17;g__SR-FBR-E99;s__	16.7886	16.0031	16.1572	16.0035	16.6221	16.1277	16.5699	16.3851	15.9818	16.3926	16.1491	15.6411	16.0726	17.0425	16.6088	16.8851	16.8977	16.1963	16.4794	17.1811	16.4471
bins.370_k127_1382567_21	ProdMAG020	K21573	TonB-dependent starch-binding outer membrane protein SusC	MER0193936	I39	MER0193936 - family I39 unassigned peptidase inhibitors (Chitinophaga pinensis) [I39.UPW]#I39#{inhibitor unit: 75-264}~source ACU62524~	TonB dependent receptor [PF00593.26]; CarboxypepD_reg-like domain [PF13715.8]; TonB-dependent Receptor Plug Domain [PF07715.17]		d__Bacteria;p__Bacteroidota;c__Bacteroidia;o__Bacteroidales;f__VadinHA17;g__SR-FBR-E99;s__	17.7815	16.9499	17.2082	16.2938	17.3846	16.9339	17.2057	17.3165	17.073	17.1265	16.6833	16.44	16.28	17.7621	17.715	17.8759	17.6249	16.641	17.0477	17.8389	17.3996
bins.370_k127_1382567_48	ProdMAG020	K21573	TonB-dependent starch-binding outer membrane protein SusC	MER0194017	I39	MER0194017 - family I39 unassigned peptidase inhibitors (Chitinophaga pinensis) [I39.UPW]#I39#{inhibitor unit: 175-372}~source ACU63970~	CarboxypepD_reg-like domain [PF13715.8]; TonB-dependent Receptor Plug Domain [PF07715.17]		d__Bacteria;p__Bacteroidota;c__Bacteroidia;o__Bacteroidales;f__VadinHA17;g__SR-FBR-E99;s__	16.9493	16.1223	16.5273	15.9815	17.2474	16.2748	16.69	16.5929	16.0852	16.4131	16.3208	15.9059	16.006	17.177	17.2592	17.3963	17.2196	16.3028	16.5097	17.6543	16.5397
bins.370_k127_2129067_20	ProdMAG020	K03043	DNA-directed RNA polymerase subunit beta [EC:2.7.7.6]	MER0195833	N11	MER0195833 - family N11 unassigned peptide lyases () [N11.UPW]#N11#{peptidase unit: 944-1048}~source YP_003970177~	RNA polymerase Rpb2, domain 6 [PF00562.30]; RNA polymerase beta subunit [PF04563.17]; RNA polymerase Rpb2, domain 2 [PF04561.16]; RNA polymerase Rpb2, domain 3 [PF04565.18]; RNA polymerase Rpb2, domain 7 [PF04560.22]; RNA polymerase beta subunit external 1 domain [PF10385.11]		d__Bacteria;p__Bacteroidota;c__Bacteroidia;o__Bacteroidales;f__VadinHA17;g__SR-FBR-E99;s__		15.6351	16.1714				17.1689			16.0879		15.9708					15.3205				16.3116
bins.370_k127_672254_41	ProdMAG020			MER0196982	I39	MER0196982 - family I39 unassigned peptidase inhibitors (Spirosoma linguale) [I39.UPW]#I39#{inhibitor unit: 88-263}~source ADB36864~	TonB dependent receptor [PF00593.26]; CarboxypepD_reg-like domain [PF13715.8]; Carboxypeptidase regulatory-like domain [PF13620.8]; TonB-dependent Receptor Plug Domain [PF07715.17]; Secretin and TonB N terminus short domain [PF07660.16]		d__Bacteria;p__Bacteroidota;c__Bacteroidia;o__Bacteroidales;f__VadinHA17;g__SR-FBR-E99;s__	17.0165	16.6357	17.2216		15.8975		16.3953	16.5216	16.556	16.5262				15.949	16.9088	17.6788	17.3883			16.0831	16.2722
bins.370_k127_124798_6	ProdMAG020	K21573	TonB-dependent starch-binding outer membrane protein SusC	MER0197008	I39	MER0197008 - family I39 unassigned peptidase inhibitors (Spirosoma linguale) [I39.UPW]#I39#{inhibitor unit: 102-317}~source ADB42486~	TonB dependent receptor [PF00593.26]; CarboxypepD_reg-like domain [PF13715.8]; TonB-dependent Receptor Plug Domain [PF07715.17]		d__Bacteria;p__Bacteroidota;c__Bacteroidia;o__Bacteroidales;f__VadinHA17;g__SR-FBR-E99;s__	16.7196	16.218	16.9579	16.1409	17.1803	16.6651	16.8537	16.5893	16.2578	16.0741	16.5707	15.3409		17.3082	17.1837	17.532	17.1797	16.2712	16.5562	17.6023	16.5514
bins.370_k127_663936_6	ProdMAG020			MER0197009	I39	MER0197009 - family I39 unassigned peptidase inhibitors (Spirosoma linguale) [I39.UPW]#I39#{inhibitor unit: 87-265}~source ADB42568~	TonB dependent receptor [PF00593.26]; CarboxypepD_reg-like domain [PF13715.8]; TonB-dependent Receptor Plug Domain [PF07715.17]		d__Bacteria;p__Bacteroidota;c__Bacteroidia;o__Bacteroidales;f__VadinHA17;g__SR-FBR-E99;s__	18.3188	17.253	17.6449	16.8448	17.9803	17.4017	17.6895	17.7687	17.2077	17.3785	17.2091	16.8565	17.0395	18.3498	18.6457	18.6927	18.0466	17.1262	17.2474	18.506	17.5797
bins.370_k127_2129067_30	ProdMAG020	K01284	peptidyl-dipeptidase Dcp [EC:3.4.15.5]	MER0374653	M03A	MER0374653 - peptidyl-dipeptidase Dcp (Bacteroides sp. 20_3) [M03.005]#M03A#{peptidase unit: 29-718}~source ZP_07215209~	Peptidase family M3 [PF01432.22]; Neurolysin/Thimet oligopeptidase, N-terminal domain [PF19310.1]		d__Bacteria;p__Bacteroidota;c__Bacteroidia;o__Bacteroidales;f__VadinHA17;g__SR-FBR-E99;s__			15.7592	16.1378	15.2338	16.2125	16.3334			15.6498	15.8876	15.4062		16.3869	15.5539	16.153	16.1732	15.8451	16.256	16.3167	15.4076
bins.370_k127_467499_55	ProdMAG020	K01270	dipeptidase D [EC:3.4.13.-]	MER0665990	M20C	MER0665990 - subfamily M20C unassigned peptidases () [M20.UPC]#M20C#{peptidase unit: 2-485}~source OFX38550~	Peptidase family M20/M25/M40 [PF01546.30]		d__Bacteria;p__Bacteroidota;c__Bacteroidia;o__Bacteroidales;f__VadinHA17;g__SR-FBR-E99;s__											14.8921			15.1291						15.2178
bins.370_k127_731339_4	ProdMAG020	K07263	zinc protease [EC:3.4.24.-]	MER0923101	M16B	MER0923101 - subfamily M16B unassigned peptidases (Winogradskyella sp. PG-2) [M16.UPB]#M16B#{peptidase unit: 41-441}~source A0A024FJN9~	Peptidase M16 inactive domain [PF05193.23]; Insulinase (Peptidase family M16) [PF00675.22]		d__Bacteria;p__Bacteroidota;c__Bacteroidia;o__Bacteroidales;f__VadinHA17;g__SR-FBR-E99;s__		16.4234	16.169	16.0248	16.1047	15.9583	16.4865		16.3799	15.9955	16.1966	15.9367		16.5058		15.9035	16.2575	16.4418	16.3155	15.4954	16.2378
bins.370_k127_731339_5	ProdMAG020	K07263	zinc protease [EC:3.4.24.-]	MER0923101	M16B	MER0923101 - subfamily M16B unassigned peptidases (Winogradskyella sp. PG-2) [M16.UPB]#M16B#{peptidase unit: 41-441}~source A0A024FJN9~	Peptidase M16 inactive domain [PF05193.23]; Insulinase (Peptidase family M16) [PF00675.22]		d__Bacteria;p__Bacteroidota;c__Bacteroidia;o__Bacteroidales;f__VadinHA17;g__SR-FBR-E99;s__		15.9877	15.849		15.524		16.1275							16.1547		15.4	15.8743
bins.370_k127_1382567_16	ProdMAG020						Alpha amylase, catalytic domain [PF00128.26]; Maltogenic Amylase, C-terminal domain [PF16657.7]; Domain of unknown function (DUF3459) [PF11941.10]; Glycogen debranching enzyme, glucanotransferase domain [PF14701.8]	GH13 alpha-amylase (EC 3.2.1.1); pullulanase (EC 3.2.1.41); cyclomaltodextrin glucanotransferase (EC 2.4.1.19); cyclomaltodextrinase (EC 3.2.1.54); trehalose-6-phosphate hydrolase (EC 3.2.1.93); oligo-alpha-glucosidase (EC 3.2.1.10); maltogenic amylase (EC 3.2.1.133); neopullulanase (EC 3.2.1.135); alpha-glucosidase (EC 3.2.1.20); maltotetraose-forming alpha-amylase (EC 3.2.1.60); isoamylase (EC …	d__Bacteria;p__Bacteroidota;c__Bacteroidia;o__Bacteroidales;f__VadinHA17;g__SR-FBR-E99;s__	15.4421		15.0878								14.6696			15.5782	15.0023	15.32	15.3115			14.9619	15.1257
bins.370_k127_1551616_10	ProdMAG020						Glycosyl hydrolases family 16 [PF00722.23]; Beta-glucan synthesis-associated protein SKN1/KRE6/Sbg1 [PF03935.17]	GH16 xyloglucan:xyloglucosyltransferase (EC 2.4.1.207); keratan-sulfate endo-1,4-beta-galactosidase (EC 3.2.1.103); endo-1,3-beta-glucanase / laminarinase (EC 3.2.1.39); endo-1,3(4)-beta-glucanase (EC 3.2.1.6); licheninase (EC 3.2.1.73); beta-agarase (EC 3.2.1.81); kappa;-carrageenase (EC 3.2.1.83); xyloglucanase (EC 3.2.1.151); endo-beta-1,3-galactanase (EC 3.2.1.181); [retaining] beta-porphyran…	d__Bacteria;p__Bacteroidota;c__Bacteroidia;o__Bacteroidales;f__VadinHA17;g__SR-FBR-E99;s__		15.3323				15.566	14.9318	15.5775	15.4375	15.268		15.1313		14.8719		14.9709	14.9293			14.9221
bins.370_k127_232530_23	ProdMAG020						Glycosyl hydrolases family 2, TIM barrel domain [PF02836.19]; Glycosyl hydrolases family 2, sugar binding domain [PF02837.20]; Glycosyl hydrolases family 2 [PF00703.23]	GH2 beta-galactosidase (EC 3.2.1.23) ; beta-mannosidase (EC 3.2.1.25); beta-glucuronidase (EC 3.2.1.31); alpha-L-arabinofuranosidase (EC 3.2.1.55); mannosylglycoprotein endo-beta-mannosidase (EC 3.2.1.152); exo-beta-glucosaminidase (EC 3.2.1.165); alpha-L-arabinopyranosidase (EC 3.2.1.-); beta-galacturonidase (EC 3.2.1.-); beta-xylosidase (EC 3.2.1.37); beta-D-galactofuranosidase (EC 3.2.1.146); …	d__Bacteria;p__Bacteroidota;c__Bacteroidia;o__Bacteroidales;f__VadinHA17;g__SR-FBR-E99;s__														14.5475			14.6638			15.0694
bins.370_k127_759083_5	ProdMAG020						Sortilin, neurotensin receptor 3, [PF15902.7]; Photosynthesis system II assembly factor YCF48 [PF14870.8]; BNR repeat-like domain [PF13088.8]	GH74 endoglucanase (EC 3.2.1.4); oligoxyloglucan reducing end-specific cellobiohydrolase (EC 3.2.1.150); xyloglucanase (EC 3.2.1.151) [GH74]; GH74 endoglucanase (EC 3.2.1.4); oligoxyloglucan reducing end-specific cellobiohydrolase (EC 3.2.1.150); xyloglucanase (EC 3.2.1.151) [GH74]; GH74 endoglucanase (EC 3.2.1.4); oligoxyloglucan reducing end-specific cellobiohydrolase (EC 3.2.1.150); xyloglucan…	d__Bacteria;p__Bacteroidota;c__Bacteroidia;o__Bacteroidales;f__VadinHA17;g__SR-FBR-E99;s__	14.9498	15.749	14.8916		15.1415		14.436	14.9111	15.5376	14.9191		14.5716		14.8912	14.5169	14.5813					14.8758
bins.370_k127_232530_6	ProdMAG020						Outer membrane protein transport protein (OMPP1/FadL/TodX) [PF03349.18]; Uncharacterised protein family (UPF0164) [PF03687.15]		d__Bacteria;p__Bacteroidota;c__Bacteroidia;o__Bacteroidales;f__VadinHA17;g__SR-FBR-E99;s__	15.3232							14.9467				15.0237			15.3232	14.8275				15.1742
bins.370_k127_181948_7	ProdMAG020	K21572	starch-binding outer membrane protein, SusD/RagB family				Starch-binding associating with outer membrane [PF14322.8]; SusD family [PF07980.13]		d__Bacteria;p__Bacteroidota;c__Bacteroidia;o__Bacteroidales;f__VadinHA17;g__SR-FBR-E99;s__	15.6439	15.6011	16.3516	15.8913	16.4682	15.5535	16.3438	15.8599	15.8609	16.1967	16.2093	15.8391	15.8352	17.4793	16.4792	17.2028	17.2467	16.1398	16.2697	17.4653	16.3909
bins.370_k127_663936_21	ProdMAG020	K01785	aldose 1-epimerase [EC:5.1.3.3]				Aldose 1-epimerase [PF01263.22]		d__Bacteria;p__Bacteroidota;c__Bacteroidia;o__Bacteroidales;f__VadinHA17;g__SR-FBR-E99;s__	15.781														15.6142	15.7762	14.8955			15.4125	15.5843
bins.370_k127_1221016_30	ProdMAG020						Protein of unknown function (DUF3575) [PF12099.10]		d__Bacteria;p__Bacteroidota;c__Bacteroidia;o__Bacteroidales;f__VadinHA17;g__SR-FBR-E99;s__	15.7972				15.2247		15.2477	15.695						15.4647	15.7641	15.8911			15.8436	16.2293	16.1036
bins.370_k127_467499_103	ProdMAG020						Outer membrane protein beta-barrel domain [PF13568.8]		d__Bacteria;p__Bacteroidota;c__Bacteroidia;o__Bacteroidales;f__VadinHA17;g__SR-FBR-E99;s__	15.8331		16.0126			16.1798	15.8871	15.8563	15.2343					16.0316	16.3086	16.3599	16.1023		15.5797	16.4414	15.7717
bins.370_k127_672254_40	ProdMAG020	K21572	starch-binding outer membrane protein, SusD/RagB family				Starch-binding associating with outer membrane [PF12771.9]; Susd and RagB outer membrane lipoprotein [PF12741.9]		d__Bacteria;p__Bacteroidota;c__Bacteroidia;o__Bacteroidales;f__VadinHA17;g__SR-FBR-E99;s__	15.8343	15.8153	16.0739				15.4446	15.4718	15.9822	15.6458				15.1972	15.6709	16.6105	16.228			15.0842	15.484
bins.370_k127_124798_9	ProdMAG020								d__Bacteria;p__Bacteroidota;c__Bacteroidia;o__Bacteroidales;f__VadinHA17;g__SR-FBR-E99;s__	15.984	16.1177	16.1293		16.2346	16.5954	16.0436	15.9625	15.9596	15.7729	15.3737			16.2915	16.6053	16.3883	16.2152		15.6464	17.0174	15.5707
bins.370_k127_1551616_60	ProdMAG020								d__Bacteria;p__Bacteroidota;c__Bacteroidia;o__Bacteroidales;f__VadinHA17;g__SR-FBR-E99;s__	16.0127		15.8421	14.8379	15.6191		15.8392	15.8847			15.5125				16.041	15.8907	15.8555		16.0017	16.3444	15.9393
bins.370_k127_2324744_16	ProdMAG020	K18331	NADP-reducing hydrogenase subunit HndC [EC:1.12.1.3]				Respiratory-chain NADH dehydrogenase 51 Kd subunit [PF01512.19]; NADH-ubiquinone oxidoreductase-F iron-sulfur binding region [PF10589.11]; Thioredoxin-like [2Fe-2S] ferredoxin [PF01257.21]; 4Fe-4S dicluster domain [PF14697.8]; 4Fe-4S dicluster domain [PF13187.8]; 4Fe-4S dicluster domain [PF13237.8]; 4Fe-4S dicluster domain [PF12838.9]; 4Fe-4S dicluster domain [PF13247.8]		d__Bacteria;p__Bacteroidota;c__Bacteroidia;o__Bacteroidales;f__VadinHA17;g__SR-FBR-E99;s__	16.1027	16.234	16.1997		15.6951	16.0042		16.4911	16.1922	16.2956		16.0248		16.0029	16.0948	16.5768	16.2726			16.0586	15.7923
bins.370_k127_959229_4	ProdMAG020						SigmaW regulon antibacterial [PF12127.10]		d__Bacteria;p__Bacteroidota;c__Bacteroidia;o__Bacteroidales;f__VadinHA17;g__SR-FBR-E99;s__	16.1273	16.58	16.7743	17.778			17.1032		16.5211	16.3552	17.78	16.3929		16.7869		16.5059	16.844	17.7444	17.8912	17.1358	17.061
bins.370_k127_124798_7	ProdMAG020	K21572	starch-binding outer membrane protein, SusD/RagB family				SusD family [PF07980.13]; Starch-binding associating with outer membrane [PF14322.8]		d__Bacteria;p__Bacteroidota;c__Bacteroidia;o__Bacteroidales;f__VadinHA17;g__SR-FBR-E99;s__	16.1471	15.3003	15.9593	16.051	16.3833		15.795			15.5689	16.1077			16.2413	16.3035	16.4402	16.0513	16.0254	16.2419	16.5951	15.7249
bins.370_k127_1382567_19	ProdMAG020	K21571	starch-binding outer membrane protein SusE/F				Outer membrane protein SusF_SusE [PF16411.7]; SusE outer membrane protein [PF14292.8]		d__Bacteria;p__Bacteroidota;c__Bacteroidia;o__Bacteroidales;f__VadinHA17;g__SR-FBR-E99;s__	16.2037	16.1049	16.4198	15.7067	15.7495	15.7644	16.1699	16.1014	16.0368	16.0208	15.8987	15.4046		16.5941	16.3733	16.7477	16.5082	16.1395	16.1627	16.8426	16.2809
bins.370_k127_1278590_43	ProdMAG020						Bacterial Ig-like domain [PF13205.8]; Concanavalin A-like lectin/glucanases superfamily [PF13385.8]		d__Bacteria;p__Bacteroidota;c__Bacteroidia;o__Bacteroidales;f__VadinHA17;g__SR-FBR-E99;s__	16.306	15.913	16.1748		15.4272	15.251	15.8618	16.0392	15.4904	15.9664		15.8521	16.0995	16.0244	16.081	16.7205	15.9812	15.5053		15.9408	15.8371
bins.370_k127_516351_7	ProdMAG020						Viral BACON domain [PF19190.2]		d__Bacteria;p__Bacteroidota;c__Bacteroidia;o__Bacteroidales;f__VadinHA17;g__SR-FBR-E99;s__	16.3288	15.6732	15.6412		15.7494	15.5583	15.6299	15.8185	15.7402	15.7021	15.3476	15.1509		16.1307	16.4073	16.372	16.1191	15.2694	15.3623	16.4538	15.6571
bins.370_k127_350732_6	ProdMAG020						Protein of unknown function (DUF3103) [PF11301.10]		d__Bacteria;p__Bacteroidota;c__Bacteroidia;o__Bacteroidales;f__VadinHA17;g__SR-FBR-E99;s__	16.4416	15.5296	15.566		15.0149	14.8466		16.4365	15.6109	16.0864					16.458	16.1309	15.9454			15.3949	14.4234
bins.370_k127_759083_2	ProdMAG020	K00134	glyceraldehyde 3-phosphate dehydrogenase [EC:1.2.1.12]				Glyceraldehyde 3-phosphate dehydrogenase, C-terminal domain [PF02800.22]; Glyceraldehyde 3-phosphate dehydrogenase, NAD binding domain [PF00044.26]		d__Bacteria;p__Bacteroidota;c__Bacteroidia;o__Bacteroidales;f__VadinHA17;g__SR-FBR-E99;s__	16.4683	17.295	16.8469	16.0634	15.6895	17.5351	16.2536	17.1208	17.2144	16.8594		16.9623	16.7196	16.0659	16.2782	16.693	17.0423		16.5019	17.0576	16.8913
bins.370_k127_1382567_47	ProdMAG020	K21572	starch-binding outer membrane protein, SusD/RagB family				SusD family [PF07980.13]; Starch-binding associating with outer membrane [PF14322.8]; Starch-binding associating with outer membrane [PF12771.9]		d__Bacteria;p__Bacteroidota;c__Bacteroidia;o__Bacteroidales;f__VadinHA17;g__SR-FBR-E99;s__	16.4754		16.0368	15.2391	16.8079		15.9729	15.4486		15.3331	15.4318			16.9206	16.8549	16.7819	16.1241		15.6143	17.1454	15.9097
bins.370_k127_1382567_20	ProdMAG020	K21572	starch-binding outer membrane protein, SusD/RagB family				SusD family [PF07980.13]; Starch-binding associating with outer membrane [PF14322.8]; Outer membrane protein SusF_SusE [PF16411.7]		d__Bacteria;p__Bacteroidota;c__Bacteroidia;o__Bacteroidales;f__VadinHA17;g__SR-FBR-E99;s__	16.5674	16.1165	16.9124	15.8149	16.3893	16.0633	16.8234	16.1807	16.1359	16.4311	15.8261	15.5938		17.177	17.0293	17.249	17.1979	15.8128	16.2401	17.265	16.4967
bins.370_k127_1382567_18	ProdMAG020	K21571	starch-binding outer membrane protein SusE/F				Outer membrane protein SusF_SusE [PF16411.7]		d__Bacteria;p__Bacteroidota;c__Bacteroidia;o__Bacteroidales;f__VadinHA17;g__SR-FBR-E99;s__	16.5905		15.898		15.7545			16.6161		16.3283				16.5599	16.837	16.7725	16.1633		16.3624	16.9254	16.317
bins.370_k127_181948_4	ProdMAG020						Starch-binding associating with outer membrane [PF12771.9]; Susd and RagB outer membrane lipoprotein [PF12741.9]		d__Bacteria;p__Bacteroidota;c__Bacteroidia;o__Bacteroidales;f__VadinHA17;g__SR-FBR-E99;s__	16.6361	15.876	16.4897	16.533	16.6315	16.0745	16.6595	16.1093	16.1335	15.9592	16.3467	15.5799	15.8783	17.1425	16.8314	16.8876	17.1428	16.3269	16.7096	17.2344	16.698
bins.370_k127_181948_3	ProdMAG020								d__Bacteria;p__Bacteroidota;c__Bacteroidia;o__Bacteroidales;f__VadinHA17;g__SR-FBR-E99;s__	16.6593	15.9766	16.8809	16.4558	16.434	16.2344	16.8586	16.536	16.2388	16.368	16.68	15.7865	15.5139	16.9454	17.088	17.2631	17.3843	16.4686	17.0534	17.5007	16.9972
bins.370_k127_2269768_49	ProdMAG020						Bacterial DNA-binding protein [PF00216.23]		d__Bacteria;p__Bacteroidota;c__Bacteroidia;o__Bacteroidales;f__VadinHA17;g__SR-FBR-E99;s__	16.8447	17.9792	17.142	16.4706	16.4855	17.4949	17.5944	17.2105	18.105	17.2519	16.7756	16.9271			16.5031	16.9717	17.8088	16.7027	16.9693	16.5125	17.8464
bins.370_k127_663936_5	ProdMAG020	K21572	starch-binding outer membrane protein, SusD/RagB family				Starch-binding associating with outer membrane [PF12771.9]; Susd and RagB outer membrane lipoprotein [PF12741.9]		d__Bacteria;p__Bacteroidota;c__Bacteroidia;o__Bacteroidales;f__VadinHA17;g__SR-FBR-E99;s__	16.934	16.4849	17.1287	16.7225	16.1078	16.2551	16.9247	16.7534	16.2339	16.2084	16.4626	16.0275	15.9693	17.2365	17.3286	17.4283	16.9341	16.2647	16.6425	17.2839	16.4174
bins.370_k127_2129067_13	ProdMAG020	K02358	elongation factor Tu				Elongation factor Tu GTP binding domain [PF00009.29]; Elongation factor Tu C-terminal domain [PF03143.19]; Elongation factor Tu domain 2 [PF03144.27]		d__Bacteria;p__Bacteroidota;c__Bacteroidia;o__Bacteroidales;f__VadinHA17;g__SR-FBR-E99;s__	17.0448	16.8707	16.6433	15.8605	16.4227		16.3477		16.9904	16.9595	15.9197	16.4906		16.7245	15.8306	16.7419	16.4314	16.0531			16.6727
bins.370_k127_467499_66	ProdMAG020	K03561	biopolymer transport protein ExbB				MotA/TolQ/ExbB proton channel family [PF01618.18]		d__Bacteria;p__Bacteroidota;c__Bacteroidia;o__Bacteroidales;f__VadinHA17;g__SR-FBR-E99;s__	17.1634	17.7639	18.0744	18.1248	17.1025	17.9185	18.2453	17.8123	17.5832	17.8627	18.4325	17.5669	16.3088	17.0006	17.9914	18.0792	18.1843	18.5593	18.5186	18.7513	18.3495
bins.370_k127_1566034_5	ProdMAG020	K21572	starch-binding outer membrane protein, SusD/RagB family				Starch-binding associating with outer membrane [PF14322.8]; SusD family [PF07980.13]		d__Bacteria;p__Bacteroidota;c__Bacteroidia;o__Bacteroidales;f__VadinHA17;g__SR-FBR-E99;s__	17.1797	16.2831	17.0051	16.3695	17.558	16.4119	17.2272	16.7012	16.492	16.4825	16.313	16.3543		17.8899	18.084	18.2238	17.809	16.215	16.4355	17.7897	17.1532
bins.370_k127_516351_8	ProdMAG020						Carboxypeptidase regulatory-like domain [PF13620.8]; CarboxypepD_reg-like domain [PF13715.8]		d__Bacteria;p__Bacteroidota;c__Bacteroidia;o__Bacteroidales;f__VadinHA17;g__SR-FBR-E99;s__	17.6953	16.7248	17.1455	16.7807	16.9438	17.0697	17.1247	17.6517	16.7721	17.0233	16.9414	16.6947	17.0697	17.5266	17.9069	17.7724	17.5292	16.9228	17.2711	18.0245	17.2926
bins.370_k127_167221_24	ProdMAG020						Bacterial DNA-binding protein [PF00216.23]		d__Bacteria;p__Bacteroidota;c__Bacteroidia;o__Bacteroidales;f__VadinHA17;g__SR-FBR-E99;s__	17.7481	17.9937	18.0939	18.3412	18.0175	17.8517	18.4083	17.654	18.0239	18.9767	18.4506	17.9165			17.6688	18.0829	18.4773	18.5425	18.5123	17.656	18.8168
bins.370_k127_1221016_9	ProdMAG020	K09946	uncharacterized protein				Domain of unknown function (DUF1508) [PF07411.14]		d__Bacteria;p__Bacteroidota;c__Bacteroidia;o__Bacteroidales;f__VadinHA17;g__SR-FBR-E99;s__					16.8431		16.9698			15.9507	16.7642							17.0173	16.6972		17.3046
bins.370_k127_124798_8	ProdMAG020						Surface glycan-binding protein B xyloglucan binding domain [PF18329.3]		d__Bacteria;p__Bacteroidota;c__Bacteroidia;o__Bacteroidales;f__VadinHA17;g__SR-FBR-E99;s__		15.3683	15.5092			15.3198	15.5511		15.4034		15.3792			15.8272		15.5853	15.8496	15.2318	15.4482	15.7473	15.4608
bins.370_k127_1278590_33	ProdMAG020	K02199	cytochrome c biogenesis protein CcmG, thiol:disulfide interchange protein DsbE				Redoxin [PF08534.12]; Thioredoxin-like [PF13905.8]; AhpC/TSA family [PF00578.23]; Domain of unknown function (DUF4369) [PF14289.8]; Thioredoxin [PF00085.22]		d__Bacteria;p__Bacteroidota;c__Bacteroidia;o__Bacteroidales;f__VadinHA17;g__SR-FBR-E99;s__			15.3729	15.2993	15.3604		15.9446				15.5193			15.089			15.1522	15.5864	15.7036		15.8753
bins.370_k127_13138_12	ProdMAG020	K03738	aldehyde:ferredoxin oxidoreductase [EC:1.2.7.5]				Aldehyde ferredoxin oxidoreductase, domains 2 & 3 [PF01314.20]; Aldehyde ferredoxin oxidoreductase, N-terminal domain [PF02730.17]		d__Bacteria;p__Bacteroidota;c__Bacteroidia;o__Bacteroidales;f__VadinHA17;g__SR-FBR-E99;s__																				14.976	15.1611
bins.370_k127_1370291_17	ProdMAG020	K02005	HlyD family secretion protein				Barrel-sandwich domain of CusB or HlyD membrane-fusion [PF16576.7]; HlyD family secretion protein [PF13437.8]; Cation efflux system protein CusB domain 1 [PF00529.22]; Biotin-lipoyl like [PF13533.8]		d__Bacteria;p__Bacteroidota;c__Bacteroidia;o__Bacteroidales;f__VadinHA17;g__SR-FBR-E99;s__		15.8405	15.8542									15.6928				15.7877	15.8717
bins.370_k127_15058_15	ProdMAG020								d__Bacteria;p__Bacteroidota;c__Bacteroidia;o__Bacteroidales;f__VadinHA17;g__SR-FBR-E99;s__		16.0612	16.4054	16.9727	16.4698	15.4144	17.0697		16.4154	16.4961	17.3182	16.2853		16.6696		15.8457	16.3779	17.2382	17.3166	15.7824	17.0795
bins.370_k127_15058_41	ProdMAG020	K21572	starch-binding outer membrane protein, SusD/RagB family				Starch-binding associating with outer membrane [PF14322.8]; SusD family [PF07980.13]		d__Bacteria;p__Bacteroidota;c__Bacteroidia;o__Bacteroidales;f__VadinHA17;g__SR-FBR-E99;s__					14.6217									14.9302	14.636	14.4896				14.5983
bins.370_k127_1551616_50	ProdMAG020						Cyclophilin type peptidyl-prolyl cis-trans isomerase/CLD [PF00160.23]		d__Bacteria;p__Bacteroidota;c__Bacteroidia;o__Bacteroidales;f__VadinHA17;g__SR-FBR-E99;s__		15.7514					15.6391			16.1788	15.6788	17.2988						15.7278	15.8727		15.8122
bins.370_k127_1566034_4	ProdMAG020						Calx-beta domain [PF03160.16]		d__Bacteria;p__Bacteroidota;c__Bacteroidia;o__Bacteroidales;f__VadinHA17;g__SR-FBR-E99;s__							15.5946							16.3067	15.9578	16.3516				16.2737
bins.370_k127_167221_11	ProdMAG020	K01006	pyruvate, orthophosphate dikinase [EC:2.7.9.1]				PEP-utilising enzyme, PEP-binding domain [PF02896.20]; Pyruvate phosphate dikinase, AMP/ATP-binding domain [PF01326.21]; PEP-utilising enzyme, mobile domain [PF00391.25]		d__Bacteria;p__Bacteroidota;c__Bacteroidia;o__Bacteroidales;f__VadinHA17;g__SR-FBR-E99;s__							15.6498					15.5029				15.9271				15.1741
bins.370_k127_2269768_30	ProdMAG020	K01689	enolase [EC:4.2.1.11]				Enolase, C-terminal TIM barrel domain [PF00113.24]; Enolase, N-terminal domain [PF03952.18]		d__Bacteria;p__Bacteroidota;c__Bacteroidia;o__Bacteroidales;f__VadinHA17;g__SR-FBR-E99;s__				15.2589			15.4093														15.5856
bins.370_k127_2269768_78	ProdMAG020	K00174	2-oxoglutarate/2-oxoacid ferredoxin oxidoreductase subunit alpha [EC:1.2.7.3 1.2.7.11]				Pyruvate flavodoxin/ferredoxin oxidoreductase, thiamine diP-bdg [PF01855.21]; Pyruvate ferredoxin/flavodoxin oxidoreductase [PF01558.20]; Pyruvate:ferredoxin oxidoreductase core domain II [PF17147.6]		d__Bacteria;p__Bacteroidota;c__Bacteroidia;o__Bacteroidales;f__VadinHA17;g__SR-FBR-E99;s__							16.3948			15.6079		15.9655		15.9701		14.6225	14.9336				16.0526
bins.370_k127_2324744_17	ProdMAG020	K18332	NADP-reducing hydrogenase subunit HndD [EC:1.12.1.3]				Iron only hydrogenase large subunit, C-terminal domain [PF02906.16]; Iron hydrogenase small subunit [PF02256.19]; 2Fe-2S iron-sulfur cluster binding domain [PF13510.8]; NADH-ubiquinone oxidoreductase-G iron-sulfur binding region [PF10588.11]; 4Fe-4S dicluster domain [PF14697.8]; 4Fe-4S dicluster domain [PF12838.9]; 4Fe-4S dicluster domain [PF13187.8]; 4Fe-4S dicluster domain [PF13237.8]; 4Fe-4S d…		d__Bacteria;p__Bacteroidota;c__Bacteroidia;o__Bacteroidales;f__VadinHA17;g__SR-FBR-E99;s__			15.3349		15.2015		15.4787			15.0388		15.6037		15.449		15.1324	14.8979				15.4616
bins.370_k127_232530_14	ProdMAG020	K01966	propionyl-CoA carboxylase beta chain [EC:6.4.1.3 2.1.3.15]				Carboxyl transferase domain [PF01039.24]		d__Bacteria;p__Bacteroidota;c__Bacteroidia;o__Bacteroidales;f__VadinHA17;g__SR-FBR-E99;s__																17.6774	17.6754			16.1413
bins.370_k127_341814_21	ProdMAG020								d__Bacteria;p__Bacteroidota;c__Bacteroidia;o__Bacteroidales;f__VadinHA17;g__SR-FBR-E99;s__		15.7307								15.3721		16.4802					15.6108
bins.370_k127_350732_5	ProdMAG020								d__Bacteria;p__Bacteroidota;c__Bacteroidia;o__Bacteroidales;f__VadinHA17;g__SR-FBR-E99;s__			16.5558												17.4253	17.007	17.0531		16.0166	16.7146
bins.370_k127_368089_19	ProdMAG020	K07221	phosphate-selective porin OprO and OprP				Phosphate-selective porin O and P [PF07396.13]		d__Bacteria;p__Bacteroidota;c__Bacteroidia;o__Bacteroidales;f__VadinHA17;g__SR-FBR-E99;s__														16.3023	16.5166	16.3961				16.7143
bins.370_k127_467499_139	ProdMAG020								d__Bacteria;p__Bacteroidota;c__Bacteroidia;o__Bacteroidales;f__VadinHA17;g__SR-FBR-E99;s__			15.2473				15.8886		15.7633	15.3918	15.4268						15.4209	15.6952			15.7108
bins.370_k127_467499_144	ProdMAG020						D-isomer specific 2-hydroxyacid dehydrogenase, NAD binding domain [PF02826.21]; D-isomer specific 2-hydroxyacid dehydrogenase, catalytic domain [PF00389.32]		d__Bacteria;p__Bacteroidota;c__Bacteroidia;o__Bacteroidales;f__VadinHA17;g__SR-FBR-E99;s__		15.1623					15.4091		15.0533	15.1672											15.4979
bins.370_k127_467499_145	ProdMAG020	K00831	phosphoserine aminotransferase [EC:2.6.1.52]				Aminotransferase class-V [PF00266.21]		d__Bacteria;p__Bacteroidota;c__Bacteroidia;o__Bacteroidales;f__VadinHA17;g__SR-FBR-E99;s__			15.9256			15.7718								15.3385	15.1172	15.5499	15.8726			15.8858
bins.370_k127_467499_68	ProdMAG020	K03559	biopolymer transport protein ExbD				Biopolymer transport protein ExbD/TolR [PF02472.18]		d__Bacteria;p__Bacteroidota;c__Bacteroidia;o__Bacteroidales;f__VadinHA17;g__SR-FBR-E99;s__			16.0127	16.2259	14.6855		16.0572				16.4177						16.0393	16.2482	15.9096		15.7269
bins.370_k127_467499_76	ProdMAG020						Domain of Unknown Function (DUF1080) [PF06439.13]		d__Bacteria;p__Bacteroidota;c__Bacteroidia;o__Bacteroidales;f__VadinHA17;g__SR-FBR-E99;s__											15.0416							15.462			14.2784
bins.370_k127_623871_2	ProdMAG020						GldM N-terminal domain [PF12081.10]; GldM C-terminal domain [PF12080.10]		d__Bacteria;p__Bacteroidota;c__Bacteroidia;o__Bacteroidales;f__VadinHA17;g__SR-FBR-E99;s__							15.4726											15.2949	15.107		14.69
bins.370_k127_623871_4	ProdMAG020						Sulfatase-modifying factor enzyme 1 [PF03781.18]		d__Bacteria;p__Bacteroidota;c__Bacteroidia;o__Bacteroidales;f__VadinHA17;g__SR-FBR-E99;s__		15.2351	15.3507		15.205	14.8834	15.605			15.4629		14.9393		15.5311	15.0482	15.4805	15.438	15.4332	15.3684	15.2122	15.6786
bins.370_k127_638799_2	ProdMAG020	K03737	pyruvate-ferredoxin/flavodoxin oxidoreductase [EC:1.2.7.1 1.2.7.-]				Pyruvate flavodoxin/ferredoxin oxidoreductase, thiamine diP-bdg [PF01855.21]; Pyruvate ferredoxin/flavodoxin oxidoreductase [PF01558.20]; 4Fe-4S double cluster binding domain [PF13484.8]; Domain of unknown function [PF10371.11]; Pyruvate:ferredoxin oxidoreductase core domain II [PF17147.6]; 4Fe-4S dicluster domain [PF13237.8]; 4Fe-4S dicluster domain [PF13183.8]; 4Fe-4S dicluster domain [PF14697.…		d__Bacteria;p__Bacteroidota;c__Bacteroidia;o__Bacteroidales;f__VadinHA17;g__SR-FBR-E99;s__												15.7854		14.8137			16.2361
bins.370_k127_757801_12	ProdMAG020	K21572	starch-binding outer membrane protein, SusD/RagB family				SusD family [PF07980.13]; Starch-binding associating with outer membrane [PF14322.8]		d__Bacteria;p__Bacteroidota;c__Bacteroidia;o__Bacteroidales;f__VadinHA17;g__SR-FBR-E99;s__		15.7715	15.5443	15.6144	15.2871		15.6335				15.3409			16.2735	16.1026	16.0659	16.1408			16.0041	15.2827
bins.321_k127_971729_9	ProdMAG021	K21573	TonB-dependent starch-binding outer membrane protein SusC	MER0129321	I39	MER0129321 - family I39 unassigned peptidase inhibitors (Pedobacter heparinus) [I39.UPW]#I39#{inhibitor unit: 50-239}~source GEBA2500402129~	TonB dependent receptor [PF00593.26]; CarboxypepD_reg-like domain [PF13715.8]		d__Bacteria;p__Bacteroidota;c__Bacteroidia;o__Bacteroidales;f__VadinHA17;g__LD21;s__			15.825		16.029		16.2917	15.5418		15.5929					16.4735	16.4059	16.2318			16.22	15.8364
bins.321_k127_940536_5	ProdMAG021	K21573	TonB-dependent starch-binding outer membrane protein SusC	MER0133169	I39	MER0133169 - family I39 unassigned peptidase inhibitors (Dyadobacter fermentans) [I39.UPW]#I39#{inhibitor unit: 78-264}~source GEBA2500511228~	TonB dependent receptor [PF00593.26]; CarboxypepD_reg-like domain [PF13715.8]		d__Bacteria;p__Bacteroidota;c__Bacteroidia;o__Bacteroidales;f__VadinHA17;g__LD21;s__	18.2252	17.594	18.1039	16.7282	17.1781	17.0248	17.2857	18.0908	17.563	17.534	16.8353	16.4088	16.2629	16.2412	18.4255	18.5687	18.5944	16.8789	17.169	18.0876	17.1545
bins.321_k127_1928775_13	ProdMAG021	K21573	TonB-dependent starch-binding outer membrane protein SusC	MER0133374	I39	MER0133374 - family I39 unassigned peptidase inhibitors (Dyadobacter fermentans) [I39.UPW]#I39#{inhibitor unit: 204-401}~source GEBA2500515125~	TonB dependent receptor [PF00593.26]; CarboxypepD_reg-like domain [PF13715.8]		d__Bacteria;p__Bacteroidota;c__Bacteroidia;o__Bacteroidales;f__VadinHA17;g__LD21;s__		15.6379	15.6829		15.4287	14.9503	15.8988	15.2731	15.5941	15.3086					15.6579	16.129	16.1172			15.9494	15.5677
bins.321_k127_1221619_3	ProdMAG021	K21573	TonB-dependent starch-binding outer membrane protein SusC	MER0133436	I39	MER0133436 - family I39 unassigned peptidase inhibitors (Dyadobacter fermentans) [I39.UPW]#I39#{inhibitor unit: 53-245}~source GEBA2500516530~	TonB dependent receptor [PF00593.26]; CarboxypepD_reg-like domain [PF13715.8]; TonB-dependent Receptor Plug Domain [PF07715.17]		d__Bacteria;p__Bacteroidota;c__Bacteroidia;o__Bacteroidales;f__VadinHA17;g__LD21;s__		17.171	17.8443			16.2113	18.1009		17.0138	17.1682						18.5288	18.1203
bins.321_k127_465139_14	ProdMAG021	K21573	TonB-dependent starch-binding outer membrane protein SusC	MER0133452	I39	MER0133452 - family I39 unassigned peptidase inhibitors (Dyadobacter fermentans) [I39.UPW]#I39#{inhibitor unit: 89-265}~source GEBA2500516763~	TonB dependent receptor [PF00593.26]; CarboxypepD_reg-like domain [PF13715.8]		d__Bacteria;p__Bacteroidota;c__Bacteroidia;o__Bacteroidales;f__VadinHA17;g__LD21;s__	15.9257	15.4712	15.9959		16.0323		16.0386	15.4971	15.3633	15.5552					16.4703	16.5627	16.259		15.6123	16.2695	15.8034
bins.321_k127_796660_10	ProdMAG021	K21573	TonB-dependent starch-binding outer membrane protein SusC	MER0193973	I39	MER0193973 - family I39 unassigned peptidase inhibitors (Chitinophaga pinensis) [I39.UPW]#I39#{inhibitor unit: 90-283}~source ACU62976~	TonB dependent receptor [PF00593.26]; CarboxypepD_reg-like domain [PF13715.8]; TonB-dependent Receptor Plug Domain [PF07715.17]; Carboxypeptidase regulatory-like domain [PF13620.8]		d__Bacteria;p__Bacteroidota;c__Bacteroidia;o__Bacteroidales;f__VadinHA17;g__LD21;s__			14.9975				15.7688							16.4482	15.0683	15.0093				15.2071	15.1714
bins.321_k127_355483_5	ProdMAG021	K21573	TonB-dependent starch-binding outer membrane protein SusC	MER0194075	I39	MER0194075 - family I39 unassigned peptidase inhibitors (Chitinophaga pinensis) [I39.UPW]#I39#{inhibitor unit: 74-264}~source ACU64670~	TonB dependent receptor [PF00593.26]; CarboxypepD_reg-like domain [PF13715.8]; Carboxypeptidase regulatory-like domain [PF13620.8]		d__Bacteria;p__Bacteroidota;c__Bacteroidia;o__Bacteroidales;f__VadinHA17;g__LD21;s__	17.6595	16.9093	17.6783	16.4544	17.4426	16.5372	17.8959	17.247	16.9094	17.0957	16.5771	15.9832		16.8564	18.0609	18.1994	18.0671	16.4718	16.7638	18.01	17.4194
bins.321_k127_1224207_26	ProdMAG021	K03043	DNA-directed RNA polymerase subunit beta [EC:2.7.7.6]	MER0195833	N11	MER0195833 - family N11 unassigned peptide lyases () [N11.UPW]#N11#{peptidase unit: 944-1048}~source YP_003970177~	RNA polymerase Rpb2, domain 6 [PF00562.30]; RNA polymerase beta subunit [PF04563.17]; RNA polymerase Rpb2, domain 2 [PF04561.16]; RNA polymerase Rpb2, domain 3 [PF04565.18]; RNA polymerase Rpb2, domain 7 [PF04560.22]; RNA polymerase beta subunit external 1 domain [PF10385.11]		d__Bacteria;p__Bacteroidota;c__Bacteroidia;o__Bacteroidales;f__VadinHA17;g__LD21;s__			14.837				15.0674			15.0098						14.5177
bins.321_k127_1792189_6	ProdMAG021			MER0197005	I39	MER0197005 - family I39 unassigned peptidase inhibitors (Spirosoma linguale) [I39.UPW]#I39#{inhibitor unit: 78-264}~source ADB42001~	TonB dependent receptor [PF00593.26]; CarboxypepD_reg-like domain [PF13715.8]; TonB-dependent Receptor Plug Domain [PF07715.17]		d__Bacteria;p__Bacteroidota;c__Bacteroidia;o__Bacteroidales;f__VadinHA17;g__LD21;s__	17.5017	16.7859	17.3873	16.3701	17.1474	16.4794	17.0173	17.1037	16.6449	16.8734	16.1501	15.9047		16.2058	17.8436	17.9509	17.7007	16.0674	16.5553	17.6158	16.7728
bins.321_k127_318416_3	ProdMAG021			MER0197005	I39	MER0197005 - family I39 unassigned peptidase inhibitors (Spirosoma linguale) [I39.UPW]#I39#{inhibitor unit: 78-264}~source ADB42001~	TonB dependent receptor [PF00593.26]; CarboxypepD_reg-like domain [PF13715.8]; TonB-dependent Receptor Plug Domain [PF07715.17]		d__Bacteria;p__Bacteroidota;c__Bacteroidia;o__Bacteroidales;f__VadinHA17;g__LD21;s__	17.782	16.6815	17.5282	16.4144	16.9104	16.033	17.0983	17.6165	16.8493	17.2546	16.428	16.0677	16.0525	15.7509	17.8726	17.9769	17.6587	16.3589	16.7787	17.3887	17.2401
bins.321_k127_533348_4	ProdMAG021	K01270	dipeptidase D [EC:3.4.13.-]	MER0665990	M20C	MER0665990 - subfamily M20C unassigned peptidases () [M20.UPC]#M20C#{peptidase unit: 2-485}~source OFX38550~	Peptidase family M20/M25/M40 [PF01546.30]		d__Bacteria;p__Bacteroidota;c__Bacteroidia;o__Bacteroidales;f__VadinHA17;g__LD21;s__			15.8696				15.8159	15.6819
bins.321_k127_986293_2	ProdMAG021						Oxidoreductase family, C-terminal alpha/beta domain [PF19051.2]; Oxidoreductase family, NAD-binding Rossmann fold [PF01408.24]; Oxidoreductase family, C-terminal alpha/beta domain [PF02894.19]	GH109 alpha-N-acetylgalactosaminidase (EC 3.2.1.49); beta-N-acetylhexosaminidase (EC 3.2.1.52) [GH109]	d__Bacteria;p__Bacteroidota;c__Bacteroidia;o__Bacteroidales;f__VadinHA17;g__LD21;s__	15.9415		15.7693		16.4178		16.0781	15.9019	15.7394	15.411					16.5805	16.0193	16.4388	15.98		15.4584	15.8112
bins.321_k127_1221619_7	ProdMAG021						Oxidoreductase family, NAD-binding Rossmann fold [PF01408.24]; Oxidoreductase family, C-terminal alpha/beta domain [PF02894.19]	GH109 alpha-N-acetylgalactosaminidase (EC 3.2.1.49); beta-N-acetylhexosaminidase (EC 3.2.1.52) [GH109]	d__Bacteria;p__Bacteroidota;c__Bacteroidia;o__Bacteroidales;f__VadinHA17;g__LD21;s__	17.0655	16.35	17.0858	16.1299	16.4735	15.3738	17.0763	16.9306	16.1997	16.6703	16.2482	15.9694		16.1587	17.5333	17.4358	17.1689	16.3773	16.3955	16.9315	16.7461
bins.321_k127_2160027_4	ProdMAG021						Oxidoreductase family, C-terminal alpha/beta domain [PF19051.2]; Oxidoreductase family, NAD-binding Rossmann fold [PF01408.24]	GH109 alpha-N-acetylgalactosaminidase (EC 3.2.1.49); beta-N-acetylhexosaminidase (EC 3.2.1.52) [GH109]	d__Bacteria;p__Bacteroidota;c__Bacteroidia;o__Bacteroidales;f__VadinHA17;g__LD21;s__			15.1345		14.9562		15.3517									15.2829
bins.321_k127_157101_11	ProdMAG021	K01190	beta-galactosidase [EC:3.2.1.23]				Beta galactosidase small chain [PF02929.19]; Glycosyl hydrolases family 2, TIM barrel domain [PF02836.19]; Glycosyl hydrolases family 2, sugar binding domain [PF02837.20]; Domain of unknown function (DUF4981) [PF16353.7]; Glycosyl hydrolases family 2 [PF00703.23]	GH2 beta-galactosidase (EC 3.2.1.23) ; beta-mannosidase (EC 3.2.1.25); beta-glucuronidase (EC 3.2.1.31); alpha-L-arabinofuranosidase (EC 3.2.1.55); mannosylglycoprotein endo-beta-mannosidase (EC 3.2.1.152); exo-beta-glucosaminidase (EC 3.2.1.165); alpha-L-arabinopyranosidase (EC 3.2.1.-); beta-galacturonidase (EC 3.2.1.-); beta-xylosidase (EC 3.2.1.37); beta-D-galactofuranosidase (EC 3.2.1.146); …	d__Bacteria;p__Bacteroidota;c__Bacteroidia;o__Bacteroidales;f__VadinHA17;g__LD21;s__															15.0728	14.8719				14.802
bins.321_k127_316470_16	ProdMAG021	K12373	hexosaminidase [EC:3.2.1.52]				Glycosyl hydrolase family 20, catalytic domain [PF00728.24]; Glycosyl hydrolase family 20, domain 2 [PF02838.17]	GH20 beta-hexosaminidase (EC 3.2.1.52); lacto-N-biosidase (EC 3.2.1.140); beta-1,6-N-acetylglucosaminidase (EC 3.2.1.-); beta-6-SO3-N-acetylglucosaminidase (EC 3.2.1.-) [GH20]	d__Bacteria;p__Bacteroidota;c__Bacteroidia;o__Bacteroidales;f__VadinHA17;g__LD21;s__		15.1221	14.6967													14.3019	15.4989
bins.321_k127_1221622_4	ProdMAG021	K05349	beta-glucosidase [EC:3.2.1.21]				Glycosyl hydrolase family 3 N terminal domain [PF00933.23]; Glycosyl hydrolase family 3 C-terminal domain [PF01915.24]	GH3 beta-glucosidase (EC 3.2.1.21); xylan 1,4-beta-xylosidase (EC 3.2.1.37); beta-glucosylceramidase (EC 3.2.1.45); beta-N-acetylhexosaminidase (EC 3.2.1.52); alpha-L-arabinofuranosidase (EC 3.2.1.55); glucan 1,4-beta-glucosidase (EC 3.2.1.74); isoprimeverose-producing oligoxyloglucan hydrolase (EC 3.2.1.120); coniferin beta-glucosidase (EC 3.2.1.126); exo-1,3-1,4-glucanase (EC 3.2.1.-); beta-N-a…	d__Bacteria;p__Bacteroidota;c__Bacteroidia;o__Bacteroidales;f__VadinHA17;g__LD21;s__		15.8572	15.8404				16.0938			15.8292	15.5608					15.7816					15.8272
bins.321_k127_647568_70	ProdMAG021						Fibrobacter succinogenes major domain (Fib_succ_major) [PF09603.12]		d__Bacteria;p__Bacteroidota;c__Bacteroidia;o__Bacteroidales;f__VadinHA17;g__LD21;s__	15.0124							14.4169							14.5288	14.1326
bins.321_k127_1928775_12	ProdMAG021	K21572	starch-binding outer membrane protein, SusD/RagB family				Starch-binding associating with outer membrane [PF14322.8]; SusD family [PF07980.13]		d__Bacteria;p__Bacteroidota;c__Bacteroidia;o__Bacteroidales;f__VadinHA17;g__LD21;s__	15.4832		15.8354		15.6163		15.5004	15.1576		15.2553					15.1989	15.1576	15.3417	16.0325			15.8577
bins.321_k127_778418_27	ProdMAG021						Outer membrane protein transport protein (OMPP1/FadL/TodX) [PF03349.18]; Uncharacterised protein family (UPF0164) [PF03687.15]		d__Bacteria;p__Bacteroidota;c__Bacteroidia;o__Bacteroidales;f__VadinHA17;g__LD21;s__	15.6936							15.4237							15.544	15.1501				14.7794
bins.321_k127_971729_8	ProdMAG021	K21572	starch-binding outer membrane protein, SusD/RagB family				Starch-binding associating with outer membrane [PF14322.8]; SusD family [PF07980.13]		d__Bacteria;p__Bacteroidota;c__Bacteroidia;o__Bacteroidales;f__VadinHA17;g__LD21;s__	15.7354		15.2582				15.7313	15.6228							16.0868	15.953	15.3065			15.704	15.6484
bins.321_k127_1758137_1	ProdMAG021								d__Bacteria;p__Bacteroidota;c__Bacteroidia;o__Bacteroidales;f__VadinHA17;g__LD21;s__	16.4791	15.6518	16.1898	15.6238	15.7228	15.488	16.1964	16.4484	15.5937	16.2515	15.5735	16.0297		15.2479	16.4981	16.484	16.2653	15.8116	15.8365	16.512	16.6133
bins.321_k127_1792189_5	ProdMAG021	K21572	starch-binding outer membrane protein, SusD/RagB family				Starch-binding associating with outer membrane [PF12771.9]; Susd and RagB outer membrane lipoprotein [PF12741.9]		d__Bacteria;p__Bacteroidota;c__Bacteroidia;o__Bacteroidales;f__VadinHA17;g__LD21;s__	16.8392	16.1831	17.2478	16.4387	16.0361		16.6813	16.8013	16.0747	16.1737	16.1949	15.2575		15.5926	17.0541	17.3099	17.2674	16.2926	16.4234	16.9967	16.3687
bins.321_k127_1221619_4	ProdMAG021	K21572	starch-binding outer membrane protein, SusD/RagB family				SusD family [PF07980.13]; Starch-binding associating with outer membrane [PF14322.8]		d__Bacteria;p__Bacteroidota;c__Bacteroidia;o__Bacteroidales;f__VadinHA17;g__LD21;s__	16.8447	16.3264	16.9065	16.1753	16.1798	15.6571	16.8998	16.4873	16.3154	16.4141	15.9807			15.7817	17.1118	17.3975	17.2343	15.9102	16.0634	16.856	16.6245
bins.321_k127_318416_2	ProdMAG021	K21572	starch-binding outer membrane protein, SusD/RagB family				Starch-binding associating with outer membrane [PF12771.9]; Susd and RagB outer membrane lipoprotein [PF12741.9]		d__Bacteria;p__Bacteroidota;c__Bacteroidia;o__Bacteroidales;f__VadinHA17;g__LD21;s__	16.9076	15.9299	16.9254	15.6616	15.9724		16.3936	16.6084	15.8556	16.1888	15.7624	14.9855			16.6606	17.0756	16.9448	15.4516	15.7921	16.5867	16.3555
bins.321_k127_940536_4	ProdMAG021	K21572	starch-binding outer membrane protein, SusD/RagB family				SusD family [PF07980.13]; Starch-binding associating with outer membrane [PF14322.8]		d__Bacteria;p__Bacteroidota;c__Bacteroidia;o__Bacteroidales;f__VadinHA17;g__LD21;s__	16.942	16.317	16.8924	16.3733	16.1995	15.9946	16.4035	16.9903	16.2051	16.6758	16.4672	15.2041			17.2433	17.2315	16.8719	16.4771	16.4141	16.8889	16.5049
bins.321_k127_355483_4	ProdMAG021	K21572	starch-binding outer membrane protein, SusD/RagB family				Starch-binding associating with outer membrane [PF14322.8]; SusD family [PF07980.13]		d__Bacteria;p__Bacteroidota;c__Bacteroidia;o__Bacteroidales;f__VadinHA17;g__LD21;s__	17.2237	16.6661	17.3783	16.8652	16.7423	16.4503	17.3774	17.264	16.4819	16.9252	17.1203	15.7587	15.7543	16.6185	17.7673	17.6865	17.6549	17.246	17.1156	17.342	17.1788
bins.321_k127_348752_61	ProdMAG021						Bacterial DNA-binding protein [PF00216.23]		d__Bacteria;p__Bacteroidota;c__Bacteroidia;o__Bacteroidales;f__VadinHA17;g__LD21;s__	17.6074	17.7609	17.0032		16.6567		17.7043	17.2353	17.8377	17.9036		16.5063			16.7886	17.2249	17.8886	18.1659			17.8265
bins.321_k127_778418_56	ProdMAG021						Bacterial DNA-binding protein [PF00216.23]; HU domain fused to wHTH, Ig, or Glycine-rich motif [PF18291.3]		d__Bacteria;p__Bacteroidota;c__Bacteroidia;o__Bacteroidales;f__VadinHA17;g__LD21;s__	17.6156	17.8486	17.6016	16.3022	16.9827	15.668	17.6624		17.6478	18.594						17.5349	17.4508				18.386
bins.321_k127_647568_72	ProdMAG021						Fibrobacter succinogenes major domain (Fib_succ_major) [PF09603.12]		d__Bacteria;p__Bacteroidota;c__Bacteroidia;o__Bacteroidales;f__VadinHA17;g__LD21;s__	17.8966	17.2279	17.7783	16.6225	16.4456	17.2009	17.5566	17.9703	17.2522	17.1487	16.8391	16.7588	17.1418	16.3476	18.251	17.9985	17.8042	17.0156	16.8116	17.741	17.25
bins.321_k127_1000662_2	ProdMAG021						CarboxypepD_reg-like domain [PF13715.8]; Carboxypeptidase regulatory-like domain [PF13620.8]; Tetratricopeptide repeat [PF13429.8]		d__Bacteria;p__Bacteroidota;c__Bacteroidia;o__Bacteroidales;f__VadinHA17;g__LD21;s__		15.7008			15.6354
bins.321_k127_1000662_4	ProdMAG021	K03559	biopolymer transport protein ExbD				Biopolymer transport protein ExbD/TolR [PF02472.18]		d__Bacteria;p__Bacteroidota;c__Bacteroidia;o__Bacteroidales;f__VadinHA17;g__LD21;s__		15.4464	15.9311	15.6205			16.4991		15.2986		15.9005							16.2455	15.8682		16.0526
bins.321_k127_1000662_5	ProdMAG021	K03559	biopolymer transport protein ExbD				Biopolymer transport protein ExbD/TolR [PF02472.18]		d__Bacteria;p__Bacteroidota;c__Bacteroidia;o__Bacteroidales;f__VadinHA17;g__LD21;s__		16.008	16.0875	15.6588	15.4667		16.2001		16.0569	15.8215	15.3957					15.9009	16.2786	15.5641	15.6703		15.8058
bins.321_k127_1173_3	ProdMAG021	K18332	NADP-reducing hydrogenase subunit HndD [EC:1.12.1.3]				Iron only hydrogenase large subunit, C-terminal domain [PF02906.16]; Iron hydrogenase small subunit [PF02256.19]; 2Fe-2S iron-sulfur cluster binding domain [PF13510.8]; NADH-ubiquinone oxidoreductase-G iron-sulfur binding region [PF10588.11]; 4Fe-4S dicluster domain [PF14697.8]; 4Fe-4S dicluster domain [PF13187.8]; 4Fe-4S dicluster domain [PF12838.9]; 4Fe-4S dicluster domain [PF13237.8]; 4Fe-4S d…		d__Bacteria;p__Bacteroidota;c__Bacteroidia;o__Bacteroidales;f__VadinHA17;g__LD21;s__		16.5008	16.5764	15.809	16.3169	15.6244	16.9732	16.5129	17.5209	16.3164	16.056	16.0165		16.4152		16.4721	16.1357				16.8107
bins.321_k127_1200024_63	ProdMAG021						Beta-eliminating lyase [PF01212.23]; DegT/DnrJ/EryC1/StrS aminotransferase family [PF01041.19]		d__Bacteria;p__Bacteroidota;c__Bacteroidia;o__Bacteroidales;f__VadinHA17;g__LD21;s__			15.6114				15.7058
bins.321_k127_1241810_11	ProdMAG021								d__Bacteria;p__Bacteroidota;c__Bacteroidia;o__Bacteroidales;f__VadinHA17;g__LD21;s__		17.2172	17.4755	17.583	16.905	16.7565	18.0993		17.3428	17.7433	17.6228	16.7492		16.195	16.4226	16.8333	17.0952	17.7512	17.5945	16.2994	17.8864
bins.321_k127_1280540_6	ProdMAG021	K15987	K(+)-stimulated pyrophosphate-energized sodium pump				Inorganic H+ pyrophosphatase [PF03030.18]		d__Bacteria;p__Bacteroidota;c__Bacteroidia;o__Bacteroidales;f__VadinHA17;g__LD21;s__					15.4439		15.2459										14.7492
bins.321_k127_1300707_5	ProdMAG021						Xylose isomerase-like TIM barrel [PF01261.26]		d__Bacteria;p__Bacteroidota;c__Bacteroidia;o__Bacteroidales;f__VadinHA17;g__LD21;s__			16.3078				17.3
bins.321_k127_1381780_23	ProdMAG021						Xylose isomerase-like TIM barrel [PF01261.26]		d__Bacteria;p__Bacteroidota;c__Bacteroidia;o__Bacteroidales;f__VadinHA17;g__LD21;s__			15.538	15.5226			15.9737				15.5956					15.1186		15.6172	15.5612		15.8003
bins.321_k127_1402391_10	ProdMAG021	K04077	chaperonin GroEL				TCP-1/cpn60 chaperonin family [PF00118.26]		d__Bacteria;p__Bacteroidota;c__Bacteroidia;o__Bacteroidales;f__VadinHA17;g__LD21;s__		16.4197	16.4837	15.8456	16.2633	15.1928	16.8496		16.4448	16.373	15.6473	16.4359				15.8089	16.3488		15.3543		16.619
bins.321_k127_1682408_26	ProdMAG021	K09946	uncharacterized protein				Domain of unknown function (DUF1508) [PF07411.14]		d__Bacteria;p__Bacteroidota;c__Bacteroidia;o__Bacteroidales;f__VadinHA17;g__LD21;s__		15.9744	15.5833	14.8613	14.7712		15.648		15.6652	15.8335	15.2859					14.7982	15.6702	15.5723			15.77
bins.321_k127_1730406_2	ProdMAG021						Xylose isomerase-like TIM barrel [PF01261.26]		d__Bacteria;p__Bacteroidota;c__Bacteroidia;o__Bacteroidales;f__VadinHA17;g__LD21;s__							15.0438									14.3742	14.9163
bins.321_k127_185678_1	ProdMAG021						Domain of unknown function (DUF4488) [PF14869.8]		d__Bacteria;p__Bacteroidota;c__Bacteroidia;o__Bacteroidales;f__VadinHA17;g__LD21;s__			15.1825	15.6166							15.8525						15.25	16.0191	15.8634
bins.321_k127_1928775_11	ProdMAG021								d__Bacteria;p__Bacteroidota;c__Bacteroidia;o__Bacteroidales;f__VadinHA17;g__LD21;s__							16.3447								15.5166	16.1476	16.5094			15.5466
bins.321_k127_1948809_37	ProdMAG021								d__Bacteria;p__Bacteroidota;c__Bacteroidia;o__Bacteroidales;f__VadinHA17;g__LD21;s__			15.3089	15.0772			16.2656			14.9381	15.4435							15.7568			16.1719
bins.321_k127_1948809_38	ProdMAG021						GldM C-terminal domain [PF12080.10]; GldM N-terminal domain [PF12081.10]		d__Bacteria;p__Bacteroidota;c__Bacteroidia;o__Bacteroidales;f__VadinHA17;g__LD21;s__							15.0603		15.3645	15.1899											14.8228
bins.321_k127_2160027_26	ProdMAG021						Outer membrane protein beta-barrel domain [PF13568.8]		d__Bacteria;p__Bacteroidota;c__Bacteroidia;o__Bacteroidales;f__VadinHA17;g__LD21;s__			15.8438				15.5854								15.9627	15.9672	15.8426			15.3624	15.995
bins.321_k127_31559_2	ProdMAG021						Kelch motif [PF13964.8]; Kelch motif [PF01344.27]; Kelch motif [PF07646.17]; Galactose oxidase, central domain [PF13418.8]		d__Bacteria;p__Bacteroidota;c__Bacteroidia;o__Bacteroidales;f__VadinHA17;g__LD21;s__			15.8845	15.3483			16.432			15.9143	15.5916	15.4638				15.8835
bins.321_k127_348752_43	ProdMAG021	K01689	enolase [EC:4.2.1.11]				Enolase, C-terminal TIM barrel domain [PF00113.24]; Enolase, N-terminal domain [PF03952.18]		d__Bacteria;p__Bacteroidota;c__Bacteroidia;o__Bacteroidales;f__VadinHA17;g__LD21;s__							14.6751			14.8213							14.7078				15.2784
bins.321_k127_465139_13	ProdMAG021	K21572	starch-binding outer membrane protein, SusD/RagB family				SusD family [PF07980.13]; Starch-binding associating with outer membrane [PF14322.8]		d__Bacteria;p__Bacteroidota;c__Bacteroidia;o__Bacteroidales;f__VadinHA17;g__LD21;s__					15.0738		15.7806		15.0729						15.5245	15.2173	15.3233				15.606
bins.321_k127_647568_56	ProdMAG021						Sulfatase-modifying factor enzyme 1 [PF03781.18]		d__Bacteria;p__Bacteroidota;c__Bacteroidia;o__Bacteroidales;f__VadinHA17;g__LD21;s__						15.3623	15.9608														15.7163
bins.321_k127_778418_43	ProdMAG021	K01006	pyruvate, orthophosphate dikinase [EC:2.7.9.1]				PEP-utilising enzyme, PEP-binding domain [PF02896.20]; Pyruvate phosphate dikinase, AMP/ATP-binding domain [PF01326.21]; PEP-utilising enzyme, mobile domain [PF00391.25]		d__Bacteria;p__Bacteroidota;c__Bacteroidia;o__Bacteroidales;f__VadinHA17;g__LD21;s__		15.6577	15.6307				15.9698		15.1646	15.4564		15.1199		14.87		14.9725	15.4929				15.7055
bins.321_k127_916596_8	ProdMAG021	K00262	glutamate dehydrogenase (NADP+) [EC:1.4.1.4]				Glutamate/Leucine/Phenylalanine/Valine dehydrogenase [PF00208.23]; Glu/Leu/Phe/Val dehydrogenase, dimerisation domain [PF02812.20]		d__Bacteria;p__Bacteroidota;c__Bacteroidia;o__Bacteroidales;f__VadinHA17;g__LD21;s__		15.506														15.5529	15.7204				15.3783
bins.321_k127_934655_11	ProdMAG021	K03737	pyruvate-ferredoxin/flavodoxin oxidoreductase [EC:1.2.7.1 1.2.7.-]				Pyruvate flavodoxin/ferredoxin oxidoreductase, thiamine diP-bdg [PF01855.21]; Pyruvate ferredoxin/flavodoxin oxidoreductase [PF01558.20]; 4Fe-4S double cluster binding domain [PF13484.8]; Domain of unknown function [PF10371.11]; Pyruvate:ferredoxin oxidoreductase core domain II [PF17147.6]; 4Fe-4S dicluster domain [PF13237.8]; Thiamine pyrophosphate enzyme, C-terminal TPP binding domain [PF02775.…		d__Bacteria;p__Bacteroidota;c__Bacteroidia;o__Bacteroidales;f__VadinHA17;g__LD21;s__			15.1595				15.3586										14.7257				15.3053
bins.321_k127_954928_6	ProdMAG021						Xylose isomerase-like TIM barrel [PF01261.26]		d__Bacteria;p__Bacteroidota;c__Bacteroidia;o__Bacteroidales;f__VadinHA17;g__LD21;s__		15.6951					15.8964								15.0804	15.1481	15.6678				15.683
MAXBIN.031_k127_1113047_14	ProdMAG022	K21573	TonB-dependent starch-binding outer membrane protein SusC	MER0133345	I39	MER0133345 - family I39 unassigned peptidase inhibitors (Dyadobacter fermentans) [I39.UPW]#I39#{inhibitor unit: 90-280}~source GEBA2500514436~	TonB dependent receptor [PF00593.26]; CarboxypepD_reg-like domain [PF13715.8]; Carboxypeptidase regulatory-like domain [PF13620.8]		d__Bacteria;p__Bacteroidota;c__Bacteroidia;o__Bacteroidales;f__Dysgonomonadaceae;g__Petrimonas;s__Petrimonas sp002356435	16.0545		15.8661		15.7369	16.007	15.7542	15.6009	15.7936	15.8911		15.4306	16.1263	16.1439	16.0822	16.0508	15.9414			15.2532	15.5722
MAXBIN.031_k127_1374356_1	ProdMAG022	K03043	DNA-directed RNA polymerase subunit beta [EC:2.7.7.6]	MER0195833	N11	MER0195833 - family N11 unassigned peptide lyases () [N11.UPW]#N11#{peptidase unit: 944-1048}~source YP_003970177~	RNA polymerase Rpb2, domain 6 [PF00562.30]; RNA polymerase beta subunit [PF04563.17]; RNA polymerase Rpb2, domain 2 [PF04561.16]; RNA polymerase Rpb2, domain 3 [PF04565.18]; RNA polymerase beta subunit external 1 domain [PF10385.11]		d__Bacteria;p__Bacteroidota;c__Bacteroidia;o__Bacteroidales;f__Dysgonomonadaceae;g__Petrimonas;s__Petrimonas sp002356435		15.3703	15.4673			15.387			15.3668			15.9553		15.6683
MAXBIN.031_k127_640751_1	ProdMAG022	K21573	TonB-dependent starch-binding outer membrane protein SusC	MER0196972	I39	MER0196972 - family I39 unassigned peptidase inhibitors (Spirosoma linguale) [I39.UPW]#I39#{inhibitor unit: 101-295}~source ADB41037~	TonB dependent receptor [PF00593.26]; CarboxypepD_reg-like domain [PF13715.8]; Carboxypeptidase regulatory-like domain [PF13620.8]		d__Bacteria;p__Bacteroidota;c__Bacteroidia;o__Bacteroidales;f__Dysgonomonadaceae;g__Petrimonas;s__Petrimonas sp002356435						16.5197		16.1598				16.3647	16.8257	16.146	16.2802	15.7739
MAXBIN.031_k127_185764_3	ProdMAG022			MER0197005	I39	MER0197005 - family I39 unassigned peptidase inhibitors (Spirosoma linguale) [I39.UPW]#I39#{inhibitor unit: 78-264}~source ADB42001~	TonB dependent receptor [PF00593.26]; CarboxypepD_reg-like domain [PF13715.8]; TonB-dependent Receptor Plug Domain [PF07715.17]; Carboxypeptidase regulatory-like domain [PF13620.8]		d__Bacteria;p__Bacteroidota;c__Bacteroidia;o__Bacteroidales;f__Dysgonomonadaceae;g__Petrimonas;s__Petrimonas sp002356435	15.7957					15.5904		15.9568	15.7144				15.4807		15.4702
MAXBIN.031_k127_114969_2	ProdMAG022	K04771	serine protease Do [EC:3.4.21.107]	MER0410621	S01C	MER0410621 - subfamily S1C unassigned peptidases (Bacteroides sp. 2_1_7) [S01.UPC]#S01C#{peptidase unit: 125-466}~source ZP_05288068~	Trypsin-like peptidase domain [PF13365.8]; PDZ domain [PF13180.8]; PDZ-like domain [PF12812.9]		d__Bacteria;p__Bacteroidota;c__Bacteroidia;o__Bacteroidales;f__Dysgonomonadaceae;g__Petrimonas;s__Petrimonas sp002356435						15.5099				14.6396		15.7504
MAXBIN.031_k127_340929_2	ProdMAG022						Domain of Unknown Function (DUF1080) [PF06439.13]	CBM66 The CBM66 module, derived from the Bacillus subtilis exo-acting beta-fructosidase SacC, targets the terminal fructoside residue of fructans. [CBM66]; CBM66 The CBM66 module, derived from the Bacillus subtilis exo-acting beta-fructosidase SacC, targets the terminal fructoside residue of fructans. [CBM66]	d__Bacteria;p__Bacteroidota;c__Bacteroidia;o__Bacteroidales;f__Dysgonomonadaceae;g__Petrimonas;s__Petrimonas sp002356435						15.2417						15.4707		15.1958
MAXBIN.031_k127_1395196_10	ProdMAG022						Oxidoreductase family, C-terminal alpha/beta domain [PF19051.2]; Oxidoreductase family, NAD-binding Rossmann fold [PF01408.24]	GH109 alpha-N-acetylgalactosaminidase (EC 3.2.1.49); beta-N-acetylhexosaminidase (EC 3.2.1.52) [GH109]	d__Bacteria;p__Bacteroidota;c__Bacteroidia;o__Bacteroidales;f__Dysgonomonadaceae;g__Petrimonas;s__Petrimonas sp002356435		14.4626				15.5233			14.7739			15.9848	15.6437	15.7998			14.0633
MAXBIN.031_k127_166379_5	ProdMAG022	K16044	scyllo-inositol 2-dehydrogenase (NADP+) [EC:1.1.1.371]				Oxidoreductase family, C-terminal alpha/beta domain [PF02894.19]; Oxidoreductase family, NAD-binding Rossmann fold [PF01408.24]	GH109 alpha-N-acetylgalactosaminidase (EC 3.2.1.49); beta-N-acetylhexosaminidase (EC 3.2.1.52) [GH109]	d__Bacteria;p__Bacteroidota;c__Bacteroidia;o__Bacteroidales;f__Dysgonomonadaceae;g__Petrimonas;s__Petrimonas sp002356435												15.4343	15.7697									bins.233_k127_1375259_13
MAXBIN.031_k127_60748_3	ProdMAG022						Oxidoreductase family, C-terminal alpha/beta domain [PF19051.2]; Oxidoreductase family, NAD-binding Rossmann fold [PF01408.24]; Oxidoreductase family, C-terminal alpha/beta domain [PF02894.19]	GH109 alpha-N-acetylgalactosaminidase (EC 3.2.1.49); beta-N-acetylhexosaminidase (EC 3.2.1.52) [GH109]	d__Bacteria;p__Bacteroidota;c__Bacteroidia;o__Bacteroidales;f__Dysgonomonadaceae;g__Petrimonas;s__Petrimonas sp002356435												15.1543	15.8616	15.2408
MAXBIN.031_k127_1818740_1	ProdMAG022	K05989	alpha-L-rhamnosidase [EC:3.2.1.40]				Bacterial alpha-L-rhamnosidase 6 hairpin glycosidase domain [PF17389.4]; Alpha-L-rhamnosidase N-terminal domain [PF08531.12]; Bacterial alpha-L-rhamnosidase concanavalin-like domain [PF05592.13]; Bacterial alpha-L-rhamnosidase C-terminal domain [PF17390.4]	GH78 alpha-L-rhamnosidase (EC 3.2.1.40); rhamnogalacturonan alpha-L-rhamnohydrolase (EC 3.2.1.174); L-Rhap-alpha-1,3-D-Apif -specific alpha-1,3-L-rhamnosidase (EC 3.2.1.-) [GH78]; CBM67 Fujimoto et al. [PMID : 23486481] disclosed the L-rhamnose binding activity and 3-D structure of the CBM67 of Streptomyces avermitilis alpha-L-rhamnosidase (SaRha78A); [CBM67]	d__Bacteria;p__Bacteroidota;c__Bacteroidia;o__Bacteroidales;f__Dysgonomonadaceae;g__Petrimonas;s__Petrimonas sp002356435												15.4713	15.5599	15.8555	15.4049
MAXBIN.031_k127_996573_3	ProdMAG022						Outer membrane protein beta-barrel domain [PF13568.8]		d__Bacteria;p__Bacteroidota;c__Bacteroidia;o__Bacteroidales;f__Dysgonomonadaceae;g__Petrimonas;s__Petrimonas sp002356435	15.0077	15.0369				15.6099	15.1793	15.2093		15.1826		15.9227	15.8878	15.4903	15.0301	14.7303					15.276
MAXBIN.031_k127_793729_7	ProdMAG022	K00831	phosphoserine aminotransferase [EC:2.6.1.52]				Aminotransferase class-V [PF00266.21]		d__Bacteria;p__Bacteroidota;c__Bacteroidia;o__Bacteroidales;f__Dysgonomonadaceae;g__Petrimonas;s__Petrimonas sp002356435	15.0895					15.9351						15.6688			15.3331
MAXBIN.031_k127_1113047_13	ProdMAG022	K21572	starch-binding outer membrane protein, SusD/RagB family				Starch-binding associating with outer membrane [PF14322.8]; SusD family [PF07980.13]		d__Bacteria;p__Bacteroidota;c__Bacteroidia;o__Bacteroidales;f__Dysgonomonadaceae;g__Petrimonas;s__Petrimonas sp002356435	15.53		15.4177			15.7055	15.4197	15.3324	15.4147	15.3047		15.0104		15.7091	15.6561	15.4281	15.3985
MAXBIN.031_k127_1706222_1	ProdMAG022								d__Bacteria;p__Bacteroidota;c__Bacteroidia;o__Bacteroidales;f__Dysgonomonadaceae;g__Petrimonas;s__Petrimonas sp002356435	16.4959	15.7096	15.7807			16.038		16.5035	15.756			16.6117	16.9411	15.931	16.2645	15.8647	15.5278
MAXBIN.031_k127_63435_3	ProdMAG022	K06076	long-chain fatty acid transport protein				Outer membrane protein transport protein (OMPP1/FadL/TodX) [PF03349.18]; Uncharacterised protein family (UPF0164) [PF03687.15]		d__Bacteria;p__Bacteroidota;c__Bacteroidia;o__Bacteroidales;f__Dysgonomonadaceae;g__Petrimonas;s__Petrimonas sp002356435	16.5811											15.7627	16.3599	15.8397	16.0922	16.1814
MAXBIN.031_k127_106861_6	ProdMAG022	K02967	small subunit ribosomal protein S2				Ribosomal protein S2 [PF00318.22]		d__Bacteria;p__Bacteroidota;c__Bacteroidia;o__Bacteroidales;f__Dysgonomonadaceae;g__Petrimonas;s__Petrimonas sp002356435		15.777	16.191				16.1588			16.1542		17.1003				15.9737					15.8484
MAXBIN.031_k127_1113047_12	ProdMAG022								d__Bacteria;p__Bacteroidota;c__Bacteroidia;o__Bacteroidales;f__Dysgonomonadaceae;g__Petrimonas;s__Petrimonas sp002356435														15.0243	14.9971	14.527
MAXBIN.031_k127_1251045_3	ProdMAG022	K12257	SecD/SecF fusion protein				Protein export membrane protein [PF02355.18]; MMPL family [PF03176.17]		d__Bacteria;p__Bacteroidota;c__Bacteroidia;o__Bacteroidales;f__Dysgonomonadaceae;g__Petrimonas;s__Petrimonas sp002356435						15.2818						15.7368		14.7794
MAXBIN.031_k127_13007_4	ProdMAG022	K03111	single-strand DNA-binding protein				Single-strand binding protein family [PF00436.27]		d__Bacteria;p__Bacteroidota;c__Bacteroidia;o__Bacteroidales;f__Dysgonomonadaceae;g__Petrimonas;s__Petrimonas sp002356435												15.1983	15.6194
MAXBIN.031_k127_1395196_8	ProdMAG022								d__Bacteria;p__Bacteroidota;c__Bacteroidia;o__Bacteroidales;f__Dysgonomonadaceae;g__Petrimonas;s__Petrimonas sp002356435			15.1716			15.5732						15.5993			15.0058
MAXBIN.031_k127_1395196_9	ProdMAG022						Domain of Unknown Function (DUF1080) [PF06439.13]		d__Bacteria;p__Bacteroidota;c__Bacteroidia;o__Bacteroidales;f__Dysgonomonadaceae;g__Petrimonas;s__Petrimonas sp002356435												15.6995		14.8847
MAXBIN.031_k127_1730785_2	ProdMAG022						lactate/malate dehydrogenase, NAD binding domain [PF00056.25]; lactate/malate dehydrogenase, alpha/beta C-terminal domain [PF02866.20]		d__Bacteria;p__Bacteroidota;c__Bacteroidia;o__Bacteroidales;f__Dysgonomonadaceae;g__Petrimonas;s__Petrimonas sp002356435												15.701	16.7246
MAXBIN.031_k127_173880_29	ProdMAG022						Response regulator receiver domain [PF00072.26]; Transcriptional regulatory protein, C terminal [PF00486.30]		d__Bacteria;p__Bacteroidota;c__Bacteroidia;o__Bacteroidales;f__Dysgonomonadaceae;g__Petrimonas;s__Petrimonas sp002356435			15.0759			15.4298						15.9647	15.6235		14.9632	14.8819	15.1017
MAXBIN.031_k127_173880_33	ProdMAG022	K02959	small subunit ribosomal protein S16				Ribosomal protein S16 [PF00886.21]		d__Bacteria;p__Bacteroidota;c__Bacteroidia;o__Bacteroidales;f__Dysgonomonadaceae;g__Petrimonas;s__Petrimonas sp002356435		15.575				15.7874			15.8516			16.208	15.8163
MAXBIN.031_k127_173880_36	ProdMAG022	K04065	hyperosmotically inducible periplasmic protein				BON domain [PF04972.19]		d__Bacteria;p__Bacteroidota;c__Bacteroidia;o__Bacteroidales;f__Dysgonomonadaceae;g__Petrimonas;s__Petrimonas sp002356435						16.9283	15.6552				15.5259	16.3862						16.0167	15.759		15.4017
MAXBIN.031_k127_173880_37	ProdMAG022						Bacterial SH3 domain [PF08239.13]; Bacterial SH3 domain [PF06347.15]; Variant SH3 domain [PF07653.19]		d__Bacteria;p__Bacteroidota;c__Bacteroidia;o__Bacteroidales;f__Dysgonomonadaceae;g__Petrimonas;s__Petrimonas sp002356435					14.8394	15.5139			15.2133	15.0793		15.6944	15.6807					15.057	14.766
MAXBIN.031_k127_173880_8	ProdMAG022	K02355	elongation factor G				Elongation factor Tu GTP binding domain [PF00009.29]; Elongation factor G, domain IV [PF03764.20]; Elongation factor G C-terminus [PF00679.26]; Elongation Factor G, domain III [PF14492.8]; Elongation factor Tu domain 2 [PF03144.27]		d__Bacteria;p__Bacteroidota;c__Bacteroidia;o__Bacteroidales;f__Dysgonomonadaceae;g__Petrimonas;s__Petrimonas sp002356435												15.9797		16.4839
MAXBIN.031_k127_1834092_4	ProdMAG022	K01624	fructose-bisphosphate aldolase, class II [EC:4.1.2.13]				Fructose-bisphosphate aldolase class-II [PF01116.22]		d__Bacteria;p__Bacteroidota;c__Bacteroidia;o__Bacteroidales;f__Dysgonomonadaceae;g__Petrimonas;s__Petrimonas sp002356435				15.4159			15.5879					16.1415									15.3246
MAXBIN.031_k127_1863230_2	ProdMAG022	K02992	small subunit ribosomal protein S7				Ribosomal protein S7p/S5e [PF00177.23]		d__Bacteria;p__Bacteroidota;c__Bacteroidia;o__Bacteroidales;f__Dysgonomonadaceae;g__Petrimonas;s__Petrimonas sp002356435		16.1525	15.9473			16.5883	16.1798			16.2856		16.8292		15.7349
MAXBIN.031_k127_2160139_50	ProdMAG022						Phage tail tube protein [PF09393.12]		d__Bacteria;p__Bacteroidota;c__Bacteroidia;o__Bacteroidales;f__Dysgonomonadaceae;g__Petrimonas;s__Petrimonas sp002356435												16.8189	16.9438
MAXBIN.031_k127_2160139_51	ProdMAG022						Phage tail sheath protein beta-sandwich domain [PF17481.4]; Phage tail sheath C-terminal domain [PF17482.4]		d__Bacteria;p__Bacteroidota;c__Bacteroidia;o__Bacteroidales;f__Dysgonomonadaceae;g__Petrimonas;s__Petrimonas sp002356435												15.505		15.5603
MAXBIN.031_k127_2160139_57	ProdMAG022								d__Bacteria;p__Bacteroidota;c__Bacteroidia;o__Bacteroidales;f__Dysgonomonadaceae;g__Petrimonas;s__Petrimonas sp002356435		16.0553	16.3192	15.8219	15.41		16.2716	15.0941				16.7967	16.6993	17.2313	15.0883	14.5353	15.3043				16.1377
MAXBIN.031_k127_218444_2	ProdMAG022	K02988	small subunit ribosomal protein S5				Ribosomal protein S5, C-terminal domain [PF03719.17]; Ribosomal protein S5, N-terminal domain [PF00333.22]		d__Bacteria;p__Bacteroidota;c__Bacteroidia;o__Bacteroidales;f__Dysgonomonadaceae;g__Petrimonas;s__Petrimonas sp002356435			15.0761			15.6447				15.2841		15.7698		14.6023
MAXBIN.031_k127_2192491_1	ProdMAG022	K03046	DNA-directed RNA polymerase subunit beta' [EC:2.7.7.6]				RNA polymerase Rpb1, domain 5 [PF04998.19]; RNA polymerase Rpb1, domain 2 [PF00623.22]; RNA polymerase Rpb1, domain 1 [PF04997.14]; RNA polymerase Rpb1, domain 3 [PF04983.20]; RNA polymerase Rpb1, domain 4 [PF05000.19]		d__Bacteria;p__Bacteroidota;c__Bacteroidia;o__Bacteroidales;f__Dysgonomonadaceae;g__Petrimonas;s__Petrimonas sp002356435						15.3367	14.8283					15.0398		15.2975
MAXBIN.031_k127_2301351_5	ProdMAG022	K01689	enolase [EC:4.2.1.11]				Enolase, C-terminal TIM barrel domain [PF00113.24]; Enolase, N-terminal domain [PF03952.18]		d__Bacteria;p__Bacteroidota;c__Bacteroidia;o__Bacteroidales;f__Dysgonomonadaceae;g__Petrimonas;s__Petrimonas sp002356435		15.4936	15.9647	15.8448	15.3945	15.8564	16.4123		15.6781	15.7334	16.0321	17.0597	16.0039	16.8043			16.0254	15.7411	15.6468		15.7294
MAXBIN.031_k127_480814_6	ProdMAG022	K00262	glutamate dehydrogenase (NADP+) [EC:1.4.1.4]				Glutamate/Leucine/Phenylalanine/Valine dehydrogenase [PF00208.23]; Glu/Leu/Phe/Val dehydrogenase, dimerisation domain [PF02812.20]		d__Bacteria;p__Bacteroidota;c__Bacteroidia;o__Bacteroidales;f__Dysgonomonadaceae;g__Petrimonas;s__Petrimonas sp002356435												15.7577	15.896									bins.295_k127_1426480_2
MAXBIN.031_k127_484087_23	ProdMAG022	K00262	glutamate dehydrogenase (NADP+) [EC:1.4.1.4]				Glutamate/Leucine/Phenylalanine/Valine dehydrogenase [PF00208.23]; Glu/Leu/Phe/Val dehydrogenase, dimerisation domain [PF02812.20]		d__Bacteria;p__Bacteroidota;c__Bacteroidia;o__Bacteroidales;f__Dysgonomonadaceae;g__Petrimonas;s__Petrimonas sp002356435						16.9386						16.0817	16.653
MAXBIN.031_k127_488957_5	ProdMAG022						Domain of Unknown Function (DUF1080) [PF06439.13]		d__Bacteria;p__Bacteroidota;c__Bacteroidia;o__Bacteroidales;f__Dysgonomonadaceae;g__Petrimonas;s__Petrimonas sp002356435												16.1195		14.9862
MAXBIN.031_k127_495646_16	ProdMAG022						SigmaW regulon antibacterial [PF12127.10]		d__Bacteria;p__Bacteroidota;c__Bacteroidia;o__Bacteroidales;f__Dysgonomonadaceae;g__Petrimonas;s__Petrimonas sp002356435				15.3355			15.2482			14.9259	15.427	15.8325		15.2947		14.8908			15.2099		15.156	bins.295_k127_447355_32
MAXBIN.031_k127_537664_3	ProdMAG022						Domain of Unknown Function (DUF1080) [PF06439.13]		d__Bacteria;p__Bacteroidota;c__Bacteroidia;o__Bacteroidales;f__Dysgonomonadaceae;g__Petrimonas;s__Petrimonas sp002356435			14.3969									15.3844		15.152	14.221	14.2106
MAXBIN.031_k127_61990_7	ProdMAG022	K01847	methylmalonyl-CoA mutase [EC:5.4.99.2]				Methylmalonyl-CoA mutase [PF01642.24]		d__Bacteria;p__Bacteroidota;c__Bacteroidia;o__Bacteroidales;f__Dysgonomonadaceae;g__Petrimonas;s__Petrimonas sp002356435						15.1838						15.4116		14.6428
MAXBIN.031_k127_863235_1	ProdMAG022	K04077	chaperonin GroEL				TCP-1/cpn60 chaperonin family [PF00118.26]		d__Bacteria;p__Bacteroidota;c__Bacteroidia;o__Bacteroidales;f__Dysgonomonadaceae;g__Petrimonas;s__Petrimonas sp002356435										17.6427	16.2654
MAXBIN.031_k127_951632_3	ProdMAG022	K00031	isocitrate dehydrogenase [EC:1.1.1.42]				Isocitrate/isopropylmalate dehydrogenase [PF00180.22]		d__Bacteria;p__Bacteroidota;c__Bacteroidia;o__Bacteroidales;f__Dysgonomonadaceae;g__Petrimonas;s__Petrimonas sp002356435		15.1666	14.8572		14.6524				15.2856	15.2112						14.3948		15.1189				bins.233_k127_598934_5
MAXBIN.008_k127_309729_3	ProdMAG023	K21573	TonB-dependent starch-binding outer membrane protein SusC	MER0101122	I39	MER0101122 - family I39 unassigned peptidase inhibitors (Chitinophaga pinensis) [I39.UPW]#I39#{inhibitor unit: 70-250}~source GEBA2500542416~	TonB dependent receptor [PF00593.26]; CarboxypepD_reg-like domain [PF13715.8]; TonB-dependent Receptor Plug Domain [PF07715.17]		d__Bacteria;p__Bacteroidota;c__Bacteroidia;o__Bacteroidales;f__UBA932;g__DMER64;s__	16.9937	14.9698	15.0345		15.7899	14.9886		16.1098		14.676		14.2744			16.7763	15.5254	15.1581			15.6353
MAXBIN.008_k127_7821_21	ProdMAG023	K21573	TonB-dependent starch-binding outer membrane protein SusC	MER0128801	I39	MER0128801 - family I39 unassigned peptidase inhibitors (Spirosoma linguale) [I39.UPW]#I39#{inhibitor unit: 214-419}~source GEBA2500529956~	TonB dependent receptor [PF00593.26]; CarboxypepD_reg-like domain [PF13715.8]; TonB-dependent Receptor Plug Domain [PF07715.17]		d__Bacteria;p__Bacteroidota;c__Bacteroidia;o__Bacteroidales;f__UBA932;g__DMER64;s__	17.0792	15.605	15.3139		16.2359	15.746		16.717	15.4543	15.515				15.2826	17.2194	15.8513	15.1683			16.2397
MAXBIN.008_k127_309729_2	ProdMAG023	K21573	TonB-dependent starch-binding outer membrane protein SusC	MER0133171	I39	MER0133171 - family I39 unassigned peptidase inhibitors (Dyadobacter fermentans) [I39.UPW]#I39#{inhibitor unit: 62-256}~source GEBA2500511296~	TonB dependent receptor [PF00593.26]; CarboxypepD_reg-like domain [PF13715.8]; Carboxypeptidase regulatory-like domain [PF13620.8]		d__Bacteria;p__Bacteroidota;c__Bacteroidia;o__Bacteroidales;f__UBA932;g__DMER64;s__															16.1063					15.3502
MAXBIN.008_k127_1838180_10	ProdMAG023	K21573	TonB-dependent starch-binding outer membrane protein SusC	MER0193994	I39	MER0193994 - family I39 unassigned peptidase inhibitors (Chitinophaga pinensis) [I39.UPW]#I39#{inhibitor unit: 74-255}~source ACU63574~	TonB dependent receptor [PF00593.26]; CarboxypepD_reg-like domain [PF13715.8]; TonB-dependent Receptor Plug Domain [PF07715.17]		d__Bacteria;p__Bacteroidota;c__Bacteroidia;o__Bacteroidales;f__UBA932;g__DMER64;s__	18.1319	17.0793	17.0072		17.3117	17.2348		17.926	16.8704	16.8086					18.02	17.3777	16.8809		16.3234	17.4021
MAXBIN.008_k127_1876061_44	ProdMAG023	K21573	TonB-dependent starch-binding outer membrane protein SusC	MER0196952	I39	MER0196952 - family I39 unassigned peptidase inhibitors (Spirosoma linguale) [I39.UPW]#I39#{inhibitor unit: 112-302}~source ADB40032~	TonB dependent receptor [PF00593.26]; CarboxypepD_reg-like domain [PF13715.8]; TonB-dependent Receptor Plug Domain [PF07715.17]		d__Bacteria;p__Bacteroidota;c__Bacteroidia;o__Bacteroidales;f__UBA932;g__DMER64;s__	18.051	16.7831	16.5175	15.7013	17.3055	16.2752	15.9056	17.6661	16.4454	16.2566		16.0236	16.0747	15.8261	18.2516	17.1811	16.6585		16.0347	17.1564	15.8667
MAXBIN.008_k127_1418871_2	ProdMAG023	K21573	TonB-dependent starch-binding outer membrane protein SusC	MER0197000	I39	MER0197000 - family I39 unassigned peptidase inhibitors (Spirosoma linguale) [I39.UPW]#I39#{inhibitor unit: 70-247}~source ADB39042~	TonB dependent receptor [PF00593.26]; CarboxypepD_reg-like domain [PF13715.8]; TonB-dependent Receptor Plug Domain [PF07715.17]; Carboxypeptidase regulatory-like domain [PF13620.8]		d__Bacteria;p__Bacteroidota;c__Bacteroidia;o__Bacteroidales;f__UBA932;g__DMER64;s__	16.798	15.4203	15.1565		15.8667			16.1835	15.4124	14.9832					17.388	16.1565	15.5141		14.6562	15.8509
MAXBIN.008_k127_508120_11	ProdMAG023	K04771	serine protease Do [EC:3.4.21.107]	MER0227789	S01C	MER0227789 - subfamily S1C unassigned peptidases (Paludibacter propionicigenes) [S01.UPC]#S01C#{peptidase unit: 124-460}~source YP_004042180~	Trypsin-like peptidase domain [PF13365.8]; PDZ domain [PF13180.8]; PDZ domain [PF17820.3]		d__Bacteria;p__Bacteroidota;c__Bacteroidia;o__Bacteroidales;f__UBA932;g__DMER64;s__		15.5067			15.4556				15.3944								14.5938
MAXBIN.008_k127_1628793_6	ProdMAG023	K07221	phosphate-selective porin OprO and OprP				Phosphate-selective porin O and P [PF07396.13]		d__Bacteria;p__Bacteroidota;c__Bacteroidia;o__Bacteroidales;f__UBA932;g__DMER64;s__	15.3428		14.9909		15.3354			15.3873							16.1045	15.0941				15.0074
MAXBIN.008_k127_760037_54	ProdMAG023	K18331	NADP-reducing hydrogenase subunit HndC [EC:1.12.1.3]				Respiratory-chain NADH dehydrogenase 51 Kd subunit [PF01512.19]; NADH-ubiquinone oxidoreductase-F iron-sulfur binding region [PF10589.11]; Thioredoxin-like [2Fe-2S] ferredoxin [PF01257.21]; 4Fe-4S dicluster domain [PF14697.8]; 4Fe-4S dicluster domain [PF13237.8]; 4Fe-4S dicluster domain [PF13187.8]; 4Fe-4S dicluster domain [PF12838.9]; 4Fe-4S dicluster domain [PF13247.8]		d__Bacteria;p__Bacteroidota;c__Bacteroidia;o__Bacteroidales;f__UBA932;g__DMER64;s__	15.4576							15.3413							14.7799					14.2203
MAXBIN.008_k127_1838180_11	ProdMAG023	K21572	starch-binding outer membrane protein, SusD/RagB family				SusD family [PF07980.13]; Starch-binding associating with outer membrane [PF14322.8]		d__Bacteria;p__Bacteroidota;c__Bacteroidia;o__Bacteroidales;f__UBA932;g__DMER64;s__	15.5721		15.1163		15.4434			15.3806							15.4648	14.7727				14.9655
MAXBIN.008_k127_508260_10	ProdMAG023	K03737	pyruvate-ferredoxin/flavodoxin oxidoreductase [EC:1.2.7.1 1.2.7.-]				Pyruvate flavodoxin/ferredoxin oxidoreductase, thiamine diP-bdg [PF01855.21]; Pyruvate ferredoxin/flavodoxin oxidoreductase [PF01558.20]; 4Fe-4S double cluster binding domain [PF13484.8]; Pyruvate:ferredoxin oxidoreductase core domain II [PF17147.6]; Domain of unknown function [PF10371.11]; Thiamine pyrophosphate enzyme, C-terminal TPP binding domain [PF02775.23]; 4Fe-4S dicluster domain [PF13237…		d__Bacteria;p__Bacteroidota;c__Bacteroidia;o__Bacteroidales;f__UBA932;g__DMER64;s__	15.581	16.397	15.993	15.2232	16.0012	16.0419		16.1625	15.927						15.997	15.5585	16.9211			16.5825
MAXBIN.008_k127_309729_4	ProdMAG023	K21572	starch-binding outer membrane protein, SusD/RagB family				Starch-binding associating with outer membrane [PF12771.9]; Susd and RagB outer membrane lipoprotein [PF12741.9]		d__Bacteria;p__Bacteroidota;c__Bacteroidia;o__Bacteroidales;f__UBA932;g__DMER64;s__	15.766				15.6383			15.0827							16.4202	14.9941				15.0262
MAXBIN.008_k127_109106_24	ProdMAG023	K00262	glutamate dehydrogenase (NADP+) [EC:1.4.1.4]				Glutamate/Leucine/Phenylalanine/Valine dehydrogenase [PF00208.23]; Glu/Leu/Phe/Val dehydrogenase, dimerisation domain [PF02812.20]		d__Bacteria;p__Bacteroidota;c__Bacteroidia;o__Bacteroidales;f__UBA932;g__DMER64;s__	15.8011	16.1393	15.9512	15.8856	16.261	16.6129	16.3406	16.5068	15.699						16.1546					15.9433
MAXBIN.008_k127_1628793_7	ProdMAG023						Lamin Tail Domain [PF00932.21]		d__Bacteria;p__Bacteroidota;c__Bacteroidia;o__Bacteroidales;f__UBA932;g__DMER64;s__	16.0616		14.3541					15.8088							15.6923	14.7588				14.8615
MAXBIN.008_k127_1838180_12	ProdMAG023	K21571	starch-binding outer membrane protein SusE/F						d__Bacteria;p__Bacteroidota;c__Bacteroidia;o__Bacteroidales;f__UBA932;g__DMER64;s__	16.0652				15.8827										16.1958	15.3326				15.8043
MAXBIN.008_k127_323570_1	ProdMAG023						Viral BACON domain [PF19190.2]		d__Bacteria;p__Bacteroidota;c__Bacteroidia;o__Bacteroidales;f__UBA932;g__DMER64;s__	16.1468				15.9532			15.589							16.3243	15.2272				15.9884
MAXBIN.008_k127_7821_20	ProdMAG023	K21572	starch-binding outer membrane protein, SusD/RagB family				SusD family [PF07980.13]; Starch-binding associating with outer membrane [PF14322.8]		d__Bacteria;p__Bacteroidota;c__Bacteroidia;o__Bacteroidales;f__UBA932;g__DMER64;s__	16.2123				16.0658			15.3043						15.2341	16.6365	15.5352				15.9159
MAXBIN.008_k127_1768424_37	ProdMAG023	K04077	chaperonin GroEL				TCP-1/cpn60 chaperonin family [PF00118.26]		d__Bacteria;p__Bacteroidota;c__Bacteroidia;o__Bacteroidales;f__UBA932;g__DMER64;s__	16.2453	16.1722	16.5711	15.9948	17.2788	15.8398	16.8534	16.4473	16.3412	16.5205	15.6833	16.1385		16.3397	15.9682	16.0207	16.1161	15.5829		15.8337	17.2899
MAXBIN.008_k127_2343840_50	ProdMAG023								d__Bacteria;p__Bacteroidota;c__Bacteroidia;o__Bacteroidales;f__UBA932;g__DMER64;s__	16.2986	17.1736	16.103	16.4242	16.4431	16.2034		16.5584	16.6996	15.463	15.6784	15.8826			16.1532	15.6649	15.8984	15.8131	16.2329	15.8103
MAXBIN.008_k127_1304958_61	ProdMAG023	K03561	biopolymer transport protein ExbB				MotA/TolQ/ExbB proton channel family [PF01618.18]		d__Bacteria;p__Bacteroidota;c__Bacteroidia;o__Bacteroidales;f__UBA932;g__DMER64;s__	16.6359	17.2682	16.9217		16.966		15.9428		16.885	16.7481	16.4691					16.5878	16.8172	16.9739	17.0945	16.6116	16.1119	bins.94_k127_656616_65
MAXBIN.008_k127_1876061_43	ProdMAG023	K21572	starch-binding outer membrane protein, SusD/RagB family				Starch-binding associating with outer membrane [PF14322.8]; SusD family [PF07980.13]		d__Bacteria;p__Bacteroidota;c__Bacteroidia;o__Bacteroidales;f__UBA932;g__DMER64;s__	16.6858		15.7396	15.9003	16.5342			16.1785		15.569				15.2436	17.2071	16.1162	15.072		15.5134	16.452	15.8112
MAXBIN.008_k127_1281857_3	ProdMAG023	K21572	starch-binding outer membrane protein, SusD/RagB family				Starch-binding associating with outer membrane [PF14322.8]; SusD family [PF07980.13]		d__Bacteria;p__Bacteroidota;c__Bacteroidia;o__Bacteroidales;f__UBA932;g__DMER64;s__	16.7777	15.9836	15.7033		16.4638			16.7789		15.8797				15.6224	17.2328	16.1892				15.9728
MAXBIN.008_k127_1758070_38	ProdMAG023						Domain of Unknown Function (DUF1080) [PF06439.13]		d__Bacteria;p__Bacteroidota;c__Bacteroidia;o__Bacteroidales;f__UBA932;g__DMER64;s__	16.8221	16.4442	16.3835			15.9838		16.7574							17.181	16.5685				16.3214		bins.94_k127_2310252_34
MAXBIN.008_k127_1838180_13	ProdMAG023	K21571	starch-binding outer membrane protein SusE/F				Outer membrane protein SusF_SusE [PF16411.7]; SusE outer membrane protein [PF14292.8]; Glycogen recognition site of AMP-activated protein kinase [PF16561.7]; Domain of unknown function (DUF5111) [PF17138.6]		d__Bacteria;p__Bacteroidota;c__Bacteroidia;o__Bacteroidales;f__UBA932;g__DMER64;s__	17.0968	16.2434	16.1424	15.3716	15.824	15.6244		17.0232	16.1114	16.1712	15.5185	15.4582			17.4619	16.1754	15.5448	16.0098		16.746
MAXBIN.008_k127_845264_27	ProdMAG023						Bacterial DNA-binding protein [PF00216.23]		d__Bacteria;p__Bacteroidota;c__Bacteroidia;o__Bacteroidales;f__UBA932;g__DMER64;s__	17.1555	16.7496	16.336		16.1831			17.2175	17.4189	16.411					16.3811	16.0857	16.2061
MAXBIN.008_k127_1876061_42	ProdMAG023								d__Bacteria;p__Bacteroidota;c__Bacteroidia;o__Bacteroidales;f__UBA932;g__DMER64;s__	17.176	16.3791	16.406	16.0546	16.7188			16.9261	16.4295	15.869					17.1196	16.4209	16.5971	15.6027	16.3539	16.5682
MAXBIN.008_k127_1069890_1	ProdMAG023						Putative OmpA-OmpF-like porin family [PF16961.7]		d__Bacteria;p__Bacteroidota;c__Bacteroidia;o__Bacteroidales;f__UBA932;g__DMER64;s__	17.2244		16.2564					17.4244						15.4648	17.343	16.5623	15.8174		15.3759	15.84
MAXBIN.008_k127_1418871_3	ProdMAG023						Starch-binding associating with outer membrane [PF12771.9]; Susd and RagB outer membrane lipoprotein [PF12741.9]		d__Bacteria;p__Bacteroidota;c__Bacteroidia;o__Bacteroidales;f__UBA932;g__DMER64;s__	17.3062	16.3095	16.0987	16.0474	16.1148			17.4827	16.227	16.0557	15.2925				17.6907	16.327	15.771	15.7194	16.0617	16.362
MAXBIN.008_k127_1586408_10	ProdMAG023						Carboxypeptidase regulatory-like domain [PF13620.8]; CarboxypepD_reg-like domain [PF13715.8]		d__Bacteria;p__Bacteroidota;c__Bacteroidia;o__Bacteroidales;f__UBA932;g__DMER64;s__	17.5355	15.6031	15.4309	15.0958	16.2922	15.3561		16.931	15.455	15.5		14.802			17.147	15.9243	15.6089			15.9834
MAXBIN.008_k127_2328904_13	ProdMAG023	K03530	DNA-binding protein HU-beta				Bacterial DNA-binding protein [PF00216.23]		d__Bacteria;p__Bacteroidota;c__Bacteroidia;o__Bacteroidales;f__UBA932;g__DMER64;s__	18.9029	19.2978	18.0713	18.2388	17.7724	17.7239	16.6266	19.3274	18.976	18.7425	17.6464	16.5902	15.716	15.4872	18.2995	17.5296	17.4528	18.1867	18.3795	17.6339	17.0687	bins.94_k127_364967_5
MAXBIN.008_k127_1670122_5	ProdMAG023								d__Bacteria;p__Bacteroidota;c__Bacteroidia;o__Bacteroidales;f__UBA932;g__DMER64;s__		15.5872	15.8584		16.4051				15.4997	15.4283								15.1621
MAXBIN.008_k127_1689183_4	ProdMAG023	K03744	LemA protein				LemA family [PF04011.14]		d__Bacteria;p__Bacteroidota;c__Bacteroidia;o__Bacteroidales;f__UBA932;g__DMER64;s__															14.7787	14.8703	14.943				14.985	bins.94_k127_1431548_4
MAXBIN.008_k127_1830040_40	ProdMAG023	K02994	small subunit ribosomal protein S8				Ribosomal protein S8 [PF00410.21]		d__Bacteria;p__Bacteroidota;c__Bacteroidia;o__Bacteroidales;f__UBA932;g__DMER64;s__		15.7438				16.0645						15.95
MAXBIN.008_k127_1839045_84	ProdMAG023	K02199	cytochrome c biogenesis protein CcmG, thiol:disulfide interchange protein DsbE				Redoxin [PF08534.12]; AhpC/TSA family [PF00578.23]; Thioredoxin-like [PF13905.8]; Domain of unknown function (DUF4369) [PF14289.8]; Thioredoxin [PF00085.22]; Glutathione peroxidase [PF00255.21]; Thioredoxin-like domain [PF13098.8]		d__Bacteria;p__Bacteroidota;c__Bacteroidia;o__Bacteroidales;f__UBA932;g__DMER64;s__				15.3539														15.2851	15.6577
MAXBIN.008_k127_473198_79	ProdMAG023	K02112	F-type H+/Na+-transporting ATPase subunit beta [EC:7.1.2.2 7.2.2.1]				ATP synthase alpha/beta family, nucleotide-binding domain [PF00006.27]; ATP synthase alpha/beta family, beta-barrel domain [PF02874.25]		d__Bacteria;p__Bacteroidota;c__Bacteroidia;o__Bacteroidales;f__UBA932;g__DMER64;s__		17.1635	17.436	17.7327	17.7101	15.5409	16.4591		17.0882	17.7038	17.9466				16.1646	16.8451	16.5838	18.6289	17.6158		17.0112	bins.94_k127_269991_13
MAXBIN.008_k127_895290_41	ProdMAG023	K03772	FKBP-type peptidyl-prolyl cis-trans isomerase FkpA [EC:5.2.1.8]				FKBP-type peptidyl-prolyl cis-trans isomerase [PF00254.30]; Domain amino terminal to FKBP-type peptidyl-prolyl isomerase [PF01346.20]		d__Bacteria;p__Bacteroidota;c__Bacteroidia;o__Bacteroidales;f__UBA932;g__DMER64;s__		15.6794		15.3385	15.5463				15.8241										15.5779
MAXBIN.035_k127_1721506_4	ProdMAG024			MER0064398	I39	MER0064398 - family I39 unassigned peptidase inhibitors (Capnocytophaga ochracea) [I39.UPW]#I39#{inhibitor unit: 66-249}~source ACU92933~	TonB dependent receptor [PF00593.26]; CarboxypepD_reg-like domain [PF13715.8]; TonB-dependent Receptor Plug Domain [PF07715.17]		d__Bacteria;p__Bacteroidota;c__Bacteroidia;o__Bacteroidales;f__VadinHA17;g__LD21;s__	17.1012	16.0433	16.5614	15.5666	16.5583	16.0369	16.5691	16.6391	16.0852	16.2452	15.8464	15.5862	15.5171	16.9825	17.261	17.1549	17.0875	15.8972	16.1839	17.0086	16.1892
MAXBIN.035_k127_1399275_8	ProdMAG024			MER0089688	S09X	MER0089688 - family S9 unassigned peptidases (Spirosoma linguale) [S09.UPW]#S09X#{peptidase unit: 126-489}~source GEBA2500534118~	Carboxylesterase family [PF00135.30]; alpha/beta hydrolase fold [PF07859.15]		d__Bacteria;p__Bacteroidota;c__Bacteroidia;o__Bacteroidales;f__VadinHA17;g__LD21;s__		16.1329	16.384	15.755			16.492		16.1335		15.8519					16.3503	16.1271	15.7793	16.1532	15.5799	16.5076
MAXBIN.035_k127_1331785_2	ProdMAG024			MER0131682	I39	MER0131682 - family I39 unassigned peptidase inhibitors (Chitinophaga pinensis) [I39.UPW]#I39#{inhibitor unit: 93-285}~source GEBA2500541721~			d__Bacteria;p__Bacteroidota;c__Bacteroidia;o__Bacteroidales;f__VadinHA17;g__LD21;s__	16.4558		16.2087											15.8185	16.2834	16.3601	16.4789
MAXBIN.035_k127_1274641_1	ProdMAG024	K21573	TonB-dependent starch-binding outer membrane protein SusC	MER0196965	I39	MER0196965 - family I39 unassigned peptidase inhibitors (Spirosoma linguale) [I39.UPW]#I39#{inhibitor unit: 95-272}~source ADB40738~	TonB dependent receptor [PF00593.26]		d__Bacteria;p__Bacteroidota;c__Bacteroidia;o__Bacteroidales;f__VadinHA17;g__LD21;s__					15.3414		15.6537							15.7043	15.2875
MAXBIN.035_k127_329048_10	ProdMAG024	K21573	TonB-dependent starch-binding outer membrane protein SusC	MER0197000	I39	MER0197000 - family I39 unassigned peptidase inhibitors (Spirosoma linguale) [I39.UPW]#I39#{inhibitor unit: 70-247}~source ADB39042~	TonB dependent receptor [PF00593.26]; CarboxypepD_reg-like domain [PF13715.8]; TonB-dependent Receptor Plug Domain [PF07715.17]		d__Bacteria;p__Bacteroidota;c__Bacteroidia;o__Bacteroidales;f__VadinHA17;g__LD21;s__	17.2433	16.5634	16.9723	15.798	16.7077	16.4043	17.0589	17.0956	16.4909	16.5805	15.8583	15.7576	16.6768	17.2289	17.2204	17.3276	17.2885	15.8113	16.1644	17.1864	16.3804
MAXBIN.035_k127_2268855_3	ProdMAG024						Oxidoreductase family, C-terminal alpha/beta domain [PF02894.19]; Oxidoreductase family, NAD-binding Rossmann fold [PF01408.24]	GH109 alpha-N-acetylgalactosaminidase (EC 3.2.1.49); beta-N-acetylhexosaminidase (EC 3.2.1.52) [GH109]	d__Bacteria;p__Bacteroidota;c__Bacteroidia;o__Bacteroidales;f__VadinHA17;g__LD21;s__	14.8285															14.6958	14.8265
MAXBIN.035_k127_2273627_2	ProdMAG024						Oxidoreductase family, C-terminal alpha/beta domain [PF19051.2]; Oxidoreductase family, NAD-binding Rossmann fold [PF01408.24]; Oxidoreductase family, C-terminal alpha/beta domain [PF02894.19]	GH109 alpha-N-acetylgalactosaminidase (EC 3.2.1.49); beta-N-acetylhexosaminidase (EC 3.2.1.52) [GH109]	d__Bacteria;p__Bacteroidota;c__Bacteroidia;o__Bacteroidales;f__VadinHA17;g__LD21;s__															15.6688	15.5952
MAXBIN.035_k127_2294846_24	ProdMAG024								d__Bacteria;p__Bacteroidota;c__Bacteroidia;o__Bacteroidales;f__VadinHA17;g__LD21;s__	14.8362		13.8109					14.2377							15.224	14.9449	14.3441			14.8701
MAXBIN.035_k127_1081900_4	ProdMAG024						Fibrobacter succinogenes major domain (Fib_succ_major) [PF09603.12]		d__Bacteria;p__Bacteroidota;c__Bacteroidia;o__Bacteroidales;f__VadinHA17;g__LD21;s__	15.9766	14.7778	15.5378		15.027	15.558	15.4649		14.7676	15.544		15.4683		16.2026	16.0018	16.1648	15.4592			16.1314	15.5115
MAXBIN.035_k127_329048_9	ProdMAG024	K21572	starch-binding outer membrane protein, SusD/RagB family				Starch-binding associating with outer membrane [PF12771.9]; Susd and RagB outer membrane lipoprotein [PF12741.9]		d__Bacteria;p__Bacteroidota;c__Bacteroidia;o__Bacteroidales;f__VadinHA17;g__LD21;s__	16.6213	16.0102	16.4357	15.9211	16.1769	15.5703	16.7201	16.3426	16.0695	16.2504	15.9385	15.3399		16.789	16.9095	16.7804	16.81	15.9175	16.0156	16.5352	16.3253
MAXBIN.035_k127_1721506_3	ProdMAG024						Susd and RagB outer membrane lipoprotein [PF12741.9]; Starch-binding associating with outer membrane [PF12771.9]		d__Bacteria;p__Bacteroidota;c__Bacteroidia;o__Bacteroidales;f__VadinHA17;g__LD21;s__	17.2561	16.8197	16.9142	16.2085	16.7307	16.1621	16.8255	17.2325	16.8032	16.7198	16.4322	15.8176	15.7188	16.9279	17.5571	17.4987	17.6048	16.523	16.5233	16.9301	16.5665
MAXBIN.035_k127_952857_1	ProdMAG024						CarboxypepD_reg-like domain [PF13715.8]		d__Bacteria;p__Bacteroidota;c__Bacteroidia;o__Bacteroidales;f__VadinHA17;g__LD21;s__	17.5407	16.7539	17.1138	16.1088	16.3668	16.5098	16.2648	17.1401	16.4318	16.6093	16.6189	16.2266			18.3192	18.1164	17.7839	16.726	16.8656	17.8196	16.4912
MAXBIN.035_k127_1331785_1	ProdMAG024	K21572	starch-binding outer membrane protein, SusD/RagB family				SusD family [PF07980.13]		d__Bacteria;p__Bacteroidota;c__Bacteroidia;o__Bacteroidales;f__VadinHA17;g__LD21;s__			16.4684				16.5394								16.8549	17.2433	16.6411
MAXBIN.035_k127_1331785_3	ProdMAG024	K21572	starch-binding outer membrane protein, SusD/RagB family				SusD family [PF07980.13]; Starch-binding associating with outer membrane [PF14322.8]		d__Bacteria;p__Bacteroidota;c__Bacteroidia;o__Bacteroidales;f__VadinHA17;g__LD21;s__			14.5061											15.1884	13.7546	15.2697
MAXBIN.035_k127_2273627_5	ProdMAG024	K11381	2-oxoisovalerate dehydrogenase E1 component [EC:1.2.4.4]				Dehydrogenase E1 component [PF00676.22]; Transketolase, pyrimidine binding domain [PF02779.26]; Transketolase, C-terminal domain [PF02780.22]		d__Bacteria;p__Bacteroidota;c__Bacteroidia;o__Bacteroidales;f__VadinHA17;g__LD21;s__												14.6708		14.8781								bins.321_k127_986293_5, bins.368_k127_502862_19
MAXBIN.035_k127_2294846_25	ProdMAG024	K21572	starch-binding outer membrane protein, SusD/RagB family				Starch-binding associating with outer membrane [PF12771.9]; Susd and RagB outer membrane lipoprotein [PF12741.9]		d__Bacteria;p__Bacteroidota;c__Bacteroidia;o__Bacteroidales;f__VadinHA17;g__LD21;s__			14.4085												15.3243	15.3952	15.3227			15.3891
MAXBIN.035_k127_2297361_11	ProdMAG024	K02933	large subunit ribosomal protein L6				Ribosomal protein L6 [PF00347.25]		d__Bacteria;p__Bacteroidota;c__Bacteroidia;o__Bacteroidales;f__VadinHA17;g__LD21;s__			15.7707				16.7642							16.1438		15.6774					16.5994
MAXBIN.035_k127_2297361_9	ProdMAG024	K02988	small subunit ribosomal protein S5				Ribosomal protein S5, N-terminal domain [PF00333.22]; Ribosomal protein S5, C-terminal domain [PF03719.17]		d__Bacteria;p__Bacteroidota;c__Bacteroidia;o__Bacteroidales;f__VadinHA17;g__LD21;s__		16.3973					16.6408		16.3298							14.9334					16.2801
bins.224_k127_1130184_32	ProdMAG025	K21573	TonB-dependent starch-binding outer membrane protein SusC	MER0056079	I39	MER0056079 - family I39 unassigned peptidase inhibitors (Chitinophaga pinensis) [I39.UPW]#I39#{inhibitor unit: 74-277}~source GEBA2500543360~	TonB dependent receptor [PF00593.26]; CarboxypepD_reg-like domain [PF13715.8]		d__Bacteria;p__Bacteroidota;c__Bacteroidia;o__Bacteroidales;f__TTA-H9;g__TTA-H9;s__																15.2272				15.3043
bins.224_k127_2137363_11	ProdMAG025	K21573	TonB-dependent starch-binding outer membrane protein SusC	MER0133330	I39	MER0133330 - family I39 unassigned peptidase inhibitors (Dyadobacter fermentans) [I39.UPW]#I39#{inhibitor unit: 64-259}~source GEBA2500514064~	TonB dependent receptor [PF00593.26]; CarboxypepD_reg-like domain [PF13715.8]		d__Bacteria;p__Bacteroidota;c__Bacteroidia;o__Bacteroidales;f__TTA-H9;g__TTA-H9;s__															15.9831	16.9375				16.9129
bins.224_k127_90334_22	ProdMAG025	K21573	TonB-dependent starch-binding outer membrane protein SusC	MER0133392	I39	MER0133392 - family I39 unassigned peptidase inhibitors (Dyadobacter fermentans) [I39.UPW]#I39#{inhibitor unit: 64-247}~source GEBA2500515564~	TonB dependent receptor [PF00593.26]; CarboxypepD_reg-like domain [PF13715.8]		d__Bacteria;p__Bacteroidota;c__Bacteroidia;o__Bacteroidales;f__TTA-H9;g__TTA-H9;s__	18.1991	17.635	17.4266		17.0047			17.8202	17.2323	17.3428					17.9678	18.0459	17.894		16.5855	17.9978	17.0699
bins.224_k127_1732075_10	ProdMAG025	K02014	iron complex outermembrane recepter protein	MER0182283	I39	MER0182283 - family I39 unassigned peptidase inhibitors (Desulfovibrio magneticus) [I39.UPW]#I39#{inhibitor unit: 32-163}~source BAH76254~	TonB dependent receptor [PF00593.26]; TonB-dependent Receptor Plug Domain [PF07715.17]; CarboxypepD_reg-like domain [PF13715.8]; Outer membrane protein beta-barrel family [PF14905.8]		d__Bacteria;p__Bacteroidota;c__Bacteroidia;o__Bacteroidales;f__TTA-H9;g__TTA-H9;s__	16.1623							15.6647							16.1704	15.5645
bins.224_k127_1381781_10	ProdMAG025	K21573	TonB-dependent starch-binding outer membrane protein SusC	MER0193994	I39	MER0193994 - family I39 unassigned peptidase inhibitors (Chitinophaga pinensis) [I39.UPW]#I39#{inhibitor unit: 74-255}~source ACU63574~	TonB dependent receptor [PF00593.26]; CarboxypepD_reg-like domain [PF13715.8]; Carboxypeptidase regulatory-like domain [PF13620.8]		d__Bacteria;p__Bacteroidota;c__Bacteroidia;o__Bacteroidales;f__TTA-H9;g__TTA-H9;s__	18.2391	17.7039	17.625	16.1322	16.323	17.4129	16.7582	18.1054	17.4564	17.3914	16.4509	16.3665	16.9278		18.0273	18.0385	17.977	16.5267	17.0567	17.8387	17.3226
bins.224_k127_2323418_2	ProdMAG025	K02014	iron complex outermembrane recepter protein	MER0196988	I39	MER0196988 - family I39 unassigned peptidase inhibitors (Spirosoma linguale) [I39.UPW]#I39#{inhibitor unit: 100-226}~source ADB37620~	TonB dependent receptor [PF00593.26]; Outer membrane protein beta-barrel family [PF14905.8]; TonB-dependent Receptor Plug Domain [PF07715.17]; CarboxypepD_reg-like domain [PF13715.8]		d__Bacteria;p__Bacteroidota;c__Bacteroidia;o__Bacteroidales;f__TTA-H9;g__TTA-H9;s__	16.1058		15.8268					15.8872							16.5677	16.3978	16.0927			16.5907
bins.224_k127_1557874_3	ProdMAG025	K21573	TonB-dependent starch-binding outer membrane protein SusC	MER0197005	I39	MER0197005 - family I39 unassigned peptidase inhibitors (Spirosoma linguale) [I39.UPW]#I39#{inhibitor unit: 78-264}~source ADB42001~	TonB dependent receptor [PF00593.26]; CarboxypepD_reg-like domain [PF13715.8]; TonB-dependent Receptor Plug Domain [PF07715.17]		d__Bacteria;p__Bacteroidota;c__Bacteroidia;o__Bacteroidales;f__TTA-H9;g__TTA-H9;s__	19.2859	17.9452	18.2478			18.0774	17.6021	18.7915	17.7764	18.0912	17.1099	16.7519		14.9549	19.4722	19.4172	19.4132			19.199
bins.224_k127_483784_32	ProdMAG025	K08659	dipeptidase [EC:3.4.-.-]	MER0386773	C69	MER0386773 - family C69 unassigned peptidases (Odoribacter splanchnicus) [C69.UPW]#C69#{peptidase unit: 22-492}~source YP_004253200~	Peptidase family C69 [PF03577.17]		d__Bacteria;p__Bacteroidota;c__Bacteroidia;o__Bacteroidales;f__TTA-H9;g__TTA-H9;s__	15.0675														15.2882	14.9475
bins.224_k127_572971_6	ProdMAG025			MER0469362	M14B	MER0469362 - subfamily M14B non-peptidase homologues (Caldithrix abyssi) [M14.UNB]#M14B#{peptidase unit: 26-129}~source ZP_09550016~	CarboxypepD_reg-like domain [PF13715.8]; Carboxypeptidase regulatory-like domain [PF13620.8]		d__Bacteria;p__Bacteroidota;c__Bacteroidia;o__Bacteroidales;f__TTA-H9;g__TTA-H9;s__	17.6624	16.686	16.9655	15.64	16.6924	16.365	16.1989	17.1633	16.4267	16.7204	15.9101	15.942	16.0516		17.6307	17.5558	17.2783	16.0804	16.4286	17.3683	16.7394
bins.224_k127_1097933_14	ProdMAG025			MER1065577	S46	MER1065577 - family S46 unassigned peptidases () [S46.UPW]#S46#{peptidase unit: 11-716}~source A0A0D3LAC5~	Peptidase S46 [PF10459.11]		d__Bacteria;p__Bacteroidota;c__Bacteroidia;o__Bacteroidales;f__TTA-H9;g__TTA-H9;s__		16.0041	16.002					16.6548	15.8112	15.8451						15.8444	15.9365			15.4381	15.4528
bins.224_k127_380983_30	ProdMAG025			MER1169164	C10	MER1169164 - family C10 unassigned peptidases () [C10.UPW]#C10#{peptidase unit: 157-350}~source PKP23018~	Peptidase C10 family [PF01640.19]; Spi protease inhibitor [PF13734.8]; CUB domain [PF00431.22]; Secretion system C-terminal sorting domain [PF18962.2]		d__Bacteria;p__Bacteroidota;c__Bacteroidia;o__Bacteroidales;f__TTA-H9;g__TTA-H9;s__	16.3476		16.1752			15.7689		16.2462							16.446		16.0738		15.4417	15.9616
bins.224_k127_1732075_16	ProdMAG025	K00826	branched-chain amino acid aminotransferase [EC:2.6.1.42]				Amino-transferase class IV [PF01063.21]		d__Bacteria;p__Bacteroidota;c__Bacteroidia;o__Bacteroidales;f__TTA-H9;g__TTA-H9;s__	14.6035														14.8553	14.5895	14.9105			14.6752
bins.224_k127_90334_25	ProdMAG025						Secretion system C-terminal sorting domain [PF18962.2]		d__Bacteria;p__Bacteroidota;c__Bacteroidia;o__Bacteroidales;f__TTA-H9;g__TTA-H9;s__	15.4944	15.4167	15.0107			15.3753			15.5269						15.3427	15.309	15.6405		15.3785	15.2201
bins.224_k127_1790147_22	ProdMAG025	K03111	single-strand DNA-binding protein				Single-strand binding protein family [PF00436.27]		d__Bacteria;p__Bacteroidota;c__Bacteroidia;o__Bacteroidales;f__TTA-H9;g__TTA-H9;s__	15.5075	15.8735	15.5543			14.7245		15.0184	15.5455	15.6259		14.9819			15.1962	15.4018	15.6699				15.3929
bins.224_k127_1130184_30	ProdMAG025						Concanavalin A-like lectin/glucanases superfamily [PF13385.8]		d__Bacteria;p__Bacteroidota;c__Bacteroidia;o__Bacteroidales;f__TTA-H9;g__TTA-H9;s__	15.5758	15.5398	15.9964	15.2823	15.3862	15.7776	16.5822	15.2787	15.5111	15.0536	15.521	14.569			16.0581	15.9763	16.4294	15.4365	15.9307	16.4473	16.3318
bins.224_k127_1748527_96	ProdMAG025								d__Bacteria;p__Bacteroidota;c__Bacteroidia;o__Bacteroidales;f__TTA-H9;g__TTA-H9;s__	15.5871		15.4981												15.3879	15.4393	15.7323			15.0917	15.2586
bins.224_k127_1557874_25	ProdMAG025						Lamin Tail Domain [PF00932.21]		d__Bacteria;p__Bacteroidota;c__Bacteroidia;o__Bacteroidales;f__TTA-H9;g__TTA-H9;s__	15.5894				14.9841										15.4854	15.2053				15.5796
bins.224_k127_477297_8	ProdMAG025						Secretion system C-terminal sorting domain [PF18962.2]		d__Bacteria;p__Bacteroidota;c__Bacteroidia;o__Bacteroidales;f__TTA-H9;g__TTA-H9;s__	15.6129		15.561				15.1645	15.1287							16.1771	16.423	16.4619		15.7901	16.2549
bins.224_k127_90334_23	ProdMAG025	K21572	starch-binding outer membrane protein, SusD/RagB family				Starch-binding associating with outer membrane [PF14322.8]; SusD family [PF07980.13]		d__Bacteria;p__Bacteroidota;c__Bacteroidia;o__Bacteroidales;f__TTA-H9;g__TTA-H9;s__	15.7215		15.3616												15.6636	15.7564	15.3361			15.2239	14.9705
bins.224_k127_848222_8	ProdMAG025	K18332	NADP-reducing hydrogenase subunit HndD [EC:1.12.1.3]				Iron only hydrogenase large subunit, C-terminal domain [PF02906.16]; Iron hydrogenase small subunit [PF02256.19]; 2Fe-2S iron-sulfur cluster binding domain [PF13510.8]; NADH-ubiquinone oxidoreductase-G iron-sulfur binding region [PF10588.11]; 4Fe-4S dicluster domain [PF12838.9]; 4Fe-4S dicluster domain [PF14697.8]; 4Fe-4S dicluster domain [PF13187.8]; 4Fe-4S dicluster domain [PF13237.8]; Molybdop…		d__Bacteria;p__Bacteroidota;c__Bacteroidia;o__Bacteroidales;f__TTA-H9;g__TTA-H9;s__	15.7656	16.3122	16.3435		15.8775		15.7352					15.767				16.1776	16.1898			15.3527	16.2098
bins.224_k127_1961029_6	ProdMAG025	K00174	2-oxoglutarate/2-oxoacid ferredoxin oxidoreductase subunit alpha [EC:1.2.7.3 1.2.7.11]				Pyruvate flavodoxin/ferredoxin oxidoreductase, thiamine diP-bdg [PF01855.21]; Pyruvate ferredoxin/flavodoxin oxidoreductase [PF01558.20]; Pyruvate:ferredoxin oxidoreductase core domain II [PF17147.6]		d__Bacteria;p__Bacteroidota;c__Bacteroidia;o__Bacteroidales;f__TTA-H9;g__TTA-H9;s__	15.856		15.7634		15.1968			15.8896							15.9788	15.9001
bins.224_k127_184753_6	ProdMAG025	K06076	long-chain fatty acid transport protein				Outer membrane protein transport protein (OMPP1/FadL/TodX) [PF03349.18]		d__Bacteria;p__Bacteroidota;c__Bacteroidia;o__Bacteroidales;f__TTA-H9;g__TTA-H9;s__	15.8653		15.3954												15.8259	15.5183			15.1005	15.8078
bins.224_k127_2137363_10	ProdMAG025	K21572	starch-binding outer membrane protein, SusD/RagB family				SusD family [PF07980.13]; Starch-binding associating with outer membrane [PF14322.8]		d__Bacteria;p__Bacteroidota;c__Bacteroidia;o__Bacteroidales;f__TTA-H9;g__TTA-H9;s__	15.9411		15.0004												15.3544	15.4143	14.9127
bins.224_k127_934696_7	ProdMAG025						Secretion system C-terminal sorting domain [PF18962.2]		d__Bacteria;p__Bacteroidota;c__Bacteroidia;o__Bacteroidales;f__TTA-H9;g__TTA-H9;s__	16.0121	14.9627	15.3168					15.7752							15.7247	15.7827	15.45			15.6022
bins.224_k127_786429_135	ProdMAG025	K03530	DNA-binding protein HU-beta				Bacterial DNA-binding protein [PF00216.23]; HU domain fused to wHTH, Ig, or Glycine-rich motif [PF18291.3]		d__Bacteria;p__Bacteroidota;c__Bacteroidia;o__Bacteroidales;f__TTA-H9;g__TTA-H9;s__	16.1175	17.8789	16.8291	16.3244	15.3101	16.9413	16.2541	16.4259	17.6006	16.7298	16.8157	16.0932			15.8119	16.7168	17.48	17.1638	17.3767	16.481	16.7997
bins.224_k127_1549791_10	ProdMAG025	K03561	biopolymer transport protein ExbB				MotA/TolQ/ExbB proton channel family [PF01618.18]		d__Bacteria;p__Bacteroidota;c__Bacteroidia;o__Bacteroidales;f__TTA-H9;g__TTA-H9;s__	16.2545	16.7092	17.2704	16.4363		16.9762	16.1851	17.1645		15.94	17.0184	15.6276			17.5958	16.6293	16.5403	17.1912	17.3038	17.4019
bins.224_k127_1328049_43	ProdMAG025						Secretion system C-terminal sorting domain [PF18962.2]; Sortilin, neurotensin receptor 3, [PF15902.7]		d__Bacteria;p__Bacteroidota;c__Bacteroidia;o__Bacteroidales;f__TTA-H9;g__TTA-H9;s__	16.2729	15.6836	15.5971		15.6601	15.2664	15.3772	15.5627							16.712	16.5844	16.2647		15.0732	16.4387	15.0015
bins.224_k127_1381781_8	ProdMAG025	K21571	starch-binding outer membrane protein SusE/F				Outer membrane protein SusF_SusE [PF16411.7]		d__Bacteria;p__Bacteroidota;c__Bacteroidia;o__Bacteroidales;f__TTA-H9;g__TTA-H9;s__	16.3849	15.9729	16.6941			15.6825	15.6202	16.3577	15.5341	15.9214	15.3545				16.634	16.6132	16.5512	15.292	16.1245	16.6545	16.0446
bins.224_k127_184753_10	ProdMAG025								d__Bacteria;p__Bacteroidota;c__Bacteroidia;o__Bacteroidales;f__TTA-H9;g__TTA-H9;s__	16.3984	16.0088	16.1868		15.9359	15.5243	16.3534	15.8493	15.7486	16.0799	15.7499	15.2615			16.0188	16.0585	15.9	15.9751	16.5554	15.6878	16.6036
bins.224_k127_572971_7	ProdMAG025								d__Bacteria;p__Bacteroidota;c__Bacteroidia;o__Bacteroidales;f__TTA-H9;g__TTA-H9;s__	16.5046	15.6727	15.5974		15.7376	15.3602	16.0861	16.451	15.3668	15.7983	16.9224	15.4603			16.786	16.5718	16.2601	16.4292	16.5088	16.3566	16.0236
bins.224_k127_184753_20	ProdMAG025	K02358	elongation factor Tu				Elongation factor Tu GTP binding domain [PF00009.29]; Elongation factor Tu C-terminal domain [PF03143.19]; Elongation factor Tu domain 2 [PF03144.27]		d__Bacteria;p__Bacteroidota;c__Bacteroidia;o__Bacteroidales;f__TTA-H9;g__TTA-H9;s__	16.6693	16.4077	16.0801	15.3136		15.5075	15.8724	16.6519	16.4586	16.2983	15.7869	16.1485		15.8069	16.0177	16.1976	16.1802		16.0064	15.7063	16.3971
bins.224_k127_1790147_18	ProdMAG025						Bacterial DNA-binding protein [PF00216.23]		d__Bacteria;p__Bacteroidota;c__Bacteroidia;o__Bacteroidales;f__TTA-H9;g__TTA-H9;s__	16.7211	16.4984	16.6095	15.4468	15.6175	15.9584	15.923	16.9286	16.2105	16.4041	16.0923	15.6374			16.6059	16.4298	16.3988	15.6124	15.9084	16.1757	16.478
bins.224_k127_380983_8	ProdMAG025	K00831	phosphoserine aminotransferase [EC:2.6.1.52]				Aminotransferase class-V [PF00266.21]		d__Bacteria;p__Bacteroidota;c__Bacteroidia;o__Bacteroidales;f__TTA-H9;g__TTA-H9;s__	16.7901	16.8238	16.9513	15.4845	15.4064	16.5939	15.6478	16.8048	16.4803	16.1028	15.3982	15.576	15.6801		16.6475	17.0192	17.0147	15.4547	15.9029	16.8535	16.1669
bins.224_k127_1381781_14	ProdMAG025						D-isomer specific 2-hydroxyacid dehydrogenase, catalytic domain [PF00389.32]; D-isomer specific 2-hydroxyacid dehydrogenase, NAD binding domain [PF02826.21]		d__Bacteria;p__Bacteroidota;c__Bacteroidia;o__Bacteroidales;f__TTA-H9;g__TTA-H9;s__	17.0067	16.7654	16.8124		15.907	16.7251	16.205	16.4155	16.3222		16.1671	15.7355			16.6995	16.8209	17.1082	15.6307	16.8251		16.6012
bins.224_k127_572971_8	ProdMAG025						Type IX secretion system protein PorV [PF19572.1]		d__Bacteria;p__Bacteroidota;c__Bacteroidia;o__Bacteroidales;f__TTA-H9;g__TTA-H9;s__	17.2701	15.5695	16.1093		16.6315	15.6218	15.6979	16.507		15.9088					17.433	17.2812	16.5364		15.5735	17.0024	16.0667
bins.224_k127_1026572_5	ProdMAG025						Outer membrane protein beta-barrel domain [PF13568.8]; Outer membrane protein beta-barrel domain [PF13505.8]		d__Bacteria;p__Bacteroidota;c__Bacteroidia;o__Bacteroidales;f__TTA-H9;g__TTA-H9;s__	17.3932	17.2845	17.1962		15.6103	16.96	16.3791	17.8067	17.0046	16.6594	15.9661	16.3618	16.5079		18.0387	17.3297	17.017		16.8252	17.4265	16.9101
bins.224_k127_1328049_44	ProdMAG025						Secretion system C-terminal sorting domain [PF18962.2]		d__Bacteria;p__Bacteroidota;c__Bacteroidia;o__Bacteroidales;f__TTA-H9;g__TTA-H9;s__	17.7733	17.0274	17.1393	15.8454	15.8487	16.9905	16.2561	17.8551	16.7663	16.9799	16.0981	16.2179	16.5786		17.661	17.2068	16.9097	16.4212	16.7455	17.265	16.9205
bins.224_k127_1381781_9	ProdMAG025	K21572	starch-binding outer membrane protein, SusD/RagB family				Outer membrane protein SusF_SusE [PF16411.7]; SusD family [PF07980.13]; Starch-binding associating with outer membrane [PF14322.8]		d__Bacteria;p__Bacteroidota;c__Bacteroidia;o__Bacteroidales;f__TTA-H9;g__TTA-H9;s__	17.8398	16.7313	17.4261	15.7435	16.5578	16.6037	16.5852	17.194	16.7336	16.6214	15.8381	15.5671	15.1291		17.8039	18.0151	17.6675	15.9597	16.6814	17.5689	16.8739
bins.224_k127_1698013_16	ProdMAG025								d__Bacteria;p__Bacteroidota;c__Bacteroidia;o__Bacteroidales;f__TTA-H9;g__TTA-H9;s__	17.9217	16.5502	17.38	15.995	16.5102	16.8285	16.2931	17.0722	16.5889	16.0428		15.242			17.8901	17.8551	17.4414		16.5719	17.431	16.4292
bins.224_k127_1557874_4	ProdMAG025	K21572	starch-binding outer membrane protein, SusD/RagB family				Starch-binding associating with outer membrane [PF12771.9]; Susd and RagB outer membrane lipoprotein [PF12741.9]; Starch-binding associating with outer membrane [PF14322.8]		d__Bacteria;p__Bacteroidota;c__Bacteroidia;o__Bacteroidales;f__TTA-H9;g__TTA-H9;s__	18.2455	17.2047	18.1014	17.0846	17.32	17.3544	17.1209	18.0097	17.2842	16.948	17.1722	16.3661	15.9182	15.356	18.5426	18.8486	18.3332	16.9199	17.7159	18.3323	17.1129
bins.224_k127_1298466_20	ProdMAG025						Secretion system C-terminal sorting domain [PF18962.2]		d__Bacteria;p__Bacteroidota;c__Bacteroidia;o__Bacteroidales;f__TTA-H9;g__TTA-H9;s__	18.6224	16.9688	17.298	15.3011	17.2499	16.4398	16.3853	18.364	17.027	17.757	15.6069	16.1313	16.0946		18.4528	18.5473	17.7858	16.0675	16.6562	17.9171	17.4912
bins.224_k127_346366_41	ProdMAG025						Domain of unknown function (DUF6089) [PF19573.1]; Tetratricopeptide repeat [PF13429.8]		d__Bacteria;p__Bacteroidota;c__Bacteroidia;o__Bacteroidales;f__TTA-H9;g__TTA-H9;s__	19.2557	17.9395	18.5752	17.4137	17.9203	18.0038	17.8637	18.845	17.8982	17.8798	17.8925	17.2287	18.2054	15.3183	19.2683	18.8328	18.5644	17.8902	18.3748	18.7768	18.1423
bins.224_k127_1277381_4	ProdMAG025								d__Bacteria;p__Bacteroidota;c__Bacteroidia;o__Bacteroidales;f__TTA-H9;g__TTA-H9;s__					14.5739		14.9531			14.7464	15.2481							15.5745	15.2325		15.6469
bins.224_k127_1328049_10	ProdMAG025						Type IX secretion system protein PorV [PF19572.1]; Outer membrane protein transport protein (OMPP1/FadL/TodX) [PF03349.18]		d__Bacteria;p__Bacteroidota;c__Bacteroidia;o__Bacteroidales;f__TTA-H9;g__TTA-H9;s__															15.6823	15.4976				16.0581
bins.224_k127_1328207_8	ProdMAG025	K12340	outer membrane protein				Outer membrane efflux protein [PF02321.20]		d__Bacteria;p__Bacteroidota;c__Bacteroidia;o__Bacteroidales;f__TTA-H9;g__TTA-H9;s__		20.8346	20.8445	19.7524		20.7451	20.9314		21.1414	21.2132		20.9012		21.0494		20.9149		20.5285	20.3951	21.0219	20.5136
bins.224_k127_1557874_26	ProdMAG025	K07221	phosphate-selective porin OprO and OprP				Phosphate-selective porin O and P [PF07396.13]		d__Bacteria;p__Bacteroidota;c__Bacteroidia;o__Bacteroidales;f__TTA-H9;g__TTA-H9;s__															15.6193	15.4458				15.5608
bins.224_k127_184753_14	ProdMAG025								d__Bacteria;p__Bacteroidota;c__Bacteroidia;o__Bacteroidales;f__TTA-H9;g__TTA-H9;s__		14.5154	14.7897													14.4986	14.715
bins.224_k127_318031_6	ProdMAG025								d__Bacteria;p__Bacteroidota;c__Bacteroidia;o__Bacteroidales;f__TTA-H9;g__TTA-H9;s__															16.423	15.5303	15.7957			15.483
bins.224_k127_380983_29	ProdMAG025	K00611	ornithine carbamoyltransferase [EC:2.1.3.3]				Aspartate/ornithine carbamoyltransferase, Asp/Orn binding domain [PF00185.26]; Aspartate/ornithine carbamoyltransferase, carbamoyl-P binding domain [PF02729.23]		d__Bacteria;p__Bacteroidota;c__Bacteroidia;o__Bacteroidales;f__TTA-H9;g__TTA-H9;s__																			15.1593	15.2827
bins.224_k127_572971_12	ProdMAG025						Family of unknown function (DUF6232) [PF19744.1]		d__Bacteria;p__Bacteroidota;c__Bacteroidia;o__Bacteroidales;f__TTA-H9;g__TTA-H9;s__		16.9795	17.208	17.2746	17.19		17.4439		16.8285	16.826	18.0327	15.6031				17.1539	17.6311	18.3428	18.575		17.6097
bins.224_k127_786429_114	ProdMAG025						FKBP-type peptidyl-prolyl cis-trans isomerase [PF00254.30]		d__Bacteria;p__Bacteroidota;c__Bacteroidia;o__Bacteroidales;f__TTA-H9;g__TTA-H9;s__																	16.389	16.2956	16.9036
bins.224_k127_786429_230	ProdMAG025						RNA recognition motif. (a.k.a. RRM, RBD, or RNP domain) [PF00076.24]; RNA recognition motif. (a.k.a. RRM, RBD, or RNP domain) [PF13893.8]		d__Bacteria;p__Bacteroidota;c__Bacteroidia;o__Bacteroidales;f__TTA-H9;g__TTA-H9;s__		15.3079							15.3213	14.9677											15.3012
bins.224_k127_864097_5	ProdMAG025						Outer membrane protein beta-barrel domain [PF13568.8]		d__Bacteria;p__Bacteroidota;c__Bacteroidia;o__Bacteroidales;f__TTA-H9;g__TTA-H9;s__								15.3436							15.3297	15.5576				15.2718
bins.224_k127_90334_55	ProdMAG025						Carboxypeptidase regulatory-like domain [PF13620.8]; Secretion system C-terminal sorting domain [PF18962.2]; FlgD Ig-like domain [PF13860.8]; CarboxypepD_reg-like domain [PF13715.8]		d__Bacteria;p__Bacteroidota;c__Bacteroidia;o__Bacteroidales;f__TTA-H9;g__TTA-H9;s__															15.9278	15.4872				15.6299
bins.94_k127_1281932_4	ProdMAG026	K21573	TonB-dependent starch-binding outer membrane protein SusC	MER0133171	I39	MER0133171 - family I39 unassigned peptidase inhibitors (Dyadobacter fermentans) [I39.UPW]#I39#{inhibitor unit: 62-256}~source GEBA2500511296~	TonB dependent receptor [PF00593.26]; CarboxypepD_reg-like domain [PF13715.8]; TonB-dependent Receptor Plug Domain [PF07715.17]; Carboxypeptidase regulatory-like domain [PF13620.8]		d__Bacteria;p__Bacteroidota;c__Bacteroidia;o__Bacteroidales;f__UBA932;g__DMER64;s__DMER64 sp002305545	16.3959		15.3126		16.1213			15.7737							16.9351	15.8875	15.0611			15.8597
bins.94_k127_842913_21	ProdMAG026	K21573	TonB-dependent starch-binding outer membrane protein SusC	MER0197008	I39	MER0197008 - family I39 unassigned peptidase inhibitors (Spirosoma linguale) [I39.UPW]#I39#{inhibitor unit: 102-317}~source ADB42486~	TonB dependent receptor [PF00593.26]; CarboxypepD_reg-like domain [PF13715.8]; TonB-dependent Receptor Plug Domain [PF07715.17]		d__Bacteria;p__Bacteroidota;c__Bacteroidia;o__Bacteroidales;f__UBA932;g__DMER64;s__DMER64 sp002305545	16.4823				15.2655			16.2971						15.9229	16.5989	15.8333	15.8629			15.9149
bins.94_k127_1586251_5	ProdMAG026						Carboxypeptidase regulatory-like domain [PF13620.8]; CarboxypepD_reg-like domain [PF13715.8]		d__Bacteria;p__Bacteroidota;c__Bacteroidia;o__Bacteroidales;f__UBA932;g__DMER64;s__DMER64 sp002305545	16.0934				15.2497			15.8068						15.0198	15.9781	14.8981	14.6885			15.2094
bins.94_k127_1281932_3	ProdMAG026	K21572	starch-binding outer membrane protein, SusD/RagB family				Starch-binding associating with outer membrane [PF14322.8]; SusD family [PF07980.13]		d__Bacteria;p__Bacteroidota;c__Bacteroidia;o__Bacteroidales;f__UBA932;g__DMER64;s__DMER64 sp002305545	16.5013							16.2608							16.527	15.7404
bins.94_k127_2312586_19	ProdMAG026								d__Bacteria;p__Bacteroidota;c__Bacteroidia;o__Bacteroidales;f__UBA932;g__DMER64;s__DMER64 sp002305545		15.5317		15.0141	15.5283			15.2237	15.3741										15.0414
bins.157_k127_274213_2	ProdMAG027	K21573	TonB-dependent starch-binding outer membrane protein SusC	MER0057022	I39	MER0057022 - family I39 unassigned peptidase inhibitors (Chitinophaga pinensis) [I39.UPW]#I39#{inhibitor unit: 75-245}~source GEBA2500543183~	TonB dependent receptor [PF00593.26]; CarboxypepD_reg-like domain [PF13715.8]; TonB-dependent Receptor Plug Domain [PF07715.17]		d__Bacteria;p__Bacteroidota;c__Bacteroidia;o__Bacteroidales;f__Prolixibacteraceae;g__;s__								15.6967						15.9866	15.5757	15.2517
bins.157_k127_1068553_21	ProdMAG027			MER0089706	I39	MER0089706 - family I39 unassigned peptidase inhibitors (Spirosoma linguale) [I39.UPW]#I39#{inhibitor unit: 70-232}~source GEBA2500533864~	CarboxypepD_reg-like domain [PF13715.8]; TonB-dependent Receptor Plug Domain [PF07715.17]		d__Bacteria;p__Bacteroidota;c__Bacteroidia;o__Bacteroidales;f__Prolixibacteraceae;g__;s__	16.2864	15.8969	16.0133		15.8097		16.229			16.3468		15.9175		16.9927	16.3188	16.5455	15.8097			15.9483
bins.157_k127_411348_5	ProdMAG027	K21573	TonB-dependent starch-binding outer membrane protein SusC	MER0119910	I39	MER0119910 - family I39 unassigned peptidase inhibitors (Spirosoma linguale) [I39.UPW]#I39#{inhibitor unit: 75-234}~source GEBA2500530552~	CarboxypepD_reg-like domain [PF13715.8]; TonB dependent receptor [PF00593.26]; Carboxypeptidase regulatory-like domain [PF13620.8]		d__Bacteria;p__Bacteroidota;c__Bacteroidia;o__Bacteroidales;f__Prolixibacteraceae;g__;s__	17.9237	16.5605	16.7134		16.6318	16.9748	16.7273	16.8585		16.512		16.6521	17.0505	17.7279	17.0124	17.0071	16.7139			16.3294	16.3026
bins.157_k127_226268_4	ProdMAG027	K21573	TonB-dependent starch-binding outer membrane protein SusC	MER0119910	I39	MER0119910 - family I39 unassigned peptidase inhibitors (Spirosoma linguale) [I39.UPW]#I39#{inhibitor unit: 75-234}~source GEBA2500530552~	CarboxypepD_reg-like domain [PF13715.8]; TonB dependent receptor [PF00593.26]		d__Bacteria;p__Bacteroidota;c__Bacteroidia;o__Bacteroidales;f__Prolixibacteraceae;g__;s__		15.0229			15.5389	15.55								15.4817		14.8612
bins.157_k127_1085309_57	ProdMAG027	K21573	TonB-dependent starch-binding outer membrane protein SusC	MER0129419	I39	MER0129419 - family I39 unassigned peptidase inhibitors (Pedobacter heparinus) [I39.UPW]#I39#{inhibitor unit: 17-183}~source GEBA2500403930~	TonB dependent receptor [PF00593.26]; TonB-dependent Receptor Plug Domain [PF07715.17]		d__Bacteria;p__Bacteroidota;c__Bacteroidia;o__Bacteroidales;f__Prolixibacteraceae;g__;s__	15.5652					15.2695	14.6838					14.8732		15.6178		14.6666
bins.157_k127_226268_2	ProdMAG027			MER0133173	I39	MER0133173 - family I39 unassigned peptidase inhibitors (Dyadobacter fermentans) [I39.UPW]#I39#{inhibitor unit: 191-387}~source GEBA2500511309~	TonB dependent receptor [PF00593.26]		d__Bacteria;p__Bacteroidota;c__Bacteroidia;o__Bacteroidales;f__Prolixibacteraceae;g__;s__												14.6617		15.0869
bins.157_k127_411348_7	ProdMAG027			MER0133295	I39	MER0133295 - family I39 unassigned peptidase inhibitors (Dyadobacter fermentans) [I39.UPW]#I39#{inhibitor unit: 72-265}~source GEBA2500513430~	TonB dependent receptor [PF00593.26]		d__Bacteria;p__Bacteroidota;c__Bacteroidia;o__Bacteroidales;f__Prolixibacteraceae;g__;s__	16.5893		16.185		16.0403	16.3882	16.535	15.927				16.318	16.4692	17.1912	16.8148	16.5972	16.0788			15.9369
bins.157_k127_872458_23	ProdMAG027	K21573	TonB-dependent starch-binding outer membrane protein SusC	MER0193923	I39	MER0193923 - family I39 unassigned peptidase inhibitors (Chitinophaga pinensis) [I39.UPW]#I39#{inhibitor unit: 104-263}~source ACU61974~	TonB dependent receptor [PF00593.26]; CarboxypepD_reg-like domain [PF13715.8]; Carboxypeptidase regulatory-like domain [PF13620.8]		d__Bacteria;p__Bacteroidota;c__Bacteroidia;o__Bacteroidales;f__Prolixibacteraceae;g__;s__	15.8115		15.4518		15.6027	15.8109	15.5848			15.1628				15.9288	15.7909	15.8119	15.5599			15.3831
bins.157_k127_1066837_38	ProdMAG027	K21573	TonB-dependent starch-binding outer membrane protein SusC	MER0193973	I39	MER0193973 - family I39 unassigned peptidase inhibitors (Chitinophaga pinensis) [I39.UPW]#I39#{inhibitor unit: 90-283}~source ACU62976~	TonB dependent receptor [PF00593.26]; CarboxypepD_reg-like domain [PF13715.8]		d__Bacteria;p__Bacteroidota;c__Bacteroidia;o__Bacteroidales;f__Prolixibacteraceae;g__;s__	15.4238				15.6872	16.1101								16.0702						15.6653
bins.157_k127_1695524_17	ProdMAG027	K21573	TonB-dependent starch-binding outer membrane protein SusC	MER0196987	I39	MER0196987 - family I39 unassigned peptidase inhibitors (Spirosoma linguale) [I39.UPW]#I39#{inhibitor unit: 81-291}~source ADB37324~	TonB dependent receptor [PF00593.26]; CarboxypepD_reg-like domain [PF13715.8]; TonB-dependent Receptor Plug Domain [PF07715.17]		d__Bacteria;p__Bacteroidota;c__Bacteroidia;o__Bacteroidales;f__Prolixibacteraceae;g__;s__	15.697		15.1339		15.5784	15.6606	15.2186	15.3565				14.4525	15.718	16.1079	15.6384	15.495	15.1239			15.306	14.9014
bins.157_k127_779839_30	ProdMAG027						Oxidoreductase family, NAD-binding Rossmann fold [PF01408.24]; Oxidoreductase family, C-terminal alpha/beta domain [PF02894.19]	GH109 alpha-N-acetylgalactosaminidase (EC 3.2.1.49); beta-N-acetylhexosaminidase (EC 3.2.1.52) [GH109]	d__Bacteria;p__Bacteroidota;c__Bacteroidia;o__Bacteroidales;f__Prolixibacteraceae;g__;s__							16.228					15.8264		17.2129
bins.157_k127_1695524_16	ProdMAG027	K21572	starch-binding outer membrane protein, SusD/RagB family				SusD family [PF07980.13]; Starch-binding associating with outer membrane [PF14322.8]		d__Bacteria;p__Bacteroidota;c__Bacteroidia;o__Bacteroidales;f__Prolixibacteraceae;g__;s__	15.1345				15.4409		15.4682							15.9531	15.2925	15.1089				15.0716
bins.157_k127_1068553_18	ProdMAG027								d__Bacteria;p__Bacteroidota;c__Bacteroidia;o__Bacteroidales;f__Prolixibacteraceae;g__;s__	15.3686		15.1831		15.1076		15.441			15.7419		15.2371		15.4712	14.7702	14.8359					15.3671
bins.157_k127_411348_6	ProdMAG027	K21572	starch-binding outer membrane protein, SusD/RagB family				Starch-binding associating with outer membrane [PF14322.8]; SusD family [PF07980.13]		d__Bacteria;p__Bacteroidota;c__Bacteroidia;o__Bacteroidales;f__Prolixibacteraceae;g__;s__	16.3951	16.2058	16.5704	16.019	16.1378	16.4869	16.5203	16.3134	16.0012	15.7948	15.8664	16.5966	17.0472	17.5593	16.4971	16.2558	16.127		16.0279	16.4277
bins.157_k127_411348_8	ProdMAG027	K21572	starch-binding outer membrane protein, SusD/RagB family				SusD family [PF07980.13]; Starch-binding associating with outer membrane [PF14322.8]		d__Bacteria;p__Bacteroidota;c__Bacteroidia;o__Bacteroidales;f__Prolixibacteraceae;g__;s__	16.4533	15.8887	16.1681		16.2533	15.8934	15.937	16.1484	15.8115	16.2383	15.8647	16.692	17.2071	17.0336	16.2292	16.1066	16.1819		15.4109	15.5134	16.3119
bins.157_k127_1458947_9	ProdMAG027	K03286	OmpA-OmpF porin, OOP family				OmpA family [PF00691.22]; Thrombospondin type 3 repeat [PF02412.20]		d__Bacteria;p__Bacteroidota;c__Bacteroidia;o__Bacteroidales;f__Prolixibacteraceae;g__;s__	16.7501	16.3292	16.8037	15.4737	16.1749	17.0057	16.5667	16.0152	16.2093	16.564	15.277	16.9462	17.2782	16.9995	16.3969	16.6684	16.3849			15.968	16.5712
bins.157_k127_2128242_8	ProdMAG027	K06076	long-chain fatty acid transport protein				Outer membrane protein transport protein (OMPP1/FadL/TodX) [PF03349.18]; Uncharacterised protein family (UPF0164) [PF03687.15]		d__Bacteria;p__Bacteroidota;c__Bacteroidia;o__Bacteroidales;f__Prolixibacteraceae;g__;s__	16.8596					16.0341		16.4665								15.9582				15.4961
bins.157_k127_1085309_56	ProdMAG027	K21572	starch-binding outer membrane protein, SusD/RagB family				SusD family [PF07980.13]; Starch-binding associating with outer membrane [PF14322.8]		d__Bacteria;p__Bacteroidota;c__Bacteroidia;o__Bacteroidales;f__Prolixibacteraceae;g__;s__					16.0619							15.6821		16.4255							16.1905
bins.157_k127_1369967_14	ProdMAG027						Domain of unknown function (DUF5004) [PF16395.7]		d__Bacteria;p__Bacteroidota;c__Bacteroidia;o__Bacteroidales;f__Prolixibacteraceae;g__;s__						16.1387						15.6033	15.468
bins.157_k127_153841_10	ProdMAG027	K03561	biopolymer transport protein ExbB				MotA/TolQ/ExbB proton channel family [PF01618.18]		d__Bacteria;p__Bacteroidota;c__Bacteroidia;o__Bacteroidales;f__Prolixibacteraceae;g__;s__				16.2629			16.2437				16.3416								15.891
bins.157_k127_153841_14	ProdMAG027	K04077	chaperonin GroEL				TCP-1/cpn60 chaperonin family [PF00118.26]		d__Bacteria;p__Bacteroidota;c__Bacteroidia;o__Bacteroidales;f__Prolixibacteraceae;g__;s__						16.4012	16.7688					16.4077		15.7861			15.7075				16.0832
bins.157_k127_25924_7	ProdMAG027						CarboxypepD_reg-like domain [PF13715.8]		d__Bacteria;p__Bacteroidota;c__Bacteroidia;o__Bacteroidales;f__Prolixibacteraceae;g__;s__												15.3805	15.653	15.1771	15.432
bins.157_k127_411348_9	ProdMAG027						Family of unknown function (DUF5627) [PF18620.3]; Domain of unknown function (DUF1735) [PF08522.12]		d__Bacteria;p__Bacteroidota;c__Bacteroidia;o__Bacteroidales;f__Prolixibacteraceae;g__;s__			15.2412		15.0873	15.3048	15.3069	14.6012				15.275	16.087	15.6603	14.7369	15.0959	14.6309
bins.157_k127_76387_2	ProdMAG027								d__Bacteria;p__Bacteroidota;c__Bacteroidia;o__Bacteroidales;f__Prolixibacteraceae;g__;s__		15.4897							15.5514			15.8304		16.124	14.6936	14.961
bins.157_k127_872458_7	ProdMAG027								d__Bacteria;p__Bacteroidota;c__Bacteroidia;o__Bacteroidales;f__Prolixibacteraceae;g__;s__			15.3895		15.1158		15.4974					15.7468		15.397				14.8435			15.6731
bins.99_k127_1478046_9	ProdMAG028			MER0089706	I39	MER0089706 - family I39 unassigned peptidase inhibitors (Spirosoma linguale) [I39.UPW]#I39#{inhibitor unit: 70-232}~source GEBA2500533864~	CarboxypepD_reg-like domain [PF13715.8]; TonB-dependent Receptor Plug Domain [PF07715.17]		d__Bacteria;p__Bacteroidota;c__Bacteroidia;o__Bacteroidales;f__Prolixibacteraceae;g__UBA1413;s__				15.5912	16.3664	16.2145									16.0294	15.5625		16.3258	16.2131	16.8662
bins.99_k127_1076678_34	ProdMAG028	K21573	TonB-dependent starch-binding outer membrane protein SusC	MER0119910	I39	MER0119910 - family I39 unassigned peptidase inhibitors (Spirosoma linguale) [I39.UPW]#I39#{inhibitor unit: 75-234}~source GEBA2500530552~	CarboxypepD_reg-like domain [PF13715.8]; Carboxypeptidase regulatory-like domain [PF13620.8]		d__Bacteria;p__Bacteroidota;c__Bacteroidia;o__Bacteroidales;f__Prolixibacteraceae;g__UBA1413;s__					16.1959										15.3151	15.4236			15.1274	16.3513
bins.99_k127_513394_14	ProdMAG028	K21573	TonB-dependent starch-binding outer membrane protein SusC	MER0129436	I39	MER0129436 - family I39 unassigned peptidase inhibitors (Pedobacter heparinus) [I39.UPW]#I39#{inhibitor unit: 77-257}~source GEBA2500404195~	TonB dependent receptor [PF00593.26]; CarboxypepD_reg-like domain [PF13715.8]; Carboxypeptidase regulatory-like domain [PF13620.8]		d__Bacteria;p__Bacteroidota;c__Bacteroidia;o__Bacteroidales;f__Prolixibacteraceae;g__UBA1413;s__	16.1641			15.9231	16.8554	16.116		15.8949			15.1517	15.6459			16.3972	15.9297	16.025	16.0589	16.2213	17.1471	16.0979
bins.99_k127_1076678_32	ProdMAG028			MER0133295	I39	MER0133295 - family I39 unassigned peptidase inhibitors (Dyadobacter fermentans) [I39.UPW]#I39#{inhibitor unit: 72-265}~source GEBA2500513430~			d__Bacteria;p__Bacteroidota;c__Bacteroidia;o__Bacteroidales;f__Prolixibacteraceae;g__UBA1413;s__	17.3998				18.2753					17.6086		18.0049			18.1009	17.9444	17.1579		18.1013	18.8067	17.4002
bins.99_k127_2349568_79	ProdMAG028	K21573	TonB-dependent starch-binding outer membrane protein SusC	MER0194017	I39	MER0194017 - family I39 unassigned peptidase inhibitors (Chitinophaga pinensis) [I39.UPW]#I39#{inhibitor unit: 175-372}~source ACU63970~	TonB dependent receptor [PF00593.26]; CarboxypepD_reg-like domain [PF13715.8]		d__Bacteria;p__Bacteroidota;c__Bacteroidia;o__Bacteroidales;f__Prolixibacteraceae;g__UBA1413;s__	18.6724			17.0124	18.4764	17.1647		17.711							17.7908	17.324	16.9632	16.7934	16.8512	18.5099	16.7611
bins.99_k127_1452921_24	ProdMAG028	K21573	TonB-dependent starch-binding outer membrane protein SusC	MER0196971	I39	MER0196971 - family I39 unassigned peptidase inhibitors (Spirosoma linguale) [I39.UPW]#I39#{inhibitor unit: 183-357}~source ADB40957~	TonB dependent receptor [PF00593.26]; CarboxypepD_reg-like domain [PF13715.8]; TonB-dependent Receptor Plug Domain [PF07715.17]		d__Bacteria;p__Bacteroidota;c__Bacteroidia;o__Bacteroidales;f__Prolixibacteraceae;g__UBA1413;s__					16.7205	15.5536												15.2606	15.7618	16.4163
bins.99_k127_1887842_9	ProdMAG028	K25010	(4-O-methyl)-D-glucuronate---lignin esterase [EC:3.1.1.117]				alpha-L-rhamnosidase [PF17132.6]; Glycosyl hydrolases family 2, sugar binding domain [PF02837.20]	GH106 alpha-L-rhamnosidase (EC 3.2.1.40); rhamnogalacturonan alpha-L-rhamnohydrolase (EC 3.2.1.174) [GH106]	d__Bacteria;p__Bacteroidota;c__Bacteroidia;o__Bacteroidales;f__Prolixibacteraceae;g__UBA1413;s__												15.4842		15.7836
bins.99_k127_1300226_41	ProdMAG028						Oxidoreductase family, C-terminal alpha/beta domain [PF19051.2]; Oxidoreductase family, NAD-binding Rossmann fold [PF01408.24]; Oxidoreductase family, C-terminal alpha/beta domain [PF02894.19]	GH109 alpha-N-acetylgalactosaminidase (EC 3.2.1.49); beta-N-acetylhexosaminidase (EC 3.2.1.52) [GH109]	d__Bacteria;p__Bacteroidota;c__Bacteroidia;o__Bacteroidales;f__Prolixibacteraceae;g__UBA1413;s__					16.307										15.9176				15.7745	16.828
bins.99_k127_426327_26	ProdMAG028						Secretion system C-terminal sorting domain [PF18962.2]		d__Bacteria;p__Bacteroidota;c__Bacteroidia;o__Bacteroidales;f__Prolixibacteraceae;g__UBA1413;s__	15.6681				16.1244										16.6226	16.134	15.5769			16.624
bins.99_k127_513394_44	ProdMAG028						Carboxypeptidase regulatory-like domain [PF13620.8]; CarboxypepD_reg-like domain [PF13715.8]		d__Bacteria;p__Bacteroidota;c__Bacteroidia;o__Bacteroidales;f__Prolixibacteraceae;g__UBA1413;s__	15.8294			15.2882	16.3048	15.8943		15.455							15.9495	15.535	15.3219	15.5797	15.814	16.4165	15.6481
bins.99_k127_258620_21	ProdMAG028								d__Bacteria;p__Bacteroidota;c__Bacteroidia;o__Bacteroidales;f__Prolixibacteraceae;g__UBA1413;s__	15.8352	15.0478	14.6797					15.8182				14.5789			16.3953	15.719	15.5747
bins.99_k127_2369563_23	ProdMAG028	K03286	OmpA-OmpF porin, OOP family				OmpA family [PF00691.22]		d__Bacteria;p__Bacteroidota;c__Bacteroidia;o__Bacteroidales;f__Prolixibacteraceae;g__UBA1413;s__	16.5953	16.3303	15.8321	15.8229	16.0446	18.1121	14.9097	16.7566	16.0217	15.6176	15.1059	16.6241	17.0415		16.7535	16.7703	16.2724	16.1026	16.2901	16.5868	15.9764
bins.99_k127_143301_22	ProdMAG028								d__Bacteria;p__Bacteroidota;c__Bacteroidia;o__Bacteroidales;f__Prolixibacteraceae;g__UBA1413;s__	17.0014	15.3815	14.7814	14.9081	15.4361	16.3647		16.3206		14.754		16.319			16.9478	16.0251		15.6503	15.5945	16.5935	15.268
bins.99_k127_1064294_10	ProdMAG028						NigD-like C-terminal beta sandwich domain [PF17415.4]; NigD-like N-terminal OB domain [PF12667.9]		d__Bacteria;p__Bacteroidota;c__Bacteroidia;o__Bacteroidales;f__Prolixibacteraceae;g__UBA1413;s__															15.1779		15.1201			15.0946
bins.99_k127_1076678_30	ProdMAG028						Family of unknown function (DUF5627) [PF18620.3]; Domain of unknown function (DUF1735) [PF08522.12]		d__Bacteria;p__Bacteroidota;c__Bacteroidia;o__Bacteroidales;f__Prolixibacteraceae;g__UBA1413;s__				14.9447	15.4433													15.4734	15.5806	15.7361
bins.99_k127_1076678_31	ProdMAG028	K21572	starch-binding outer membrane protein, SusD/RagB family				SusD family [PF07980.13]; Starch-binding associating with outer membrane [PF14322.8]		d__Bacteria;p__Bacteroidota;c__Bacteroidia;o__Bacteroidales;f__Prolixibacteraceae;g__UBA1413;s__				16.1015	16.3038	15.7977					15.5865				15.6184	15.2174	15.0022	16.2098	16.4546	16.432	15.5391
bins.99_k127_1076678_33	ProdMAG028	K21572	starch-binding outer membrane protein, SusD/RagB family				Starch-binding associating with outer membrane [PF14322.8]; SusD family [PF07980.13]		d__Bacteria;p__Bacteroidota;c__Bacteroidia;o__Bacteroidales;f__Prolixibacteraceae;g__UBA1413;s__				16.2911	16.54										16.3357	16.1465		15.7763	16.252	16.9034
bins.99_k127_1199836_21	ProdMAG028	K03773	FKBP-type peptidyl-prolyl cis-trans isomerase FklB [EC:5.2.1.8]				FKBP-type peptidyl-prolyl cis-trans isomerase [PF00254.30]; Domain amino terminal to FKBP-type peptidyl-prolyl isomerase [PF01346.20]		d__Bacteria;p__Bacteroidota;c__Bacteroidia;o__Bacteroidales;f__Prolixibacteraceae;g__UBA1413;s__					15.5017						15.3547							15.7631	15.8249		15.4173
bins.99_k127_1452921_23	ProdMAG028	K21572	starch-binding outer membrane protein, SusD/RagB family				SusD family [PF07980.13]; Starch-binding associating with outer membrane [PF14322.8]		d__Bacteria;p__Bacteroidota;c__Bacteroidia;o__Bacteroidales;f__Prolixibacteraceae;g__UBA1413;s__					15.8													16.0131		16.0407
bins.99_k127_1478046_10	ProdMAG028	K21572	starch-binding outer membrane protein, SusD/RagB family				Starch-binding associating with outer membrane [PF12771.9]; Susd and RagB outer membrane lipoprotein [PF12741.9]		d__Bacteria;p__Bacteroidota;c__Bacteroidia;o__Bacteroidales;f__Prolixibacteraceae;g__UBA1413;s__				15.1179	15.4448	15.11									14.8142	14.5532		15.1133	15.5381	16.0178
bins.99_k127_1478046_11	ProdMAG028								d__Bacteria;p__Bacteroidota;c__Bacteroidia;o__Bacteroidales;f__Prolixibacteraceae;g__UBA1413;s__				15.7176	15.6511	15.678					15.4899							15.9995	16.3647	16.376	15.5968
bins.99_k127_1478046_12	ProdMAG028								d__Bacteria;p__Bacteroidota;c__Bacteroidia;o__Bacteroidales;f__Prolixibacteraceae;g__UBA1413;s__				15.224	15.1978	15.2811					14.8893							15.6396	15.6963	15.5841
bins.99_k127_1718897_31	ProdMAG028						Polymer-forming cytoskeletal [PF04519.15]		d__Bacteria;p__Bacteroidota;c__Bacteroidia;o__Bacteroidales;f__Prolixibacteraceae;g__UBA1413;s__					14.8105														15.1809	15.0452
bins.99_k127_2273213_101	ProdMAG028						Domain of unknown function (DUF4332) [PF14229.8]		d__Bacteria;p__Bacteroidota;c__Bacteroidia;o__Bacteroidales;f__Prolixibacteraceae;g__UBA1413;s__				16.2977	15.9064	15.3789	15.3335				16.1781	15.3811						17.0944	16.5562	15.4911	16.1297
bins.99_k127_2273213_113	ProdMAG028	K00262	glutamate dehydrogenase (NADP+) [EC:1.4.1.4]				Glutamate/Leucine/Phenylalanine/Valine dehydrogenase [PF00208.23]; Glu/Leu/Phe/Val dehydrogenase, dimerisation domain [PF02812.20]		d__Bacteria;p__Bacteroidota;c__Bacteroidia;o__Bacteroidales;f__Prolixibacteraceae;g__UBA1413;s__			17.5238	16.5491	16.6752	17.3618		17.7909				17.4473				17.8791		16.6544	16.5466	17.3592
bins.99_k127_2273213_116	ProdMAG028	K03561	biopolymer transport protein ExbB				MotA/TolQ/ExbB proton channel family [PF01618.18]		d__Bacteria;p__Bacteroidota;c__Bacteroidia;o__Bacteroidales;f__Prolixibacteraceae;g__UBA1413;s__				18.0633	17.2872	17.6588	16.9607				18.1858				17.0094			18.6834	18.9978	18.0762	17.3094
bins.99_k127_2349568_63	ProdMAG028	K03286	OmpA-OmpF porin, OOP family				OmpA family [PF00691.22]		d__Bacteria;p__Bacteroidota;c__Bacteroidia;o__Bacteroidales;f__Prolixibacteraceae;g__UBA1413;s__					15.6283	15.5251														17.0025
bins.99_k127_2349568_80	ProdMAG028	K21572	starch-binding outer membrane protein, SusD/RagB family				Starch-binding associating with outer membrane [PF14322.8]; SusD family [PF07980.13]; Starch-binding associating with outer membrane [PF12771.9]		d__Bacteria;p__Bacteroidota;c__Bacteroidia;o__Bacteroidales;f__Prolixibacteraceae;g__UBA1413;s__				15.3188	16.1238										14.8485	14.3099				15.8416
bins.99_k127_336518_17	ProdMAG028	K03530	DNA-binding protein HU-beta				Bacterial DNA-binding protein [PF00216.23]; HU domain fused to wHTH, Ig, or Glycine-rich motif [PF18291.3]		d__Bacteria;p__Bacteroidota;c__Bacteroidia;o__Bacteroidales;f__Prolixibacteraceae;g__UBA1413;s__				16.1712	17.7222	16.0422												18.3419	17.6949	17.0791	16.8573
bins.99_k127_513394_15	ProdMAG028	K21572	starch-binding outer membrane protein, SusD/RagB family				SusD family [PF07980.13]; Starch-binding associating with outer membrane [PF14322.8]		d__Bacteria;p__Bacteroidota;c__Bacteroidia;o__Bacteroidales;f__Prolixibacteraceae;g__UBA1413;s__				16.0308	16.5051										15.5958			15.888	15.6989	16.7209	15.5111
bins.99_k127_517790_45	ProdMAG028						Domain of unknown function (DUF4890) [PF16231.7]		d__Bacteria;p__Bacteroidota;c__Bacteroidia;o__Bacteroidales;f__Prolixibacteraceae;g__UBA1413;s__				16.3953	17.219	16.5176											16.0465	16.998	17.1309	16.2563	16.6178
bins.99_k127_622654_48	ProdMAG028						Type VI secretion system, TssO [PF17561.4]		d__Bacteria;p__Bacteroidota;c__Bacteroidia;o__Bacteroidales;f__Prolixibacteraceae;g__UBA1413;s__																		15.5927	15.3095
bins.99_k127_938215_24	ProdMAG028								d__Bacteria;p__Bacteroidota;c__Bacteroidia;o__Bacteroidales;f__Prolixibacteraceae;g__UBA1413;s__															15.9308					15.6234
bins.295_k127_474501_9	ProdMAG029	K04564	superoxide dismutase, Fe-Mn family [EC:1.15.1.1]				Iron/manganese superoxide dismutases, C-terminal domain [PF02777.20]; Iron/manganese superoxide dismutases, alpha-hairpin domain [PF00081.24]		d__Bacteria;p__Bacteroidota;c__Bacteroidia;o__Bacteroidales;f__Dysgonomonadaceae;g__Proteiniphilum;s__Proteiniphilum sp002398565	14.9442					15.2282
bins.295_k127_2294397_48	ProdMAG029	K00134	glyceraldehyde 3-phosphate dehydrogenase [EC:1.2.1.12]				Glyceraldehyde 3-phosphate dehydrogenase, C-terminal domain [PF02800.22]; Glyceraldehyde 3-phosphate dehydrogenase, NAD binding domain [PF00044.26]		d__Bacteria;p__Bacteroidota;c__Bacteroidia;o__Bacteroidales;f__Dysgonomonadaceae;g__Proteiniphilum;s__Proteiniphilum sp002398565	15.4378	16.9169	16.8589	16.0119	16.6276	16.6956	16.0804		17.4162	17.0905		16.5158	17.1176	16.0982	15.2248	15.9551	17.0388			15.8993
bins.295_k127_2209543_11	ProdMAG029								d__Bacteria;p__Bacteroidota;c__Bacteroidia;o__Bacteroidales;f__Dysgonomonadaceae;g__Proteiniphilum;s__Proteiniphilum sp002398565	15.9507					16.0438		15.7988							16.8279	15.4784	15.5029
bins.295_k127_247837_20	ProdMAG029								d__Bacteria;p__Bacteroidota;c__Bacteroidia;o__Bacteroidales;f__Dysgonomonadaceae;g__Proteiniphilum;s__Proteiniphilum sp002398565	16.1311	15.4149	15.9424	15.9791	15.6555	15.7871	15.6767	16.5997	15.4109	15.8632	16.2017	15.5512			15.4714	15.416	15.2945	16.5827	15.6096	15.7239	14.9933
bins.295_k127_245763_4	ProdMAG029								d__Bacteria;p__Bacteroidota;c__Bacteroidia;o__Bacteroidales;f__Dysgonomonadaceae;g__Proteiniphilum;s__Proteiniphilum sp002398565	16.1794	15.7226	16.2331		15.7969	15.7457	15.5713	16.2795		15.8629		15.6156	16.0424		15.4556	15.7384	15.8121			15.7826
bins.295_k127_2294397_34	ProdMAG029						NigD-like C-terminal beta sandwich domain [PF17415.4]; NigD-like N-terminal OB domain [PF12667.9]		d__Bacteria;p__Bacteroidota;c__Bacteroidia;o__Bacteroidales;f__Dysgonomonadaceae;g__Proteiniphilum;s__Proteiniphilum sp002398565	16.4578					16.5112		16.625					16.8726		16.1856
bins.295_k127_1302645_25	ProdMAG029						OmpA family [PF00691.22]		d__Bacteria;p__Bacteroidota;c__Bacteroidia;o__Bacteroidales;f__Dysgonomonadaceae;g__Proteiniphilum;s__Proteiniphilum sp002398565	16.8934	16.2938	16.7686	15.8348	16.1729	17.6021	15.9874	17.1736	16.3053	16.1411	15.7158	16.7095	17.5333	16.7199	17.1721	16.7974	16.957		16.1438	16.2063	15.824
bins.295_k127_1835771_2	ProdMAG029	K01966	propionyl-CoA carboxylase beta chain [EC:6.4.1.3 2.1.3.15]				Carboxyl transferase domain [PF01039.24]		d__Bacteria;p__Bacteroidota;c__Bacteroidia;o__Bacteroidales;f__Dysgonomonadaceae;g__Proteiniphilum;s__Proteiniphilum sp002398565		15.5821	15.3276		15.346	16.2405				15.6401		15.973		15.291		15.1821					15.0029
bins.295_k127_2118539_8	ProdMAG029								d__Bacteria;p__Bacteroidota;c__Bacteroidia;o__Bacteroidales;f__Dysgonomonadaceae;g__Proteiniphilum;s__Proteiniphilum sp002398565				15.3616		15.4107												15.4371	15.8298	16.0647
bins.295_k127_2209543_4	ProdMAG029	K00927	phosphoglycerate kinase [EC:2.7.2.3]				Phosphoglycerate kinase [PF00162.21]		d__Bacteria;p__Bacteroidota;c__Bacteroidia;o__Bacteroidales;f__Dysgonomonadaceae;g__Proteiniphilum;s__Proteiniphilum sp002398565					15.2251							15.5663		15.5215
bins.295_k127_247837_1	ProdMAG029	K03561	biopolymer transport protein ExbB				MotA/TolQ/ExbB proton channel family [PF01618.18]		d__Bacteria;p__Bacteroidota;c__Bacteroidia;o__Bacteroidales;f__Dysgonomonadaceae;g__Proteiniphilum;s__Proteiniphilum sp002398565			16.6192	15.8999					15.3932						15.5807						15.5024
bins.295_k127_838306_27	ProdMAG029						Outer membrane protein beta-barrel domain [PF13568.8]; Outer membrane protein beta-barrel domain [PF13505.8]		d__Bacteria;p__Bacteroidota;c__Bacteroidia;o__Bacteroidales;f__Dysgonomonadaceae;g__Proteiniphilum;s__Proteiniphilum sp002398565			14.3047			14.98		14.792							14.2792
MAXBIN.352_k127_1400496_64	ProdMAG030			MER0196976	I39	MER0196976 - family I39 unassigned peptidase inhibitors (Spirosoma linguale) [I39.UPW]#I39#{inhibitor unit: 68-251}~source ADB36271~	TonB dependent receptor [PF00593.26]; CarboxypepD_reg-like domain [PF13715.8]; TonB-dependent Receptor Plug Domain [PF07715.17]		d__Bacteria;p__Bacteroidota;c__Bacteroidia;o__Bacteroidales;f__4484-276;g__;s__		16.4419				16.7723		16.2541							16.6546	16.5335	16.5846	16.2333	16.4772	17.4387	17.584
MAXBIN.352_k127_324064_20	ProdMAG030			MER0469309	M14B	MER0469309 - subfamily M14B non-peptidase homologues (Rhodothermus marinus) [M14.UNB]#M14B#{peptidase unit: 37-118}~source YP_004826127~	CarboxypepD_reg-like domain [PF13715.8]; Carboxypeptidase regulatory-like domain [PF13620.8]; TonB dependent receptor [PF00593.26]; Outer membrane protein beta-barrel family [PF14905.8]		d__Bacteria;p__Bacteroidota;c__Bacteroidia;o__Bacteroidales;f__4484-276;g__;s__																				15.1662	15.3718
MAXBIN.352_k127_1010525_6	ProdMAG030						CarboxypepD_reg-like domain [PF13715.8]; Carboxypeptidase regulatory-like domain [PF13620.8]		d__Bacteria;p__Bacteroidota;c__Bacteroidia;o__Bacteroidales;f__4484-276;g__;s__																16.0166	15.6279		15.8046	16.8039	17.1003
MAXBIN.352_k127_1400496_56	ProdMAG030						Secretion system C-terminal sorting domain [PF18962.2]		d__Bacteria;p__Bacteroidota;c__Bacteroidia;o__Bacteroidales;f__4484-276;g__;s__															15.829	15.8238	15.9979		15.8756	16.5277	17.2866
MAXBIN.352_k127_1400496_65	ProdMAG030	K21572	starch-binding outer membrane protein, SusD/RagB family				Starch-binding associating with outer membrane [PF12771.9]; Susd and RagB outer membrane lipoprotein [PF12741.9]		d__Bacteria;p__Bacteroidota;c__Bacteroidia;o__Bacteroidales;f__4484-276;g__;s__															15.8433	15.8974	15.5746		15.851	16.5152	16.868
MAXBIN.352_k127_1670708_31	ProdMAG030						Outer membrane protein beta-barrel domain [PF13568.8]		d__Bacteria;p__Bacteroidota;c__Bacteroidia;o__Bacteroidales;f__4484-276;g__;s__															15.4858					15.6827	16.5103
MAXBIN.352_k127_1687825_134	ProdMAG030	K21571	starch-binding outer membrane protein SusE/F				Outer membrane protein SusF_SusE [PF16411.7]		d__Bacteria;p__Bacteroidota;c__Bacteroidia;o__Bacteroidales;f__4484-276;g__;s__															15.9828	16.2799	15.9203			16.3306	15.9905
MAXBIN.352_k127_1707126_63	ProdMAG030	K03561	biopolymer transport protein ExbB				MotA/TolQ/ExbB proton channel family [PF01618.18]		d__Bacteria;p__Bacteroidota;c__Bacteroidia;o__Bacteroidales;f__4484-276;g__;s__																		15.6865	15.9711	15.4603	16.5037
MAXBIN.352_k127_1707126_73	ProdMAG030						Tetratricopeptide repeat [PF13424.8]		d__Bacteria;p__Bacteroidota;c__Bacteroidia;o__Bacteroidales;f__4484-276;g__;s__																	14.8732		14.8879	15.0387	16.0132
MAXBIN.352_k127_178942_70	ProdMAG030						ATP synthase alpha/beta family, nucleotide-binding domain [PF00006.27]; ATPsynthase alpha/beta subunit N-term extension [PF16886.7]; ATP synthase alpha/beta family, beta-barrel domain [PF02874.25]		d__Bacteria;p__Bacteroidota;c__Bacteroidia;o__Bacteroidales;f__4484-276;g__;s__												15.8356		18.1833
MAXBIN.352_k127_21202_28	ProdMAG030	K03530	DNA-binding protein HU-beta				Bacterial DNA-binding protein [PF00216.23]; HU domain fused to wHTH, Ig, or Glycine-rich motif [PF18291.3]		d__Bacteria;p__Bacteroidota;c__Bacteroidia;o__Bacteroidales;f__4484-276;g__;s__																	15.624	16.33	16.1756		17.71
MAXBIN.352_k127_643850_4	ProdMAG030	K00262	glutamate dehydrogenase (NADP+) [EC:1.4.1.4]				Glutamate/Leucine/Phenylalanine/Valine dehydrogenase [PF00208.23]; Glu/Leu/Phe/Val dehydrogenase, dimerisation domain [PF02812.20]		d__Bacteria;p__Bacteroidota;c__Bacteroidia;o__Bacteroidales;f__4484-276;g__;s__															15.307	15.8568	16.118	15.8784	15.9925	16.1813	16.8634
MAXBIN.352_k127_668475_59	ProdMAG030	K02358	elongation factor Tu				Elongation factor Tu GTP binding domain [PF00009.29]; Elongation factor Tu C-terminal domain [PF03143.19]; Elongation factor Tu domain 2 [PF03144.27]		d__Bacteria;p__Bacteroidota;c__Bacteroidia;o__Bacteroidales;f__4484-276;g__;s__			15.1917							15.1034	14.939			15.8184							15.406
MAXBIN.352_k127_76100_23	ProdMAG030						Secretion system C-terminal sorting domain [PF18962.2]		d__Bacteria;p__Bacteroidota;c__Bacteroidia;o__Bacteroidales;f__4484-276;g__;s__															14.9559	15.0956	15.6187				16.5685
bins.410_k127_1685478_44	ProdMAG031								d__Bacteria;p__Bacteroidota;c__Bacteroidia;o__Bacteroidales;f__ML635J-15;g__Bact-19;s__Bact-19 sp002412425	17.1708	15.9553	16.9097	16.3265	16.6018	16.4231	16.7856	16.8005	16.3051	15.8767	16.5195	16.2442	16.4109	15.7134	17.5013	17.2968	17.288	15.8773	15.7473	16.8133
bins.410_k127_1073059_12	ProdMAG031								d__Bacteria;p__Bacteroidota;c__Bacteroidia;o__Bacteroidales;f__ML635J-15;g__Bact-19;s__Bact-19 sp002412425							15.4685								14.8679					15.4599
bins.410_k127_129264_25	ProdMAG031								d__Bacteria;p__Bacteroidota;c__Bacteroidia;o__Bacteroidales;f__ML635J-15;g__Bact-19;s__Bact-19 sp002412425		17.1003		16.1345	15.5223	15.685	16.2071		16.415	16.0986	16.596	16.6514			15.919		16.3026	16.6915			15.9452
bins.410_k127_1456174_13	ProdMAG031	K02358	elongation factor Tu				Elongation factor Tu GTP binding domain [PF00009.29]; Elongation factor Tu C-terminal domain [PF03143.19]; Elongation factor Tu domain 2 [PF03144.27]		d__Bacteria;p__Bacteroidota;c__Bacteroidia;o__Bacteroidales;f__ML635J-15;g__Bact-19;s__Bact-19 sp002412425		17.7587	16.9968	16.8886	16.2501		16.9859	17.3529	17.6059	17.1434	17.1177	16.9494	16.6309	17.0629	16.5839	16.7997	17.2092	17.1877	16.8042	15.8809	16.8193
bins.410_k127_1629244_19	ProdMAG031						Fibrobacter succinogenes major domain (Fib_succ_major) [PF09603.12]		d__Bacteria;p__Bacteroidota;c__Bacteroidia;o__Bacteroidales;f__ML635J-15;g__Bact-19;s__Bact-19 sp002412425								15.1749				15.0668			15.2386
bins.410_k127_35381_6	ProdMAG031	K03530	DNA-binding protein HU-beta				Bacterial DNA-binding protein [PF00216.23]		d__Bacteria;p__Bacteroidota;c__Bacteroidia;o__Bacteroidales;f__ML635J-15;g__Bact-19;s__Bact-19 sp002412425		16.1286				16.1403	15.6955		16.3167	15.8232	16.1544	16.6383	15.4024				15.2054	16.4137			15.5384
bins.410_k127_401032_20	ProdMAG031	K00262	glutamate dehydrogenase (NADP+) [EC:1.4.1.4]				Glutamate/Leucine/Phenylalanine/Valine dehydrogenase [PF00208.23]; Glu/Leu/Phe/Val dehydrogenase, dimerisation domain [PF02812.20]		d__Bacteria;p__Bacteroidota;c__Bacteroidia;o__Bacteroidales;f__ML635J-15;g__Bact-19;s__Bact-19 sp002412425													15.423	14.4176
bins.410_k127_838320_16	ProdMAG031						Secretion system C-terminal sorting domain [PF18962.2]		d__Bacteria;p__Bacteroidota;c__Bacteroidia;o__Bacteroidales;f__ML635J-15;g__Bact-19;s__Bact-19 sp002412425															15.5369		14.8753
bins.410_k127_872284_14	ProdMAG031						Secretion system C-terminal sorting domain [PF18962.2]		d__Bacteria;p__Bacteroidota;c__Bacteroidia;o__Bacteroidales;f__ML635J-15;g__Bact-19;s__Bact-19 sp002412425															15.2224	14.6434
bins.4_k127_1232524_2	ProdMAG032	K21573	TonB-dependent starch-binding outer membrane protein SusC	MER0133200	I39	MER0133200 - family I39 unassigned peptidase inhibitors (Dyadobacter fermentans) [I39.UPW]#I39#{inhibitor unit: 195-391}~source GEBA2500511899~	TonB dependent receptor [PF00593.26]; CarboxypepD_reg-like domain [PF13715.8]		d__Bacteria;p__Bacteroidota;c__Bacteroidia;o__Bacteroidales;f__Tannerellaceae;g__;s__														15.2965	14.8613	14.6361
bins.4_k127_1235722_12	ProdMAG032	K00262	glutamate dehydrogenase (NADP+) [EC:1.4.1.4]				Glutamate/Leucine/Phenylalanine/Valine dehydrogenase [PF00208.23]; Glu/Leu/Phe/Val dehydrogenase, dimerisation domain [PF02812.20]		d__Bacteria;p__Bacteroidota;c__Bacteroidia;o__Bacteroidales;f__Tannerellaceae;g__;s__	15.8325	16.0939	15.9788	15.6928		16.1034	15.7		15.706		15.6704	15.8582					16.1927	15.1049	15.884		15.9259
bins.4_k127_497141_9	ProdMAG032						Tetratricopeptide repeat [PF13429.8]		d__Bacteria;p__Bacteroidota;c__Bacteroidia;o__Bacteroidales;f__Tannerellaceae;g__;s__							14.8757					14.722		14.7785
bins.270_k127_729947_113	ProdMAG033						FAD binding domain [PF00890.26]; Fumarate reductase flavoprotein C-term [PF02910.22]		d__Bacteria;p__Bacteroidota;c__Bacteroidia;o__Bacteroidales;f__Paludibacteraceae;g__W0P28-013;s__	15.3908		14.8692		15.714	15.044	15.2859					15.6506	14.6738	15.6307	15.3146	15.2089				15.6077
bins.270_k127_1328501_17	ProdMAG033								d__Bacteria;p__Bacteroidota;c__Bacteroidia;o__Bacteroidales;f__Paludibacteraceae;g__W0P28-013;s__												16.8834	17.9183	17.6819						17.3665	17.3613
bins.270_k127_1328501_21	ProdMAG033	K01448	N-acetylmuramoyl-L-alanine amidase [EC:3.5.1.28]				Domain of unknown function (DUF4623) [PF15416.8]; N-acetylmuramoyl-L-alanine amidase [PF01520.20]; Carboxypeptidase regulatory-like domain [PF13620.8]; SdrD B-like domain [PF17210.5]		d__Bacteria;p__Bacteroidota;c__Bacteroidia;o__Bacteroidales;f__Paludibacteraceae;g__W0P28-013;s__													15.2795	15.2674
bins.270_k127_1367540_28	ProdMAG033						Calcineurin-like phosphoesterase [PF00149.30]; Secretion system C-terminal sorting domain [PF18962.2]; Purple acid Phosphatase, N-terminal domain [PF16656.7]		d__Bacteria;p__Bacteroidota;c__Bacteroidia;o__Bacteroidales;f__Paludibacteraceae;g__W0P28-013;s__													15.0078	15.1349
bins.270_k127_1701456_56	ProdMAG033	K01448	N-acetylmuramoyl-L-alanine amidase [EC:3.5.1.28]				N-acetylmuramoyl-L-alanine amidase [PF01520.20]; Domain of unknown function (DUF4623) [PF15416.8]		d__Bacteria;p__Bacteroidota;c__Bacteroidia;o__Bacteroidales;f__Paludibacteraceae;g__W0P28-013;s__													15.2947	15.4013
bins.163_k127_862613_57	ProdMAG034						FlgD Ig-like domain [PF13860.8]		d__Bacteria;p__Bacteroidota;c__Kapabacteria;o__Kapabacteriales;f__;g__;s__	14.9441				14.955									15.1045	14.9615	14.9107
bins.163_k127_1983135_72	ProdMAG034						Secretion system C-terminal sorting domain [PF18962.2]		d__Bacteria;p__Bacteroidota;c__Kapabacteria;o__Kapabacteriales;f__;g__;s__	15.2477				15.374									14.8704	15.0465					15.1244
bins.163_k127_872510_26	ProdMAG034						Secretion system C-terminal sorting domain [PF18962.2]		d__Bacteria;p__Bacteroidota;c__Kapabacteria;o__Kapabacteriales;f__;g__;s__	15.2808				14.8506									14.9496	15.5376	15.1741	14.8918			14.9323
bins.163_k127_872510_29	ProdMAG034						Photosynthesis system II assembly factor YCF48 [PF14870.8]; Sortilin, neurotensin receptor 3, [PF15902.7]		d__Bacteria;p__Bacteroidota;c__Kapabacteria;o__Kapabacteriales;f__;g__;s__	16.0604		16.0393		15.949			15.9355			15.5156	15.7722	15.6146	15.7866	16.4163	16.1423	15.9094		15.3872	15.9027
bins.163_k127_872510_28	ProdMAG034						FlgD Ig-like domain [PF13860.8]; Secretion system C-terminal sorting domain [PF18962.2]		d__Bacteria;p__Bacteroidota;c__Kapabacteria;o__Kapabacteriales;f__;g__;s__	16.4585				15.6197									15.7172	16.1103	15.6136	15.7524			15.676
bins.163_k127_378965_1	ProdMAG034								d__Bacteria;p__Bacteroidota;c__Kapabacteria;o__Kapabacteriales;f__;g__;s__															16.6424	16.1349
bins.163_k127_872510_22	ProdMAG034								d__Bacteria;p__Bacteroidota;c__Kapabacteria;o__Kapabacteriales;f__;g__;s__														15.1141	15.2816					14.7516
bins.233_k127_706786_3	ProdMAG036	K21573	TonB-dependent starch-binding outer membrane protein SusC	MER0128830	I39	MER0128830 - family I39 unassigned peptidase inhibitors (Spirosoma linguale) [I39.UPW]#I39#{inhibitor unit: 71-268}~source GEBA2500529659~	TonB dependent receptor [PF00593.26]; CarboxypepD_reg-like domain [PF13715.8]; Carboxypeptidase regulatory-like domain [PF13620.8]		d__Bacteria;p__Bacteroidota;c__Bacteroidia;o__Bacteroidales;f__Dysgonomonadaceae;g__Petrimonas;s__	17.0213							16.8028	16.2761						17.4571	16.9825	16.6305			17.0547
bins.233_k127_1698571_3	ProdMAG036	K21573	TonB-dependent starch-binding outer membrane protein SusC	MER0133187	I39	MER0133187 - family I39 unassigned peptidase inhibitors (Dyadobacter fermentans) [I39.UPW]#I39#{inhibitor unit: 207-405}~source GEBA2500511496~	TonB dependent receptor [PF00593.26]; CarboxypepD_reg-like domain [PF13715.8]; TonB-dependent Receptor Plug Domain [PF07715.17]; Carboxypeptidase regulatory-like domain [PF13620.8]		d__Bacteria;p__Bacteroidota;c__Bacteroidia;o__Bacteroidales;f__Dysgonomonadaceae;g__Petrimonas;s__	17.3209	16.0377	15.676		15.47			17.2453	16.1608	15.8388		15.6539			17.7382	16.963	16.5412	16.2626	15.9993	16.6637
bins.233_k127_1606757_17	ProdMAG036	K21573	TonB-dependent starch-binding outer membrane protein SusC	MER0133200	I39	MER0133200 - family I39 unassigned peptidase inhibitors (Dyadobacter fermentans) [I39.UPW]#I39#{inhibitor unit: 195-391}~source GEBA2500511899~	TonB dependent receptor [PF00593.26]; CarboxypepD_reg-like domain [PF13715.8]; Carboxypeptidase regulatory-like domain [PF13620.8]		d__Bacteria;p__Bacteroidota;c__Bacteroidia;o__Bacteroidales;f__Dysgonomonadaceae;g__Petrimonas;s__	15.9833							15.904				15.4277			15.7111	15.3755
bins.233_k127_695935_2	ProdMAG036	K21573	TonB-dependent starch-binding outer membrane protein SusC	MER0197005	I39	MER0197005 - family I39 unassigned peptidase inhibitors (Spirosoma linguale) [I39.UPW]#I39#{inhibitor unit: 78-264}~source ADB42001~	TonB dependent receptor [PF00593.26]; CarboxypepD_reg-like domain [PF13715.8]; TonB-dependent Receptor Plug Domain [PF07715.17]; Carboxypeptidase regulatory-like domain [PF13620.8]		d__Bacteria;p__Bacteroidota;c__Bacteroidia;o__Bacteroidales;f__Dysgonomonadaceae;g__Petrimonas;s__				15.7865	15.6819	16.1249	15.1857		15.0223	15.2114	15.6072	15.3434	15.5173	15.5372	15.1374	15.2282	15.2141	15.814	15.8644	16.1504	14.9188
bins.233_k127_1606757_18	ProdMAG036	K21572	starch-binding outer membrane protein, SusD/RagB family				SusD family [PF07980.13]; Starch-binding associating with outer membrane [PF14322.8]		d__Bacteria;p__Bacteroidota;c__Bacteroidia;o__Bacteroidales;f__Dysgonomonadaceae;g__Petrimonas;s__	15.3658					15.9691		15.5756				15.6989	15.7425	15.2596	15.543
bins.233_k127_24229_22	ProdMAG036								d__Bacteria;p__Bacteroidota;c__Bacteroidia;o__Bacteroidales;f__Dysgonomonadaceae;g__Petrimonas;s__	15.4154							15.6115							16.2909	15.8601	16.6677			15.0267
bins.233_k127_1486520_19	ProdMAG036	K06076	long-chain fatty acid transport protein				Outer membrane protein transport protein (OMPP1/FadL/TodX) [PF03349.18]; Uncharacterised protein family (UPF0164) [PF03687.15]		d__Bacteria;p__Bacteroidota;c__Bacteroidia;o__Bacteroidales;f__Dysgonomonadaceae;g__Petrimonas;s__	15.7449							16.1403					15.6067		16.5129	15.8401	15.8678		14.4015	15.4667
bins.233_k127_985869_2	ProdMAG036	K21572	starch-binding outer membrane protein, SusD/RagB family				SusD family [PF07980.13]; Starch-binding associating with outer membrane [PF14322.8]		d__Bacteria;p__Bacteroidota;c__Bacteroidia;o__Bacteroidales;f__Dysgonomonadaceae;g__Petrimonas;s__	15.8443														15.8342	15.5049
bins.233_k127_862262_5	ProdMAG036	K03832	periplasmic protein TonB				Gram-negative bacterial TonB protein C-terminal [PF03544.16]		d__Bacteria;p__Bacteroidota;c__Bacteroidia;o__Bacteroidales;f__Dysgonomonadaceae;g__Petrimonas;s__	15.9779	16.048	16.0869			16.9207	15.9408	16.2847	16.3998	15.8244		16.6689		15.6557	15.7989	15.3501	15.8974				15.873
bins.233_k127_985869_1	ProdMAG036						TonB dependent receptor [PF00593.26]		d__Bacteria;p__Bacteroidota;c__Bacteroidia;o__Bacteroidales;f__Dysgonomonadaceae;g__Petrimonas;s__	16.4853														15.4407	15.1367
bins.233_k127_632919_3	ProdMAG036						Protein of unknown function (DUF3575) [PF12099.10]		d__Bacteria;p__Bacteroidota;c__Bacteroidia;o__Bacteroidales;f__Dysgonomonadaceae;g__Petrimonas;s__	16.5185											15.6227	15.3454		16.0532
bins.233_k127_1698571_4	ProdMAG036	K21572	starch-binding outer membrane protein, SusD/RagB family				SusD family [PF07980.13]; Starch-binding associating with outer membrane [PF14322.8]		d__Bacteria;p__Bacteroidota;c__Bacteroidia;o__Bacteroidales;f__Dysgonomonadaceae;g__Petrimonas;s__	16.6206		15.8336					16.5281	15.5705						17.0877	16.5177	16.3732	16.3883	16.0204	16.2993
bins.233_k127_24229_21	ProdMAG036						CarboxypepD_reg-like domain [PF13715.8]; Carboxypeptidase regulatory-like domain [PF13620.8]		d__Bacteria;p__Bacteroidota;c__Bacteroidia;o__Bacteroidales;f__Dysgonomonadaceae;g__Petrimonas;s__	16.7114	15.8386	15.5406			15.8722		16.8666	15.9674	15.7346		15.5791	15.8084		17.0008	16.476	16.2027			15.9858	16.151
bins.233_k127_1403234_11	ProdMAG036	K03530	DNA-binding protein HU-beta				Bacterial DNA-binding protein [PF00216.23]; HU domain fused to wHTH, Ig, or Glycine-rich motif [PF18291.3]		d__Bacteria;p__Bacteroidota;c__Bacteroidia;o__Bacteroidales;f__Dysgonomonadaceae;g__Petrimonas;s__	16.874	17.1846	16.0891			17.4722	16.4274	16.9665	17.5238	16.4209		17.0887			16.4359	16.1421	16.5698	17.5512	16.3832	16.2278	16.1628
bins.233_k127_1140102_10	ProdMAG036						OmpA family [PF00691.22]		d__Bacteria;p__Bacteroidota;c__Bacteroidia;o__Bacteroidales;f__Dysgonomonadaceae;g__Petrimonas;s__	17.1714	15.903	15.7975			15.8418		17.4302	15.9698			15.8108	16.5791		17.5605	16.6107	16.4752			17.1876
bins.233_k127_862262_9	ProdMAG036	K03561	biopolymer transport protein ExbB				MotA/TolQ/ExbB proton channel family [PF01618.18]		d__Bacteria;p__Bacteroidota;c__Bacteroidia;o__Bacteroidales;f__Dysgonomonadaceae;g__Petrimonas;s__	17.7958	16.9538	18.1077	17.6725	17.2095	17.1161	17.3256	18.132	16.716	17.5497	17.7845	18.1177	17.8965	16.4727	18.7568	18.1639	17.2686	18.088	18.1347	18.2081	17.3426
bins.233_k127_1009166_4	ProdMAG036						Oxidoreductase family, NAD-binding Rossmann fold [PF01408.24]; Oxidoreductase family, C-terminal alpha/beta domain [PF02894.19]; Dihydrodipicolinate reductase, N-terminus [PF01113.22]		d__Bacteria;p__Bacteroidota;c__Bacteroidia;o__Bacteroidales;f__Dysgonomonadaceae;g__Petrimonas;s__												14.9346	15.6483		14.4594		14.1632
bins.233_k127_101197_6	ProdMAG036	K02879	large subunit ribosomal protein L17				Ribosomal protein L17 [PF01196.21]		d__Bacteria;p__Bacteroidota;c__Bacteroidia;o__Bacteroidales;f__Dysgonomonadaceae;g__Petrimonas;s__									14.8335			15.4449
bins.233_k127_101197_8	ProdMAG036	K02986	small subunit ribosomal protein S4				Ribosomal protein S4/S9 N-terminal domain [PF00163.21]; S4 domain [PF01479.27]		d__Bacteria;p__Bacteroidota;c__Bacteroidia;o__Bacteroidales;f__Dysgonomonadaceae;g__Petrimonas;s__				16.1448	15.2888	17.155	16.3317		17.4326	16.865	16.2783	16.8405						16.1942			16.2482
bins.233_k127_1014729_9	ProdMAG036								d__Bacteria;p__Bacteroidota;c__Bacteroidia;o__Bacteroidales;f__Dysgonomonadaceae;g__Petrimonas;s__							14.8749				14.6856	15.3138						15.6051
bins.233_k127_1273097_19	ProdMAG036	K02867	large subunit ribosomal protein L11				Ribosomal protein L11, RNA binding domain [PF00298.21]; Ribosomal protein L11, N-terminal domain [PF03946.16]		d__Bacteria;p__Bacteroidota;c__Bacteroidia;o__Bacteroidales;f__Dysgonomonadaceae;g__Petrimonas;s__		16.2066	16.1725			16.8131			16.3123			16.2379	15.7					15.7357
bins.233_k127_1273097_22	ProdMAG036	K02358	elongation factor Tu				Elongation factor Tu GTP binding domain [PF00009.29]; Elongation factor Tu C-terminal domain [PF03143.19]; Elongation factor Tu domain 2 [PF03144.27]		d__Bacteria;p__Bacteroidota;c__Bacteroidia;o__Bacteroidales;f__Dysgonomonadaceae;g__Petrimonas;s__		15.7204	15.0571	15.8759			16.2509		15.6979	15.9742	15.802	15.7084		16.5466				16.0467			16.6274
bins.233_k127_2327275_1	ProdMAG036						Beta-ketoacyl synthase, N-terminal domain [PF00109.28]		d__Bacteria;p__Bacteroidota;c__Bacteroidia;o__Bacteroidales;f__Dysgonomonadaceae;g__Petrimonas;s__												15.3364	15.3586
bins.233_k127_2351009_22	ProdMAG036								d__Bacteria;p__Bacteroidota;c__Bacteroidia;o__Bacteroidales;f__Dysgonomonadaceae;g__Petrimonas;s__															15.6714					15.5013
bins.233_k127_435388_10	ProdMAG036	K03111	single-strand DNA-binding protein				Single-strand binding protein family [PF00436.27]		d__Bacteria;p__Bacteroidota;c__Bacteroidia;o__Bacteroidales;f__Dysgonomonadaceae;g__Petrimonas;s__		16.3573				17.1019			16.5242			17.4165	18.4904
bins.233_k127_695935_3	ProdMAG036	K03772	FKBP-type peptidyl-prolyl cis-trans isomerase FkpA [EC:5.2.1.8]				FKBP-type peptidyl-prolyl cis-trans isomerase [PF00254.30]; Domain amino terminal to FKBP-type peptidyl-prolyl isomerase [PF01346.20]		d__Bacteria;p__Bacteroidota;c__Bacteroidia;o__Bacteroidales;f__Dysgonomonadaceae;g__Petrimonas;s__		15.8374	15.5437		15.8381	15.9666	16.359		16.2197	16.0687		17.0195						15.7031			15.966
bins.233_k127_706786_4	ProdMAG036	K21572	starch-binding outer membrane protein, SusD/RagB family				Starch-binding associating with outer membrane [PF14322.8]; SusD family [PF07980.13]; Starch-binding associating with outer membrane [PF12771.9]		d__Bacteria;p__Bacteroidota;c__Bacteroidia;o__Bacteroidales;f__Dysgonomonadaceae;g__Petrimonas;s__															15.543	14.9466	14.9372			15.1298
bins.233_k127_758790_5	ProdMAG036								d__Bacteria;p__Bacteroidota;c__Bacteroidia;o__Bacteroidales;f__Dysgonomonadaceae;g__Petrimonas;s__												16.0483		15.8251
bins.233_k127_841627_6	ProdMAG036								d__Bacteria;p__Bacteroidota;c__Bacteroidia;o__Bacteroidales;f__Dysgonomonadaceae;g__Petrimonas;s__								15.467							15.1435	15.073
bins.233_k127_919774_3	ProdMAG036	K00262	glutamate dehydrogenase (NADP+) [EC:1.4.1.4]				Glutamate/Leucine/Phenylalanine/Valine dehydrogenase [PF00208.23]; Glu/Leu/Phe/Val dehydrogenase, dimerisation domain [PF02812.20]		d__Bacteria;p__Bacteroidota;c__Bacteroidia;o__Bacteroidales;f__Dysgonomonadaceae;g__Petrimonas;s__																14.4585	15.1607			14.9372
bins.282_k127_1026358_4	ProdMAG037						Major fimbrial subunit protein type IV, Fimbrillin, C-terminal [PF15495.8]		d__Bacteria;p__Bacteroidota;c__Bacteroidia;o__Bacteroidales;f__Dysgonomonadaceae;g__Proteiniphilum;s__Proteiniphilum sp002410345					15.2619	15.124						15.909		15.2385
bins.282_k127_1082761_5	ProdMAG037						OmpA family [PF00691.22]		d__Bacteria;p__Bacteroidota;c__Bacteroidia;o__Bacteroidales;f__Dysgonomonadaceae;g__Proteiniphilum;s__Proteiniphilum sp002410345						15.4331						15.5753	16.5061	15.374
bins.282_k127_1675059_4	ProdMAG037								d__Bacteria;p__Bacteroidota;c__Bacteroidia;o__Bacteroidales;f__Dysgonomonadaceae;g__Proteiniphilum;s__Proteiniphilum sp002410345				16.2211	16.0121	16.7259	15.7013				15.8863	16.5664	16.9895	16.604		15.6818		16.094	16.1603	16.9293	15.6137
bins.282_k127_1721194_7	ProdMAG037	K00053	ketol-acid reductoisomerase [EC:1.1.1.86]				Acetohydroxy acid isomeroreductase, NADPH-binding domain [PF07991.14]; Acetohydroxy acid isomeroreductase, catalytic domain [PF01450.21]		d__Bacteria;p__Bacteroidota;c__Bacteroidia;o__Bacteroidales;f__Dysgonomonadaceae;g__Proteiniphilum;s__Proteiniphilum sp002410345			15.868	15.746										16.1382		15.5093	15.3325
bins.282_k127_1934455_5	ProdMAG037	K11381	2-oxoisovalerate dehydrogenase E1 component [EC:1.2.4.4]				Dehydrogenase E1 component [PF00676.22]; Transketolase, pyrimidine binding domain [PF02779.26]; Transketolase, C-terminal domain [PF02780.22]		d__Bacteria;p__Bacteroidota;c__Bacteroidia;o__Bacteroidales;f__Dysgonomonadaceae;g__Proteiniphilum;s__Proteiniphilum sp002410345												15.6523		15.764
bins.199_k127_1732407_1	ProdMAG038	K21573	TonB-dependent starch-binding outer membrane protein SusC	MER0133149	I39	MER0133149 - family I39 unassigned peptidase inhibitors (Dyadobacter fermentans) [I39.UPW]#I39#{inhibitor unit: 178-387}~source GEBA2500510795~	TonB dependent receptor [PF00593.26]; CarboxypepD_reg-like domain [PF13715.8]; TonB-dependent Receptor Plug Domain [PF07715.17]		d__Bacteria;p__Bacteroidota;c__Bacteroidia;o__Bacteroidales;f__BBW3;g__UBA1064;s__UBA1064 sp002316235								15.4254							15.9184	15.9714	15.9116			16.1233
bins.199_k127_42894_2	ProdMAG038	K03530	DNA-binding protein HU-beta				Bacterial DNA-binding protein [PF00216.23]; HU domain fused to wHTH, Ig, or Glycine-rich motif [PF18291.3]		d__Bacteria;p__Bacteroidota;c__Bacteroidia;o__Bacteroidales;f__BBW3;g__UBA1064;s__UBA1064 sp002316235	15.9126	16.657				17.533		16.8268	17.261	17.0094		15.9346			16.6797	16.7377	17.6676	17.947	17.9599	17.627
bins.199_k127_2298708_22	ProdMAG038						Carboxypeptidase regulatory-like domain [PF13620.8]; CarboxypepD_reg-like domain [PF13715.8]		d__Bacteria;p__Bacteroidota;c__Bacteroidia;o__Bacteroidales;f__BBW3;g__UBA1064;s__UBA1064 sp002316235	16.2022					15.9823		16.15	15.7116	15.9242		15.818			16.8547	16.8435	16.745	16.258	16.3961	17.045
bins.199_k127_1023278_4	ProdMAG038	K00262	glutamate dehydrogenase (NADP+) [EC:1.4.1.4]				Glutamate/Leucine/Phenylalanine/Valine dehydrogenase [PF00208.23]; Glu/Leu/Phe/Val dehydrogenase, dimerisation domain [PF02812.20]		d__Bacteria;p__Bacteroidota;c__Bacteroidia;o__Bacteroidales;f__BBW3;g__UBA1064;s__UBA1064 sp002316235		15.898	15.8743	15.5152		16.0359	15.7049		15.4969	15.4666	15.2741	15.6332			15.9351	16.0502	15.7308	15.6476	15.5755	15.6932	15.8871
bins.199_k127_1058356_4	ProdMAG038								d__Bacteria;p__Bacteroidota;c__Bacteroidia;o__Bacteroidales;f__BBW3;g__UBA1064;s__UBA1064 sp002316235																		15.6873	15.5707
bins.199_k127_1733063_14	ProdMAG038								d__Bacteria;p__Bacteroidota;c__Bacteroidia;o__Bacteroidales;f__BBW3;g__UBA1064;s__UBA1064 sp002316235																15.9309		16.0954	16.2003
bins.199_k127_185793_4	ProdMAG038	K03561	biopolymer transport protein ExbB				MotA/TolQ/ExbB proton channel family [PF01618.18]		d__Bacteria;p__Bacteroidota;c__Bacteroidia;o__Bacteroidales;f__BBW3;g__UBA1064;s__UBA1064 sp002316235															15.0188	15.1774	15.2389		15.5545	15.7147
bins.199_k127_811916_6	ProdMAG038	K00262	glutamate dehydrogenase (NADP+) [EC:1.4.1.4]				Glutamate/Leucine/Phenylalanine/Valine dehydrogenase [PF00208.23]; Glu/Leu/Phe/Val dehydrogenase, dimerisation domain [PF02812.20]		d__Bacteria;p__Bacteroidota;c__Bacteroidia;o__Bacteroidales;f__BBW3;g__UBA1064;s__UBA1064 sp002316235		17.2554	17.0852	16.5598	16.4041	17.8411	16.3296		16.9447	16.7378	16.3611			15.9331	17.8888	17.5996	17.8883	16.6693		17.7634	16.5638
bins.368_k127_867217_4	ProdMAG039	K21573	TonB-dependent starch-binding outer membrane protein SusC	MER0197000	I39	MER0197000 - family I39 unassigned peptidase inhibitors (Spirosoma linguale) [I39.UPW]#I39#{inhibitor unit: 70-247}~source ADB39042~	TonB dependent receptor [PF00593.26]; CarboxypepD_reg-like domain [PF13715.8]; TonB-dependent Receptor Plug Domain [PF07715.17]; Carboxypeptidase regulatory-like domain [PF13620.8]		d__Bacteria;p__Bacteroidota;c__Bacteroidia;o__Bacteroidales;f__VadinHA17;g__LD21;s__					14.857	15.0431	15.8444						14.5281							15.1048	16.0977
bins.368_k127_2320459_9	ProdMAG039	K03046	DNA-directed RNA polymerase subunit beta' [EC:2.7.7.6]				RNA polymerase Rpb1, domain 5 [PF04998.19]; RNA polymerase Rpb1, domain 1 [PF04997.14]; RNA polymerase Rpb1, domain 2 [PF00623.22]; RNA polymerase Rpb1, domain 3 [PF04983.20]; RNA polymerase Rpb1, domain 4 [PF05000.19]		d__Bacteria;p__Bacteroidota;c__Bacteroidia;o__Bacteroidales;f__VadinHA17;g__LD21;s__					16.3681		16.3743			16.5704		16.1829		17.7044	15.9967	16.5304	15.57
bins.368_k127_252502_15	ProdMAG039						Bacterial DNA-binding protein [PF00216.23]		d__Bacteria;p__Bacteroidota;c__Bacteroidia;o__Bacteroidales;f__VadinHA17;g__LD21;s__							15.7378		16.216			15.958				14.998					16.3359
bins.68_k127_203431_9	ProdMAG041						Domain of unknown function (DUF4623) [PF15416.8]; Domain of unknown function (DUF4957) [PF16318.7]; Secretion system C-terminal sorting domain [PF18962.2]		d__Bacteria;p__Bacteroidota;c__Bacteroidia;o__Bacteroidales;f__Prolixibacteraceae;g__UBA1413;s__UBA1413 sp002304925					15.302														15.2631	15.4817
bins.126_k127_556912_21	ProdMAG042	K00134	glyceraldehyde 3-phosphate dehydrogenase [EC:1.2.1.12]				Glyceraldehyde 3-phosphate dehydrogenase, C-terminal domain [PF02800.22]; Glyceraldehyde 3-phosphate dehydrogenase, NAD binding domain [PF00044.26]		d__Bacteria;p__Bdellovibrionota_C;c__UBA2361;o__UBA2361;f__;g__;s__		16.648							16.9678	16.4387						15.6566	16.4807
bins.43_k127_1871280_2	ProdMAG043	K03530	DNA-binding protein HU-beta				Bacterial DNA-binding protein [PF00216.23]		d__Bacteria;p__Caldatribacteriota;c__Caldatribacteriia;o__Caldatribacteriales;f__UBA8910;g__UBA8910;s__	15.4871	16.3879					15.9605	16.0422	16.6705	16.6179	15.896	16.3149					16.3134	16.249	15.8777	15.5185	16.6415
bins.43_k127_1184372_1	ProdMAG043	K10439	ribose transport system substrate-binding protein				Periplasmic binding protein domain [PF13407.8]		d__Bacteria;p__Caldatribacteriota;c__Caldatribacteriia;o__Caldatribacteriales;f__UBA8910;g__UBA8910;s__	15.5089		15.65		15.2767		15.7996							15.8023	15.6125	15.9918	16.1191		15.5684	15.9148
bins.43_k127_1054135_4	ProdMAG043						Bacterial extracellular solute-binding protein [PF01547.27]; Bacterial extracellular solute-binding protein [PF13416.8]		d__Bacteria;p__Caldatribacteriota;c__Caldatribacteriia;o__Caldatribacteriales;f__UBA8910;g__UBA8910;s__	15.5117	15.4632	15.5994	15.5823	15.393	15.8642	15.9804	15.7688	15.5885	15.4516	15.5448	15.2997	15.4533	16.2919	15.8904	15.6581	16.1408	15.475	15.8992	15.8449	15.9947
bins.43_k127_814488_3	ProdMAG043	K02027	multiple sugar transport system substrate-binding protein				Bacterial extracellular solute-binding protein [PF01547.27]; Bacterial extracellular solute-binding protein [PF13416.8]		d__Bacteria;p__Caldatribacteriota;c__Caldatribacteriia;o__Caldatribacteriales;f__UBA8910;g__UBA8910;s__	15.6582				15.1231		15.0044							15.7375	15.6876	15.4665	14.948			14.9926	15.2841
bins.43_k127_1543261_2	ProdMAG043	K02058	simple sugar transport system substrate-binding protein				Periplasmic binding protein domain [PF13407.8]		d__Bacteria;p__Caldatribacteriota;c__Caldatribacteriia;o__Caldatribacteriales;f__UBA8910;g__UBA8910;s__	15.8816														16.0355	15.5322				15.7274
bins.43_k127_161164_3	ProdMAG043	K10559	rhamnose transport system substrate-binding protein				Periplasmic binding protein domain [PF13407.8]		d__Bacteria;p__Caldatribacteriota;c__Caldatribacteriia;o__Caldatribacteriales;f__UBA8910;g__UBA8910;s__		15.9788	16.0497				16.2746	15.8861	16.2536								16.2882			15.9316
bins.43_k127_247523_3	ProdMAG043	K02058	simple sugar transport system substrate-binding protein				Periplasmic binding protein domain [PF13407.8]		d__Bacteria;p__Caldatribacteriota;c__Caldatribacteriia;o__Caldatribacteriales;f__UBA8910;g__UBA8910;s__					15.3363									15.5585	15.4427	15.4517	15.4621
bins.43_k127_273501_2	ProdMAG043						Periplasmic binding protein domain [PF13407.8]		d__Bacteria;p__Caldatribacteriota;c__Caldatribacteriia;o__Caldatribacteriales;f__UBA8910;g__UBA8910;s__						15.4236	15.5175				15.59			15.3417		14.5822	15.5199		15.5042		15.366
bins.445_k127_385764_2	ProdMAG044	K10439	ribose transport system substrate-binding protein				Periplasmic binding protein domain [PF13407.8]; Periplasmic binding proteins and sugar binding domain of LacI family [PF00532.23]		d__Bacteria;p__Caldatribacteriota;c__Caldatribacteriia;o__Caldatribacteriales;f__UBA8910;g__UBA8910;s__	15.4126		15.8468	16.2041		16.2779	16.5292	16.0317	15.7488	15.4645	16.2005			16.3746	15.5031	15.8581	16.7394		16.6875	15.8432	16.3505
bins.445_k127_1499262_11	ProdMAG044	K10559	rhamnose transport system substrate-binding protein				Periplasmic binding protein domain [PF13407.8]; Periplasmic binding proteins and sugar binding domain of LacI family [PF00532.23]		d__Bacteria;p__Caldatribacteriota;c__Caldatribacteriia;o__Caldatribacteriales;f__UBA8910;g__UBA8910;s__							15.4562							16.0319			15.4985			15.712
bins.445_k127_2286655_15	ProdMAG044	K10559	rhamnose transport system substrate-binding protein				Periplasmic binding protein domain [PF13407.8]		d__Bacteria;p__Caldatribacteriota;c__Caldatribacteriia;o__Caldatribacteriales;f__UBA8910;g__UBA8910;s__											15.3358			14.7892					15.2327	14.8482	14.8143
bins.445_k127_60642_1	ProdMAG044								d__Bacteria;p__Caldatribacteriota;c__Caldatribacteriia;o__Caldatribacteriales;f__UBA8910;g__UBA8910;s__														15.2348	14.985				14.7984	15.0609
bins.63_k127_473056_5	ProdMAG045	K01999	branched-chain amino acid transport system substrate-binding protein				Periplasmic binding protein [PF13458.8]; Periplasmic binding protein domain [PF13433.8]		d__Bacteria;p__Chloroflexota;c__Anaerolineae;o__Anaerolineales;f__Anaerolineaceae;g__T78;s__	16.7216		16.2824				15.134							15.0838	16.5748	16.7992	16.0142			16.4976	16.2794
bins.63_k127_1823251_7	ProdMAG045	K07335	basic membrane protein A and related proteins				ABC transporter substrate-binding protein PnrA-like [PF02608.16]		d__Bacteria;p__Chloroflexota;c__Anaerolineae;o__Anaerolineales;f__Anaerolineaceae;g__T78;s__	16.8113	16.1084	17.0484	16.1395	16.489	17.2819	16.8625	16.9122	16.3226	15.91	15.6099	16.6044	17.0548	17.3314	17.3215	17.3842	16.9161	15.5111	16.0735	17.2627	16.4925
bins.63_k127_1744325_31	ProdMAG045						Bacterial extracellular solute-binding protein [PF13416.8]; Bacterial extracellular solute-binding protein [PF01547.27]		d__Bacteria;p__Chloroflexota;c__Anaerolineae;o__Anaerolineales;f__Anaerolineaceae;g__T78;s__	17.0137	15.6518	16.34	16.1992	16.3025	16.731	16.1681	16.8499	15.7389	15.7866	16.3734	16.7401	17.1311	17.4568	16.7795	16.8583	16.1187	16.2657	16.4639	16.5724	16.543
bins.63_k127_515774_15	ProdMAG045	K07335	basic membrane protein A and related proteins				ABC transporter substrate-binding protein PnrA-like [PF02608.16]		d__Bacteria;p__Chloroflexota;c__Anaerolineae;o__Anaerolineales;f__Anaerolineaceae;g__T78;s__	17.0277		17.3521	16.1238	16.8829	17.3532	17.1749	16.8128				16.5782	17.4651	17.1706	17.395	17.3967	16.9522		16.5534	17.5489	16.4307
bins.63_k127_1669354_7	ProdMAG045						PTS system mannose/fructose/sorbose family IID component [PF03613.16]		d__Bacteria;p__Chloroflexota;c__Anaerolineae;o__Anaerolineales;f__Anaerolineaceae;g__T78;s__	17.4328	16.9431	17.4595	17.5755	17.346	17.4158	17.3573	17.2508	16.5253	17.2219	17.3152	18.1352	16.8101	16.4945	17.565	17.7611	17.1779	17.0537	17.2518	17.5342	17.4397
bins.63_k127_765712_1	ProdMAG045						Protein of unknown function (DUF3798) [PF12683.9]		d__Bacteria;p__Chloroflexota;c__Anaerolineae;o__Anaerolineales;f__Anaerolineaceae;g__T78;s__	17.8094	16.8758	17.4346	17.0556	17.4354	17.8583	17.5188	17.6257	16.9482	16.9918	16.6632	17.6411	18.0218	17.9636	17.5583	17.8195	17.2653	16.4557	16.8496	17.51	17.475
bins.63_k127_1142703_8	ProdMAG045						Bacterial extracellular solute-binding proteins, family 5 Middle [PF00496.24]		d__Bacteria;p__Chloroflexota;c__Anaerolineae;o__Anaerolineales;f__Anaerolineaceae;g__T78;s__			17.7744	17.4995		19.2238		18.3289			16.9604	18.2506	19.8622	18.884	17.5998	17.4569	17.8424		17.0034	17.7607
bins.63_k127_1339040_7	ProdMAG045	K00831	phosphoserine aminotransferase [EC:2.6.1.52]				Aminotransferase class-V [PF00266.21]		d__Bacteria;p__Chloroflexota;c__Anaerolineae;o__Anaerolineales;f__Anaerolineaceae;g__T78;s__					14.9281							15.6074	15.5423	15.7179		15.2893
bins.63_k127_158531_5	ProdMAG045						Putative cyclase [PF04199.15]		d__Bacteria;p__Chloroflexota;c__Anaerolineae;o__Anaerolineales;f__Anaerolineaceae;g__T78;s__													16.5994	15.9713
bins.63_k127_176334_17	ProdMAG045	K00819	ornithine--oxo-acid transaminase [EC:2.6.1.13]				Aminotransferase class-III [PF00202.23]		d__Bacteria;p__Chloroflexota;c__Anaerolineae;o__Anaerolineales;f__Anaerolineaceae;g__T78;s__													15.9324	15.6252
bins.63_k127_1871734_10	ProdMAG045						Molybdopterin-binding domain of aldehyde dehydrogenase [PF02738.20]; Aldehyde oxidase and xanthine dehydrogenase, a/b hammerhead domain [PF01315.24]		d__Bacteria;p__Chloroflexota;c__Anaerolineae;o__Anaerolineales;f__Anaerolineaceae;g__T78;s__			15.5101				15.1082					15.5206		15.943	15.3998	15.6098	15.5529			15.3529
bins.63_k127_2285629_7	ProdMAG045	K00058	D-3-phosphoglycerate dehydrogenase / 2-oxoglutarate reductase [EC:1.1.1.95 1.1.1.399]				D-isomer specific 2-hydroxyacid dehydrogenase, NAD binding domain [PF02826.21]; D-isomer specific 2-hydroxyacid dehydrogenase, catalytic domain [PF00389.32]; Alanine dehydrogenase/PNT, C-terminal domain [PF01262.23]; S-adenosyl-L-homocysteine hydrolase, NAD binding domain [PF00670.23]		d__Bacteria;p__Chloroflexota;c__Anaerolineae;o__Anaerolineales;f__Anaerolineaceae;g__T78;s__			15.573		16.0283	15.5378	15.3155					15.7805	15.7135	16.3011		15.2813	14.6248			15.1216
bins.63_k127_359497_2	ProdMAG045	K01006	pyruvate, orthophosphate dikinase [EC:2.7.9.1]				PEP-utilising enzyme, PEP-binding domain [PF02896.20]; Pyruvate phosphate dikinase, AMP/ATP-binding domain [PF01326.21]; PEP-utilising enzyme, mobile domain [PF00391.25]		d__Bacteria;p__Chloroflexota;c__Anaerolineae;o__Anaerolineales;f__Anaerolineaceae;g__T78;s__		15.7073	15.0582											14.906			15.6024
bins.63_k127_378108_8	ProdMAG045	K01938	formate--tetrahydrofolate ligase [EC:6.3.4.3]				Formate--tetrahydrofolate ligase [PF01268.21]		d__Bacteria;p__Chloroflexota;c__Anaerolineae;o__Anaerolineales;f__Anaerolineaceae;g__T78;s__		16.1623	16.3033						15.886	16.182						16.27	16.362		15.5279
bins.63_k127_7444_2	ProdMAG045	K00615	transketolase [EC:2.2.1.1]				Transketolase, thiamine diphosphate binding domain [PF00456.23]; Transketolase, pyrimidine binding domain [PF02779.26]; Transketolase, C-terminal domain [PF02780.22]; Dehydrogenase E1 component [PF00676.22]		d__Bacteria;p__Chloroflexota;c__Anaerolineae;o__Anaerolineales;f__Anaerolineaceae;g__T78;s__													15.3136	15.6113
MAXBIN.014_k127_25154_4	ProdMAG046			MER0132404	S09X	MER0132404 - family S9 non-peptidase homologues (Conexibacter woesei) [S09.UNW]#S09X#{peptidase unit: 89-290}~source GEBA2500368428~	Oligogalacturonate lyase [PF14583.8]; Dipeptidyl peptidase IV (DPP IV) N-terminal region [PF00930.23]; Eukaryotic translation initiation factor eIF2A [PF08662.13]		d__Bacteria;p__Chloroflexota;c__Anaerolineae;o__Anaerolineales;f__Anaerolineaceae;g__49-20;s__	17.6184	16.9988	17.3021					17.7752	17.2221	16.5787					18.179	18.1751	17.9389			16.4
MAXBIN.014_k127_1684653_3	ProdMAG046	K03040	DNA-directed RNA polymerase subunit alpha [EC:2.7.7.6]				RNA polymerase Rpb3/RpoA insert domain [PF01000.28]; RNA polymerase Rpb3/Rpb11 dimerisation domain [PF01193.26]; Bacterial RNA polymerase, alpha chain C terminal domain [PF03118.17]		d__Bacteria;p__Chloroflexota;c__Anaerolineae;o__Anaerolineales;f__Anaerolineaceae;g__49-20;s__	14.8547	16.1237							16.1196	16.3868		16.3187		16.5308	15.242
MAXBIN.014_k127_2276331_3	ProdMAG046						Dak1 domain [PF02733.19]; DAK2 domain [PF02734.19]		d__Bacteria;p__Chloroflexota;c__Anaerolineae;o__Anaerolineales;f__Anaerolineaceae;g__49-20;s__	15.9752		15.6297					15.8667							16.1674	16.0086	15.6289			15.3803
MAXBIN.014_k127_239005_1	ProdMAG046						Chitobiase/beta-hexosaminidase C-terminal domain [PF13290.8]; Fn3 associated [PF13287.8]; Lamin Tail Domain [PF00932.21]		d__Bacteria;p__Chloroflexota;c__Anaerolineae;o__Anaerolineales;f__Anaerolineaceae;g__49-20;s__	16.5711	15.5176	15.7171		16.2988	15.4618	15.6157	16.0623	15.2218	15.5564	14.8344	15.2793	15.5299	16.6221	16.804	16.8574	16.8389			16.2663	15.0928
MAXBIN.014_k127_1075217_1	ProdMAG046						Bacterial extracellular solute-binding proteins, family 5 Middle [PF00496.24]		d__Bacteria;p__Chloroflexota;c__Anaerolineae;o__Anaerolineales;f__Anaerolineaceae;g__49-20;s__	16.7273		16.1193		15.3056			16.4109	15.7898	15.4095				15.1759	16.9237	17.0773	15.9493			15.8031
MAXBIN.014_k127_826744_1	ProdMAG046	K02027	multiple sugar transport system substrate-binding protein				Bacterial extracellular solute-binding protein [PF13416.8]; Bacterial extracellular solute-binding protein [PF01547.27]; Bacterial extracellular solute-binding protein [PF13343.8]		d__Bacteria;p__Chloroflexota;c__Anaerolineae;o__Anaerolineales;f__Anaerolineaceae;g__49-20;s__	17.1083	16.251	16.6147			16.0978	15.2946	17.0067	16.7803	15.8157		15.7118			17.1621	17.1528	16.837			16.1735
MAXBIN.014_k127_1721397_3	ProdMAG046	K10232	alpha-glucoside transport system substrate-binding protein						d__Bacteria;p__Chloroflexota;c__Anaerolineae;o__Anaerolineales;f__Anaerolineaceae;g__49-20;s__	17.1529	16.6395	17.4831	16.0068	15.7445	16.0926	16.0804	17.3402	16.8782	16.1389		15.7248	15.9661	16.1832	18.097	18.1456	17.8495		16.347	17.1026	15.7981
MAXBIN.014_k127_139802_8	ProdMAG046						Bacterial extracellular solute-binding proteins, family 5 Middle [PF00496.24]		d__Bacteria;p__Chloroflexota;c__Anaerolineae;o__Anaerolineales;f__Anaerolineaceae;g__49-20;s__	17.5281	16.6394	17.6541	16.8318	16.7557	16.5057	16.3784	17.2323	16.7301	16.3102	16.3936	16.1524		16.6998	18.8808	18.6285	18.0928	16.2881	16.6254	17.6124	15.4708
MAXBIN.014_k127_62928_3	ProdMAG046						Bacterial extracellular solute-binding proteins, family 5 Middle [PF00496.24]		d__Bacteria;p__Chloroflexota;c__Anaerolineae;o__Anaerolineales;f__Anaerolineaceae;g__49-20;s__	18.0773	16.1705	17.277	15.8032	16.7506		16.0913	17.836	16.253	16.6268	15.2761	15.9196	15.8697	16.4377	18.2167	18.0444	16.9397		16.1069	17.2839	16.2087
MAXBIN.014_k127_2276331_1	ProdMAG046	K00864	glycerol kinase [EC:2.7.1.30]				FGGY family of carbohydrate kinases, N-terminal domain [PF00370.23]; FGGY family of carbohydrate kinases, C-terminal domain [PF02782.18]		d__Bacteria;p__Chloroflexota;c__Anaerolineae;o__Anaerolineales;f__Anaerolineaceae;g__49-20;s__	18.3682	19.3741	19.2586	17.8129	18.346	18.4325	17.9075	18.8379	19.2321	18.6722	17.4309	18.1925	18.1183	18.0342	18.7763	19.2871	19.6955	17.2746	17.9836	18.1384	17.8579
MAXBIN.016_k127_945440_8	ProdMAG047			MER0128399	S09X	MER0128399 - family S9 unassigned peptidases (Halomicrobium mukohataei) [S09.UPW]#S09X#{peptidase unit: 35-266}~source GEBA2500519471~	Acetyl xylan esterase (AXE1) [PF05448.14]; Abhydrolase family [PF12715.9]; Serine aminopeptidase, S33 [PF12146.10]; Esterase FrsA-like [PF06500.13]; X-Pro dipeptidyl-peptidase (S15 family) [PF02129.20]; alpha/beta hydrolase fold [PF00561.22]; Prolyl oligopeptidase family [PF00326.23]; Chlorophyllase enzyme [PF12740.9]; Dienelactone hydrolase family [PF01738.20]; Platelet-activating factor acetylh…		d__Bacteria;p__Chloroflexota;c__Anaerolineae;o__Anaerolineales;f__Anaerolineaceae;g__Longilinea;s__		15.6896						15.9081							15.8215	15.4246	15.6954
MAXBIN.016_k127_1538280_1	ProdMAG047			MER0155407	S10	MER0155407 - family S10 unassigned peptidases (Chloroflexus sp. Y-400-fl) [S10.UPW]#S10#{peptidase unit: 33-493}~source ACM52825~	Serine carboxypeptidase [PF00450.24]		d__Bacteria;p__Chloroflexota;c__Anaerolineae;o__Anaerolineales;f__Anaerolineaceae;g__Longilinea;s__															15.3223	15.2278
MAXBIN.016_k127_16614_21	ProdMAG047	K02004	putative ABC transport system permease protein	MER0195797	M28A	MER0195797 - subfamily M28A non-peptidase homologues (Leptolyngbya sp. PCC 7375) [M28.UNA]#M28A#{peptidase unit: 46-192}~source ZP_18908651~	Peptidase family M28 [PF04389.19]; Domain of unknown function (DUF4910) [PF16254.7]		d__Bacteria;p__Chloroflexota;c__Anaerolineae;o__Anaerolineales;f__Anaerolineaceae;g__Longilinea;s__	15.2432														16.2275	15.1889
MAXBIN.016_k127_821625_6	ProdMAG047	K08602	oligoendopeptidase F [EC:3.4.24.-]	MER1191223	M03B	MER1191223 - subfamily M3B unassigned peptidases () [M03.UPB]#M03B#{peptidase unit: 284-563}~source PKO08254~	Peptidase family M3 [PF01432.22]; Oligopeptidase F [PF08439.12]		d__Bacteria;p__Chloroflexota;c__Anaerolineae;o__Anaerolineales;f__Anaerolineaceae;g__Longilinea;s__			14.0285												14.5429	14.4979	14.2153
MAXBIN.016_k127_2132576_23	ProdMAG047						Carbohydrate family 9 binding domain-like [PF06452.13]	CBM9 Modules of approx. 170 residues found so far only in xylanases. The cellulose-binding function has been demonstrated in one case. [CBM9]	d__Bacteria;p__Chloroflexota;c__Anaerolineae;o__Anaerolineales;f__Anaerolineaceae;g__Longilinea;s__		16.7044							16.5417	16.6058							16.8207
MAXBIN.016_k127_164467_22	ProdMAG047	K03072	preprotein translocase subunit SecD				Protein export membrane protein [PF02355.18]		d__Bacteria;p__Chloroflexota;c__Anaerolineae;o__Anaerolineales;f__Anaerolineaceae;g__Longilinea;s__	14.9717														15.1902	14.9152
MAXBIN.016_k127_1218911_8	ProdMAG047	K10907	aminotransferase [EC:2.6.1.-]				Aminotransferase class I and II [PF00155.23]; DegT/DnrJ/EryC1/StrS aminotransferase family [PF01041.19]; Cys/Met metabolism PLP-dependent enzyme [PF01053.22]; Orn/Lys/Arg decarboxylase, major domain [PF01276.22]		d__Bacteria;p__Chloroflexota;c__Anaerolineae;o__Anaerolineales;f__Anaerolineaceae;g__Longilinea;s__	15.5176	15.6237	15.434					15.8523	15.4103	15.4395					15.6262	15.8087	15.8622
MAXBIN.016_k127_1680750_8	ProdMAG047						Flavin containing amine oxidoreductase [PF01593.26]; Pyridine nucleotide-disulphide oxidoreductase [PF07992.16]; NAD(P)-binding Rossmann-like domain [PF13450.8]; Pyridine nucleotide-disulphide oxidoreductase [PF13738.8]; Flavin-binding monooxygenase-like [PF00743.21]		d__Bacteria;p__Chloroflexota;c__Anaerolineae;o__Anaerolineales;f__Anaerolineaceae;g__Longilinea;s__	15.631		15.076					15.7269							15.7525	15.4794
MAXBIN.016_k127_1841889_22	ProdMAG047	K01006	pyruvate, orthophosphate dikinase [EC:2.7.9.1]				PEP-utilising enzyme, PEP-binding domain [PF02896.20]; Pyruvate phosphate dikinase, AMP/ATP-binding domain [PF01326.21]; PEP-utilising enzyme, mobile domain [PF00391.25]		d__Bacteria;p__Chloroflexota;c__Anaerolineae;o__Anaerolineales;f__Anaerolineaceae;g__Longilinea;s__	15.7759	15.4781	15.7404					15.7748	15.3049	15.0089					15.375	15.3877	15.5531
MAXBIN.016_k127_939139_10	ProdMAG047						Periplasmic binding protein [PF13458.8]; Receptor family ligand binding region [PF01094.30]; Periplasmic binding protein domain [PF13433.8]		d__Bacteria;p__Chloroflexota;c__Anaerolineae;o__Anaerolineales;f__Anaerolineaceae;g__Longilinea;s__	15.7843							15.0888							16.1111	15.9898	15.5435			15.0127
MAXBIN.016_k127_23774_1	ProdMAG047	K00831	phosphoserine aminotransferase [EC:2.6.1.52]						d__Bacteria;p__Chloroflexota;c__Anaerolineae;o__Anaerolineales;f__Anaerolineaceae;g__Longilinea;s__	16.2591														17.0366	17.2257	17.6329
MAXBIN.016_k127_1841889_14	ProdMAG047	K03737	pyruvate-ferredoxin/flavodoxin oxidoreductase [EC:1.2.7.1 1.2.7.-]				Pyruvate flavodoxin/ferredoxin oxidoreductase, thiamine diP-bdg [PF01855.21]; 4Fe-4S double cluster binding domain [PF13484.8]; Pyruvate ferredoxin/flavodoxin oxidoreductase [PF01558.20]; Pyruvate:ferredoxin oxidoreductase core domain II [PF17147.6]; Domain of unknown function [PF10371.11]; 4Fe-4S dicluster domain [PF13237.8]; 4Fe-4S dicluster domain [PF12838.9]; 4Fe-4S dicluster domain [PF14697.…		d__Bacteria;p__Chloroflexota;c__Anaerolineae;o__Anaerolineales;f__Anaerolineaceae;g__Longilinea;s__	16.3362	16.0377	16.151					16.2977	15.9389	16.2915					16.1108	16.1428	16.342
MAXBIN.016_k127_1225760_2	ProdMAG047						Sulfatase-modifying factor enzyme 1 [PF03781.18]		d__Bacteria;p__Chloroflexota;c__Anaerolineae;o__Anaerolineales;f__Anaerolineaceae;g__Longilinea;s__	16.5396	16.788	16.999					17.0495	16.6687	16.8804					17.1988	17.1618	16.7537		15.2938	15.4134
MAXBIN.016_k127_1866457_7	ProdMAG047	K09807	uncharacterized protein				Protein of unknown function (DUF541) [PF04402.16]		d__Bacteria;p__Chloroflexota;c__Anaerolineae;o__Anaerolineales;f__Anaerolineaceae;g__Longilinea;s__	16.7043	16.1329	16.1498					17.0207	16.2634	15.7422					17.3213	16.6409	16.3295
MAXBIN.016_k127_937082_47	ProdMAG047						4Fe-4S dicluster domain [PF12838.9]; 4Fe-4S dicluster domain [PF13187.8]; 4Fe-4S dicluster domain [PF13237.8]; 4Fe-4S dicluster domain [PF13247.8]; 4Fe-4S dicluster domain [PF14697.8]; 4Fe-4S binding domain [PF00037.29]; 4Fe-4S dicluster domain [PF13534.8]; 4Fe-4S dicluster domain [PF13183.8]; 4Fe-4S binding domain [PF12797.9]		d__Bacteria;p__Chloroflexota;c__Anaerolineae;o__Anaerolineales;f__Anaerolineaceae;g__Longilinea;s__	16.7899	17.4019	16.0115					17.5128	17.447	16.3349					16.7595	16.6831	17.3763
MAXBIN.016_k127_2135847_4	ProdMAG047	K02035	peptide/nickel transport system substrate-binding protein				Bacterial extracellular solute-binding proteins, family 5 Middle [PF00496.24]		d__Bacteria;p__Chloroflexota;c__Anaerolineae;o__Anaerolineales;f__Anaerolineaceae;g__Longilinea;s__	16.8038		16.146												17.002	16.9563	16.5341
MAXBIN.016_k127_1840926_15	ProdMAG047						Bacterial extracellular solute-binding protein [PF01547.27]		d__Bacteria;p__Chloroflexota;c__Anaerolineae;o__Anaerolineales;f__Anaerolineaceae;g__Longilinea;s__	16.8414	16.3925	17.1946					16.9515	16.6406	16.3312					17.3158	17.6839	17.313			15.7879	15.648
MAXBIN.016_k127_1165697_6	ProdMAG047						Oxidoreductase molybdopterin binding domain [PF00174.21]		d__Bacteria;p__Chloroflexota;c__Anaerolineae;o__Anaerolineales;f__Anaerolineaceae;g__Longilinea;s__	17.0794	16.2929	17.0649					17.3445	16.9025						17.6714	18.0032	17.8387
MAXBIN.016_k127_2186135_12	ProdMAG047	K00058	D-3-phosphoglycerate dehydrogenase / 2-oxoglutarate reductase [EC:1.1.1.95 1.1.1.399]				D-isomer specific 2-hydroxyacid dehydrogenase, NAD binding domain [PF02826.21]; D-isomer specific 2-hydroxyacid dehydrogenase, catalytic domain [PF00389.32]		d__Bacteria;p__Chloroflexota;c__Anaerolineae;o__Anaerolineales;f__Anaerolineaceae;g__Longilinea;s__	17.2675	16.8923	17.4554		15.8413	16.1171		17.351	17.1714	16.6058					17.5322	18.0562	17.9149		16.005	16.2551
MAXBIN.016_k127_2161265_7	ProdMAG047						Aminotransferase class-III [PF00202.23]		d__Bacteria;p__Chloroflexota;c__Anaerolineae;o__Anaerolineales;f__Anaerolineaceae;g__Longilinea;s__	17.2692							17.1583							16.7857	16.7446	16.4189
MAXBIN.016_k127_1663969_20	ProdMAG047	K07335	basic membrane protein A and related proteins				ABC transporter substrate-binding protein PnrA-like [PF02608.16]		d__Bacteria;p__Chloroflexota;c__Anaerolineae;o__Anaerolineales;f__Anaerolineaceae;g__Longilinea;s__	17.4855	16.0897	16.8354	16.2466				17.1562	16.1894	16.2491					17.4824	17.3663	16.9137			16.1525
MAXBIN.016_k127_618278_13	ProdMAG047	K15580	oligopeptide transport system substrate-binding protein				Bacterial extracellular solute-binding proteins, family 5 Middle [PF00496.24]		d__Bacteria;p__Chloroflexota;c__Anaerolineae;o__Anaerolineales;f__Anaerolineaceae;g__Longilinea;s__	17.6359	16.4457	17.1764					17.1545	16.8625	15.7312					17.9053	17.9278	18.0119
MAXBIN.016_k127_934619_7	ProdMAG047						Bacterial extracellular solute-binding proteins, family 5 Middle [PF00496.24]		d__Bacteria;p__Chloroflexota;c__Anaerolineae;o__Anaerolineales;f__Anaerolineaceae;g__Longilinea;s__	17.6745	16.385	17.3396	15.4663	15.7871			17.0377	16.7482	16.312	15.6431				17.8866	18.0658	17.6763		16.2481	16.5094
MAXBIN.016_k127_16614_14	ProdMAG047	K00174	2-oxoglutarate/2-oxoacid ferredoxin oxidoreductase subunit alpha [EC:1.2.7.3 1.2.7.11]				Pyruvate flavodoxin/ferredoxin oxidoreductase, thiamine diP-bdg [PF01855.21]; Pyruvate:ferredoxin oxidoreductase core domain II [PF17147.6]		d__Bacteria;p__Chloroflexota;c__Anaerolineae;o__Anaerolineales;f__Anaerolineaceae;g__Longilinea;s__	17.6963	15.4242	16.685					17.3629	15.4745	15.6532					17.8734	17.6074	16.7818			15.3908
MAXBIN.016_k127_2134855_5	ProdMAG047	K01999	branched-chain amino acid transport system substrate-binding protein				Periplasmic binding protein [PF13458.8]; Periplasmic binding protein domain [PF13433.8]		d__Bacteria;p__Chloroflexota;c__Anaerolineae;o__Anaerolineales;f__Anaerolineaceae;g__Longilinea;s__	17.7515	15.982	16.802					16.7554	16.191	15.3388					18.2042	18.0713	17.6638			15.5115
MAXBIN.016_k127_310313_4	ProdMAG047						Bacterial extracellular solute-binding protein [PF13416.8]; Bacterial extracellular solute-binding protein [PF01547.27]		d__Bacteria;p__Chloroflexota;c__Anaerolineae;o__Anaerolineales;f__Anaerolineaceae;g__Longilinea;s__	17.7633	16.9242	18.2165						17.7909	17.2744					18.954	18.7218	18.1072
MAXBIN.016_k127_1084474_2	ProdMAG047	K17315	glucose/mannose transport system substrate-binding protein				Bacterial extracellular solute-binding protein [PF01547.27]		d__Bacteria;p__Chloroflexota;c__Anaerolineae;o__Anaerolineales;f__Anaerolineaceae;g__Longilinea;s__	17.8079	17.3179	16.9076	15.5642	15.1525	15.6999		17.8551	17.3809	16.9473					18.0158	17.895	17.8482	16.1434	16.1537	16.3	15.0441
MAXBIN.016_k127_1079548_8	ProdMAG047						Aldehyde dehydrogenase family [PF00171.24]		d__Bacteria;p__Chloroflexota;c__Anaerolineae;o__Anaerolineales;f__Anaerolineaceae;g__Longilinea;s__	17.8917	17.3832	17.7453					18.1171	17.3897	17.4864					17.8553	18.1891	17.9906
MAXBIN.016_k127_2161265_10	ProdMAG047	K00134	glyceraldehyde 3-phosphate dehydrogenase [EC:1.2.1.12]				Glyceraldehyde 3-phosphate dehydrogenase, C-terminal domain [PF02800.22]; Glyceraldehyde 3-phosphate dehydrogenase, NAD binding domain [PF00044.26]		d__Bacteria;p__Chloroflexota;c__Anaerolineae;o__Anaerolineales;f__Anaerolineaceae;g__Longilinea;s__	17.9101	17.1427	17.1526					18.0475	17.1611	17.2954		15.4603			17.4684	17.4779	17.3304	15.519		15.9513
MAXBIN.016_k127_618278_9	ProdMAG047						Bacterial extracellular solute-binding proteins, family 5 Middle [PF00496.24]		d__Bacteria;p__Chloroflexota;c__Anaerolineae;o__Anaerolineales;f__Anaerolineaceae;g__Longilinea;s__	19.675	17.7556	19.4257	16.7768	17.3125	16.4108	16.3199	19.427	17.9066	18.2058	16.8776	16.2276	15.3345		21.1234	20.8474	19.9788	17.0536	17.2176	18.9191	16.4582
MAXBIN.016_k127_1054364_10	ProdMAG047	K03046	DNA-directed RNA polymerase subunit beta' [EC:2.7.7.6]				RNA polymerase Rpb1, domain 5 [PF04998.19]; RNA polymerase Rpb1, domain 2 [PF00623.22]; RNA polymerase Rpb1, domain 1 [PF04997.14]; RNA polymerase Rpb1, domain 3 [PF04983.20]; RNA polymerase Rpb1, domain 4 [PF05000.19]		d__Bacteria;p__Chloroflexota;c__Anaerolineae;o__Anaerolineales;f__Anaerolineaceae;g__Longilinea;s__			15.2911					16.0821							15.6531	15.6767				14.903
MAXBIN.016_k127_1095895_4	ProdMAG047	K03738	aldehyde:ferredoxin oxidoreductase [EC:1.2.7.5]				Aldehyde ferredoxin oxidoreductase, domains 2 & 3 [PF01314.20]; Aldehyde ferredoxin oxidoreductase, N-terminal domain [PF02730.17]		d__Bacteria;p__Chloroflexota;c__Anaerolineae;o__Anaerolineales;f__Anaerolineaceae;g__Longilinea;s__		15.941	15.8814					16.0124	15.6777	15.621					15.9145	16.041	16.2705			15.2561
MAXBIN.016_k127_1236888_14	ProdMAG047						CobW/HypB/UreG, nucleotide-binding domain [PF02492.21]		d__Bacteria;p__Chloroflexota;c__Anaerolineae;o__Anaerolineales;f__Anaerolineaceae;g__Longilinea;s__		15.9439	15.9917						15.8595	16.1459						15.818	16.6456
MAXBIN.016_k127_1236888_8	ProdMAG047						N-terminal domain of toast_rack, DUF2154 [PF17115.7]		d__Bacteria;p__Chloroflexota;c__Anaerolineae;o__Anaerolineales;f__Anaerolineaceae;g__Longilinea;s__								15.4958							15.6545	15.6376
MAXBIN.016_k127_1262376_4	ProdMAG047	K01689	enolase [EC:4.2.1.11]				Enolase, C-terminal TIM barrel domain [PF00113.24]; Enolase, N-terminal domain [PF03952.18]		d__Bacteria;p__Chloroflexota;c__Anaerolineae;o__Anaerolineales;f__Anaerolineaceae;g__Longilinea;s__		16.0067	16.4042					16.055	15.782						16.1068	16.2397	16.1321
MAXBIN.016_k127_1380691_20	ProdMAG047						Carboxyl transferase domain [PF01039.24]		d__Bacteria;p__Chloroflexota;c__Anaerolineae;o__Anaerolineales;f__Anaerolineaceae;g__Longilinea;s__			14.9443					15.2036	15.1271							15.1004	15.4438
MAXBIN.016_k127_1380691_6	ProdMAG047	K03111	single-strand DNA-binding protein				Single-strand binding protein family [PF00436.27]		d__Bacteria;p__Chloroflexota;c__Anaerolineae;o__Anaerolineales;f__Anaerolineaceae;g__Longilinea;s__																16.9829	16.6547
MAXBIN.016_k127_1433072_21	ProdMAG047	K01915	glutamine synthetase [EC:6.3.1.2]				Glutamine synthetase, catalytic domain [PF00120.26]; Glutamine synthetase, beta-Grasp domain [PF03951.21]		d__Bacteria;p__Chloroflexota;c__Anaerolineae;o__Anaerolineales;f__Anaerolineaceae;g__Longilinea;s__								16.1832							16.2634	16.2195	15.6358
MAXBIN.016_k127_1433072_22	ProdMAG047						Domain of unknown function (DUF362) [PF04015.14]		d__Bacteria;p__Chloroflexota;c__Anaerolineae;o__Anaerolineales;f__Anaerolineaceae;g__Longilinea;s__								14.5331							15.1073	14.213
MAXBIN.016_k127_1519125_2	ProdMAG047						Domain of unknown function (DUF4332) [PF14229.8]; Helix-hairpin-helix domain [PF14520.8]		d__Bacteria;p__Chloroflexota;c__Anaerolineae;o__Anaerolineales;f__Anaerolineaceae;g__Longilinea;s__		17.0281	17.1236	15.4833		15.575		16.1255	17.0106	16.4496	15.8059	15.0914			16.3962	17.1172	17.084	16.058	15.8309	14.9668
MAXBIN.016_k127_1538245_1	ProdMAG047	K02355	elongation factor G				Elongation factor G, domain IV [PF03764.20]; Elongation factor Tu GTP binding domain [PF00009.29]; Elongation factor G C-terminus [PF00679.26]; Elongation Factor G, domain III [PF14492.8]		d__Bacteria;p__Chloroflexota;c__Anaerolineae;o__Anaerolineales;f__Anaerolineaceae;g__Longilinea;s__		15.73	14.9387						15.4724	15.1763						15.1398	15.5228
MAXBIN.016_k127_164467_15	ProdMAG047	K24012	acetate---CoA ligase (ADP-forming) [EC:6.2.1.13]				ATP-grasp domain [PF13549.8]; Succinyl-CoA ligase like flavodoxin domain [PF13607.8]; Ligase-CoA domain [PF19045.2]; CoA binding domain [PF13380.8]; CoA binding domain [PF02629.21]; ATP-grasp domain [PF08442.12]		d__Bacteria;p__Chloroflexota;c__Anaerolineae;o__Anaerolineales;f__Anaerolineaceae;g__Longilinea;s__		15.9811	15.4762						15.8163	15.1845						14.7772	15.9018
MAXBIN.016_k127_16614_16	ProdMAG047	K00177	2-oxoglutarate ferredoxin oxidoreductase subunit gamma [EC:1.2.7.3]				Pyruvate ferredoxin/flavodoxin oxidoreductase [PF01558.20]		d__Bacteria;p__Chloroflexota;c__Anaerolineae;o__Anaerolineales;f__Anaerolineaceae;g__Longilinea;s__		16.3557	16.5332						16.2094	16.3372							16.132		15.2559
MAXBIN.016_k127_1680750_3	ProdMAG047								d__Bacteria;p__Chloroflexota;c__Anaerolineae;o__Anaerolineales;f__Anaerolineaceae;g__Longilinea;s__		15.4839	14.9214						15.4843	15.385						14.6151	15.78
MAXBIN.016_k127_169189_10	ProdMAG047						2Fe-2S iron-sulfur cluster binding domain [PF13510.8]; Molybdopterin oxidoreductase [PF00384.24]; Molybdopterin oxidoreductase Fe4S4 domain [PF04879.18]; 4Fe-4S dicluster domain [PF14697.8]; 4Fe-4S dicluster domain [PF13187.8]; 4Fe-4S dicluster domain [PF12838.9]; 4Fe-4S dicluster domain [PF13237.8]; 4Fe-4S dicluster domain [PF13183.8]; 4Fe-4S dicluster domain [PF13247.8]		d__Bacteria;p__Chloroflexota;c__Anaerolineae;o__Anaerolineales;f__Anaerolineaceae;g__Longilinea;s__															14.9303	15.2232
MAXBIN.016_k127_1847265_20	ProdMAG047	K02863	large subunit ribosomal protein L1				Ribosomal protein L1p/L10e family [PF00687.23]		d__Bacteria;p__Chloroflexota;c__Anaerolineae;o__Anaerolineales;f__Anaerolineaceae;g__Longilinea;s__		16.1681	15.7726						15.9387
MAXBIN.016_k127_187196_25	ProdMAG047						Protein of unknown function (DUF541) [PF04402.16]		d__Bacteria;p__Chloroflexota;c__Anaerolineae;o__Anaerolineales;f__Anaerolineaceae;g__Longilinea;s__								16.601							17.008	15.2729	16.3614
MAXBIN.016_k127_2125845_4	ProdMAG047	K20541	cellulose synthase operon protein B				Bacterial cellulose synthase subunit [PF03170.15]		d__Bacteria;p__Chloroflexota;c__Anaerolineae;o__Anaerolineales;f__Anaerolineaceae;g__Longilinea;s__			15.3401					15.7105	15.4111							15.3086	15.6027
MAXBIN.016_k127_2326565_1	ProdMAG047						Carboxypeptidase regulatory-like domain [PF13620.8]		d__Bacteria;p__Chloroflexota;c__Anaerolineae;o__Anaerolineales;f__Anaerolineaceae;g__Longilinea;s__															14.3797	14.4179
MAXBIN.016_k127_337124_4	ProdMAG047	K00611	ornithine carbamoyltransferase [EC:2.1.3.3]				Aspartate/ornithine carbamoyltransferase, Asp/Orn binding domain [PF00185.26]; Aspartate/ornithine carbamoyltransferase, carbamoyl-P binding domain [PF02729.23]		d__Bacteria;p__Chloroflexota;c__Anaerolineae;o__Anaerolineales;f__Anaerolineaceae;g__Longilinea;s__		15.3395	15.6046
MAXBIN.016_k127_356836_11	ProdMAG047								d__Bacteria;p__Chloroflexota;c__Anaerolineae;o__Anaerolineales;f__Anaerolineaceae;g__Longilinea;s__																15.3134	15.4318
MAXBIN.016_k127_618278_7	ProdMAG047	K02034	peptide/nickel transport system permease protein						d__Bacteria;p__Chloroflexota;c__Anaerolineae;o__Anaerolineales;f__Anaerolineaceae;g__Longilinea;s__		15.3925							15.354						15.7551	15.8111
MAXBIN.016_k127_871032_16	ProdMAG047	K02986	small subunit ribosomal protein S4				Ribosomal protein S4/S9 N-terminal domain [PF00163.21]; S4 domain [PF01479.27]		d__Bacteria;p__Chloroflexota;c__Anaerolineae;o__Anaerolineales;f__Anaerolineaceae;g__Longilinea;s__								15.492		15.1767					14.8072	15.2971
MAXBIN.016_k127_871032_24	ProdMAG047	K02988	small subunit ribosomal protein S5				Ribosomal protein S5, C-terminal domain [PF03719.17]; Ribosomal protein S5, N-terminal domain [PF00333.22]		d__Bacteria;p__Chloroflexota;c__Anaerolineae;o__Anaerolineales;f__Anaerolineaceae;g__Longilinea;s__		15.7383						15.2967		15.4175					15.2243	15.6011	15.9027
MAXBIN.016_k127_927687_35	ProdMAG047	K04043	molecular chaperone DnaK				Hsp70 protein [PF00012.22]; MreB/Mbl protein [PF06723.15]		d__Bacteria;p__Chloroflexota;c__Anaerolineae;o__Anaerolineales;f__Anaerolineaceae;g__Longilinea;s__		15.5772	15.2534						15.5615	15.2892						15.0016	15.6186
MAXBIN.016_k127_937082_23	ProdMAG047						SPFH domain-Band 7 family [PF13421.8]; Helix-turn-helix domain [PF12728.9]		d__Bacteria;p__Chloroflexota;c__Anaerolineae;o__Anaerolineales;f__Anaerolineaceae;g__Longilinea;s__		15.6273														15.8014	15.8586
MAXBIN.016_k127_962491_26	ProdMAG047	K05772	tungstate transport system substrate-binding protein						d__Bacteria;p__Chloroflexota;c__Anaerolineae;o__Anaerolineales;f__Anaerolineaceae;g__Longilinea;s__			14.8411												15.5307	15.57	15.051
MAXBIN.229_k127_1101559_2	ProdMAG048	K02456	general secretion pathway protein G						d__Bacteria;p__Chloroflexota;c__Anaerolineae;o__Anaerolineales;f__Anaerolineaceae;g__UBA6170;s__				17.0162		16.6047					17.0073	16.054						18.2838	17.7057	16.6211
MAXBIN.229_k127_1143354_7	ProdMAG048	K04077	chaperonin GroEL				TCP-1/cpn60 chaperonin family [PF00118.26]		d__Bacteria;p__Chloroflexota;c__Anaerolineae;o__Anaerolineales;f__Anaerolineaceae;g__UBA6170;s__				15.6491	15.3849		15.4352				15.1414
MAXBIN.229_k127_1382807_53	ProdMAG048	K07335	basic membrane protein A and related proteins				ABC transporter substrate-binding protein PnrA-like [PF02608.16]		d__Bacteria;p__Chloroflexota;c__Anaerolineae;o__Anaerolineales;f__Anaerolineaceae;g__UBA6170;s__				16.6577	15.9844	16.5788	15.8805				16.5935	15.6726	15.6683	15.7166				16.253	16.2857	15.9858
MAXBIN.229_k127_175160_4	ProdMAG048						Lambda phage tail tube protein, TTP [PF16461.7]		d__Bacteria;p__Chloroflexota;c__Anaerolineae;o__Anaerolineales;f__Anaerolineaceae;g__UBA6170;s__						15.2159												15.8319		14.9165
MAXBIN.229_k127_345314_3	ProdMAG048						P22 coat protein - gene protein 5 [PF11651.10]		d__Bacteria;p__Chloroflexota;c__Anaerolineae;o__Anaerolineales;f__Anaerolineaceae;g__UBA6170;s__						16.738												15.9984	16.0075	16.4846
MAXBIN.229_k127_403852_17	ProdMAG048	K02055	putative spermidine/putrescine transport system substrate-binding protein				Bacterial extracellular solute-binding protein [PF13343.8]; Bacterial extracellular solute-binding protein [PF13416.8]; Bacterial extracellular solute-binding protein [PF13531.8]		d__Bacteria;p__Chloroflexota;c__Anaerolineae;o__Anaerolineales;f__Anaerolineaceae;g__UBA6170;s__					15.7333		15.1005					15.072		15.2078
MAXBIN.229_k127_403852_22	ProdMAG048	K02027	multiple sugar transport system substrate-binding protein				Bacterial extracellular solute-binding protein [PF01547.27]; Bacterial extracellular solute-binding protein [PF13416.8]		d__Bacteria;p__Chloroflexota;c__Anaerolineae;o__Anaerolineales;f__Anaerolineaceae;g__UBA6170;s__				15.6335	15.1841	15.7122	15.4795							15.9556					15.8733	15.6169
MAXBIN.229_k127_451512_25	ProdMAG048						Bacterial extracellular solute-binding proteins, family 5 Middle [PF00496.24]		d__Bacteria;p__Chloroflexota;c__Anaerolineae;o__Anaerolineales;f__Anaerolineaceae;g__UBA6170;s__				16.1732	16.826	16.0827	16.2699				16.4104			16.572	16.0917		14.5357	16.8474	16.2682	16.9734
MAXBIN.229_k127_466092_21	ProdMAG048	K03738	aldehyde:ferredoxin oxidoreductase [EC:1.2.7.5]				Aldehyde ferredoxin oxidoreductase, domains 2 & 3 [PF01314.20]; Aldehyde ferredoxin oxidoreductase, N-terminal domain [PF02730.17]		d__Bacteria;p__Chloroflexota;c__Anaerolineae;o__Anaerolineales;f__Anaerolineaceae;g__UBA6170;s__				15.2422	14.5698	15.6911	15.3529				15.2851	15.5099	15.4606	15.6453				15.4562
MAXBIN.229_k127_466092_78	ProdMAG048						Bacterial extracellular solute-binding protein [PF01547.27]; Bacterial extracellular solute-binding protein [PF13416.8]		d__Bacteria;p__Chloroflexota;c__Anaerolineae;o__Anaerolineales;f__Anaerolineaceae;g__UBA6170;s__				15.6961		15.7972
MAXBIN.229_k127_709802_43	ProdMAG048								d__Bacteria;p__Chloroflexota;c__Anaerolineae;o__Anaerolineales;f__Anaerolineaceae;g__UBA6170;s__				15.3565	15.6535	15.4496	15.241				16.0866	15.5827						16.4269	15.8049	15.1534
bins.262_k127_2307593_13	ProdMAG049						Bacterial extracellular solute-binding protein [PF01547.27]; Bacterial extracellular solute-binding protein [PF13416.8]		d__Bacteria;p__Chloroflexota;c__Anaerolineae;o__UBA1429;f__UBA1429;g__;s__		15.4327	15.5188	15.7926	15.9132	16.0635	16.4081	15.4326			15.8205	15.5301	15.9209	17.3061	15.7611	15.7155	15.4838	15.8925	16.0587	16.1387	16.252
bins.256_k127_1849134_11	ProdMAG050	K07335	basic membrane protein A and related proteins				ABC transporter substrate-binding protein PnrA-like [PF02608.16]		d__Bacteria;p__Chloroflexota;c__Anaerolineae;o__Anaerolineales;f__Anaerolineaceae;g__;s__	16.7865														16.7075	16.4905
bins.256_k127_910126_24	ProdMAG050	K10546	putative multiple sugar transport system substrate-binding protein				Periplasmic binding protein domain [PF13407.8]; Periplasmic binding proteins and sugar binding domain of LacI family [PF00532.23]		d__Bacteria;p__Chloroflexota;c__Anaerolineae;o__Anaerolineales;f__Anaerolineaceae;g__;s__	17.2738			14.967	15.9097		15.3027							15.3521	17.5735	17.6003			15.3728	15.7789	15.4155
bins.256_k127_2273244_7	ProdMAG050	K07335	basic membrane protein A and related proteins				ABC transporter substrate-binding protein PnrA-like [PF02608.16]		d__Bacteria;p__Chloroflexota;c__Anaerolineae;o__Anaerolineales;f__Anaerolineaceae;g__;s__						16.0467	15.8912						16.362	15.4353						15.6258
bins.105_k127_1018920_8	ProdMAG051						Protein of unknown function (DUF3798) [PF12683.9]		d__Bacteria;p__Chloroflexota;c__Anaerolineae;o__Anaerolineales;f__Anaerolineaceae;g__T78;s__	15.1806		14.8156			14.9593	15.2835	15.1709				14.8372	15.1675	14.925	15.3114	15.3896	14.8271			14.8131	15.4808
bins.105_k127_1816499_5	ProdMAG051	K10240	cellobiose transport system substrate-binding protein				Bacterial extracellular solute-binding protein [PF01547.27]		d__Bacteria;p__Chloroflexota;c__Anaerolineae;o__Anaerolineales;f__Anaerolineaceae;g__T78;s__	15.3159							14.9413						15.1538		15.1153
bins.105_k127_2325652_4	ProdMAG051	K10232	alpha-glucoside transport system substrate-binding protein				Bacterial extracellular solute-binding protein [PF01547.27]; Bacterial extracellular solute-binding protein [PF13416.8]		d__Bacteria;p__Chloroflexota;c__Anaerolineae;o__Anaerolineales;f__Anaerolineaceae;g__T78;s__	15.8842	15.5846	15.9934	16.0066				15.9527	15.6485						16.349	16.2057	16.2511			16.0018
bins.105_k127_167983_30	ProdMAG051						Bacterial extracellular solute-binding proteins, family 5 Middle [PF00496.24]		d__Bacteria;p__Chloroflexota;c__Anaerolineae;o__Anaerolineales;f__Anaerolineaceae;g__T78;s__	16.3983			15.4819	17.0176	15.9404		16.1287		15.2259		15.959	17.1766	17.7676	16.8836	17.2227	15.9703			16.6322	15.9235
bins.105_k127_911426_39	ProdMAG051	K10546	putative multiple sugar transport system substrate-binding protein				Periplasmic binding protein domain [PF13407.8]		d__Bacteria;p__Chloroflexota;c__Anaerolineae;o__Anaerolineales;f__Anaerolineaceae;g__T78;s__	17.2947	15.9062	16.9937	16.3719	16.6035	16.719	16.9449	17.0265	16.0921		15.8576	16.4902	17.2945	17.3082	17.7025	17.8134	17.0781		16.2235	17.3262	16.5466
bins.105_k127_2349583_10	ProdMAG051	K00864	glycerol kinase [EC:2.7.1.30]				FGGY family of carbohydrate kinases, N-terminal domain [PF00370.23]; FGGY family of carbohydrate kinases, C-terminal domain [PF02782.18]		d__Bacteria;p__Chloroflexota;c__Anaerolineae;o__Anaerolineales;f__Anaerolineaceae;g__T78;s__		15.6187	15.8368		15.4841	16.1822			15.8543			15.7886		16.5077		15.5609	15.9881
bins.255_k127_230293_5	ProdMAG053						Bacterial extracellular solute-binding proteins, family 5 Middle [PF00496.24]		d__Bacteria;p__Chloroflexota;c__Anaerolineae;o__Anaerolineales;f__Anaerolineaceae;g__49-20;s__	14.6581													17.3374		15.7587	15.0775
bins.255_k127_597115_23	ProdMAG053						Bacterial extracellular solute-binding protein [PF13416.8]; Bacterial extracellular solute-binding protein [PF01547.27]		d__Bacteria;p__Chloroflexota;c__Anaerolineae;o__Anaerolineales;f__Anaerolineaceae;g__49-20;s__	16.0034		15.2689									15.18			16.2853	16.2238	15.5426			15.9527	15.2965
bins.255_k127_1828649_12	ProdMAG053	K10232	alpha-glucoside transport system substrate-binding protein				Bacterial extracellular solute-binding protein [PF01547.27]; Bacterial extracellular solute-binding protein [PF13416.8]		d__Bacteria;p__Chloroflexota;c__Anaerolineae;o__Anaerolineales;f__Anaerolineaceae;g__49-20;s__	18.5194		17.7167				16.8329	17.8789	17.3129					16.4749	18.9119	18.6743	18.0425			17.8437	16.5869
bins.132_k127_191688_26	ProdMAG054	K07335	basic membrane protein A and related proteins				ABC transporter substrate-binding protein PnrA-like [PF02608.16]; Periplasmic binding protein domain [PF13407.8]		d__Bacteria;p__Chloroflexota;c__Anaerolineae;o__Anaerolineales;f__Anaerolineaceae;g__49-20;s__	16.7898		15.9431		15.8947			16.6789		15.5892					17.5165	17.2605	15.5947			15.7272	15.5328
bins.132_k127_626200_7	ProdMAG054	K07335	basic membrane protein A and related proteins				ABC transporter substrate-binding protein PnrA-like [PF02608.16]		d__Bacteria;p__Chloroflexota;c__Anaerolineae;o__Anaerolineales;f__Anaerolineaceae;g__49-20;s__	17.2791	16.5918	16.6381		16.5284	16.6849	16.6076	17.2654	16.7303	15.7153		16.5216	16.4115	16.7531	17.2739	17.4137	17.094			16.5874	16.4945
bins.132_k127_552744_25	ProdMAG054	K10112	multiple sugar transport system ATP-binding protein [EC:7.5.2.-]				ABC transporter [PF00005.29]; MalK OB fold domain [PF17912.3]		d__Bacteria;p__Chloroflexota;c__Anaerolineae;o__Anaerolineales;f__Anaerolineaceae;g__49-20;s__	18.7043	19.1811	19.2135		18.2683	18.8034	18.4611	18.8006	19.1631	18.7688		19.2317		19.4771	18.7077	19.5432	19.4914			17.96		bins.255_k127_452504_25, bins.63_k127_659133_29
bins.132_k127_1041923_3	ProdMAG054						Glu/Leu/Phe/Val dehydrogenase, dimerisation domain [PF02812.20]; Glutamate/Leucine/Phenylalanine/Valine dehydrogenase [PF00208.23]		d__Bacteria;p__Chloroflexota;c__Anaerolineae;o__Anaerolineales;f__Anaerolineaceae;g__49-20;s__															16.1541	16.1352	16.0528
bins.142_k127_765988_2	ProdMAG056	K02027	multiple sugar transport system substrate-binding protein				Bacterial extracellular solute-binding protein [PF01547.27]; Bacterial extracellular solute-binding protein [PF13416.8]		d__Bacteria;p__Chloroflexota;c__Anaerolineae;o__UBA1429;f__UBA1429;g__;s__															15.652	15.3215
bins.293_k127_145694_13	ProdMAG057	K00134	glyceraldehyde 3-phosphate dehydrogenase [EC:1.2.1.12]				Glyceraldehyde 3-phosphate dehydrogenase, C-terminal domain [PF02800.22]; Glyceraldehyde 3-phosphate dehydrogenase, NAD binding domain [PF00044.26]		d__Bacteria;p__Chloroflexota;c__Anaerolineae;o__UBA1429;f__UBA1429;g__;s__						15.9063			15.1233							14.8999		15.5443
bins.293_k127_192837_19	ProdMAG057	K10200	N-acetylglucosamine transport system substrate-binding protein				Bacterial extracellular solute-binding protein [PF01547.27]; Bacterial extracellular solute-binding protein [PF13416.8]		d__Bacteria;p__Chloroflexota;c__Anaerolineae;o__UBA1429;f__UBA1429;g__;s__														15.2172					14.9982	15.2196
bins.293_k127_416603_30	ProdMAG057	K10112	multiple sugar transport system ATP-binding protein [EC:7.5.2.-]				ABC transporter [PF00005.29]; MalK OB fold domain [PF17912.3]		d__Bacteria;p__Chloroflexota;c__Anaerolineae;o__UBA1429;f__UBA1429;g__;s__		15.5758	15.4646			16.0004	15.9512							15.918		15.7102	15.8531				15.6419
MAXBIN.004_k127_1705415_24	ProdMAG063	K04773	protease IV [EC:3.4.21.-]	MER0118337	S49A	MER0118337 - subfamily S49A unassigned peptidases (Cloacimonas acidaminovorans) [S49.UPA]#S49A#{peptidase unit: 33-530}~source CAO81728~	Peptidase family S49 [PF01343.20]; Clp protease [PF00574.25]; Serine dehydrogenase proteinase [PF01972.18]		d__Bacteria;p__Cloacimonadota;c__Cloacimonadia;o__Cloacimonadales;f__Cloacimonadaceae;g__;s__		17.3583	16.8194							15.5147							17.322
MAXBIN.004_k127_321330_8	ProdMAG063	K03798	cell division protease FtsH [EC:3.4.24.-]	MER0144373	M41	MER0144373 - family M41 unassigned peptidases (Cloacimonas acidaminovorans) [M41.UPW]#M41#{peptidase unit: 455-697}~source YP_001740918~	Peptidase family M41 [PF01434.20]; ATPase family associated with various cellular activities (AAA) [PF00004.31]; AAA+ lid domain [PF17862.3]; Holliday junction DNA helicase RuvB P-loop domain [PF05496.14]; TIP49 P-loop domain [PF06068.15]; AAA domain (dynein-related subfamily) [PF07728.16]; Bacterial dnaA protein [PF00308.20]; FtsH Extracellular [PF06480.17]		d__Bacteria;p__Cloacimonadota;c__Cloacimonadia;o__Cloacimonadales;f__Cloacimonadaceae;g__;s__					15.6723					15.1176				14.3301
MAXBIN.004_k127_1452111_1	ProdMAG063			MER0187440	I39	MER0187440 - family I39 unassigned peptidase inhibitors (Rhodothermus marinus) [I39.UPW]#I39#{inhibitor unit: 85-235}~source ACY47187~	Carboxypeptidase regulatory-like domain [PF13620.8]; Outer membrane protein beta-barrel family [PF14905.8]; CarboxypepD_reg-like domain [PF13715.8]; TonB-dependent Receptor Plug Domain [PF07715.17]		d__Bacteria;p__Cloacimonadota;c__Cloacimonadia;o__Cloacimonadales;f__Cloacimonadaceae;g__;s__	16.0975	16.0887	16.3134	15.5832	15.7658			15.4187	15.9086	16.0269				16.9036	15.9224	16.454	16.626				15.7407
MAXBIN.004_k127_1995931_19	ProdMAG063	K00639	glycine C-acetyltransferase [EC:2.3.1.29]	MER0501945	U32	MER0501945 - family U32 unassigned peptidases (Chthonomonas calidirosea) [U32.UPW]#U32#{peptidase unit: 148-232}~source YP_008089209~	Aminotransferase class I and II [PF00155.23]; Serine hydroxymethyltransferase [PF00464.21]		d__Bacteria;p__Cloacimonadota;c__Cloacimonadia;o__Cloacimonadales;f__Cloacimonadaceae;g__;s__	15.3672	14.426	15.1647	14.7306	14.7641		15.3297	15.2985		15.2598		15.3714		15.3097	14.7128	15.2444	15.1031		14.9226	15.2557
MAXBIN.004_k127_793184_7	ProdMAG063			MER0606117	M14B	MER0606117 - silver protein domain 2 ({Drosophila melanogaster}) (Plutella xylostella) [M14.A20]#M14B#{peptidase unit: 416-813}~source XP_011552967~	Cleaved Adhesin Domain [PF07675.13]; CarboxypepD_reg-like domain [PF13715.8]; Carboxypeptidase regulatory-like domain [PF13620.8]; CARDB [PF07705.13]; Immune inhibitor A peptidase M6 [PF05547.13]		d__Bacteria;p__Cloacimonadota;c__Cloacimonadia;o__Cloacimonadales;f__Cloacimonadaceae;g__;s__	18.5698	17.2491	18.3324	16.3088	16.8732			17.5671	17.1113	17.605					18.3869	18.6456	18.7289			15.9255	16.3929
MAXBIN.004_k127_180480_10	ProdMAG063			MER0794382	I87	MER0794382 - family I87 unassigned peptidase inhibitors (Porphyromonas gulae) [I87.UPW]#I87#{inhibitor unit: 12-260}~source A0A0A2FUB1~	SPFH domain / Band 7 family [PF01145.27]; C-terminal region of band_7 [PF16200.7]		d__Bacteria;p__Cloacimonadota;c__Cloacimonadia;o__Cloacimonadales;f__Cloacimonadaceae;g__;s__			17.4798	17.2869	16.602	17.0515	17.4003		17.0105		17.0444	17.0805				16.9814	17.6806
MAXBIN.004_k127_292990_1	ProdMAG063			MER0972808	S08A	MER0972808 - subfamily S8A unassigned peptidases (Fulvivirga imtechensis) [S08.UPA]#S08A#{peptidase unit: 169-498}~source L8JWJ0~	Subtilase family [PF00082.24]; N-terminal of Subtilase family [PF16361.7]; Bacterial Ig domain [PF17957.3]		d__Bacteria;p__Cloacimonadota;c__Cloacimonadia;o__Cloacimonadales;f__Cloacimonadaceae;g__;s__								15.1641					15.6092	14.5336	14.9651
MAXBIN.004_k127_153777_2	ProdMAG063			MER1197685	M06	MER1197685 - family M6 unassigned peptidases (Phycicoccus sp. Root101) [M06.UPW]#M06#{peptidase unit: 140-689}~source WP_056920104~	Immune inhibitor A peptidase M6 [PF05547.13]; CARDB [PF07705.13]; Carboxypeptidase regulatory-like domain [PF13620.8]		d__Bacteria;p__Cloacimonadota;c__Cloacimonadia;o__Cloacimonadales;f__Cloacimonadaceae;g__;s__	16.8949	16.9186	16.7873	15.6436				16.6422	16.7018	16.784					16.7606	17.0624	17.6683				15.8736
MAXBIN.004_k127_2277999_18	ProdMAG063			MER1197732	M06	MER1197732 - family M6 unassigned peptidases (Aeromicrobium erythreum) [M06.UPW]#M06#{peptidase unit: 161-787}~source WP_067857011~	Immune inhibitor A peptidase M6 [PF05547.13]; FlgD Ig-like domain [PF13860.8]; Secretion system C-terminal sorting domain [PF18962.2]		d__Bacteria;p__Cloacimonadota;c__Cloacimonadia;o__Cloacimonadales;f__Cloacimonadaceae;g__;s__	17.4875	16.3678	17.4992		15.0968		15.469	17.0681	16.2292	16.8961	15.9654	15.4414	15.396		17.3273	17.5335	17.1554			15.7825	16.0853
MAXBIN.004_k127_780960_27	ProdMAG063			MER1291323	S08B	MER1291323 - subfamily S8B unassigned peptidases () [S08.UPB]#S08B#{peptidase unit: 226-425}~source PKN74774~	Subtilase family [PF00082.24]; FlgD Ig-like domain [PF13860.8]; Secretion system C-terminal sorting domain [PF18962.2]		d__Bacteria;p__Cloacimonadota;c__Cloacimonadia;o__Cloacimonadales;f__Cloacimonadaceae;g__;s__			15.8769							15.3315					15.4143	15.6922	15.5874
MAXBIN.004_k127_1405119_10	ProdMAG063	K03046	DNA-directed RNA polymerase subunit beta' [EC:2.7.7.6]				RNA polymerase Rpb1, domain 5 [PF04998.19]; RNA polymerase Rpb1, domain 1 [PF04997.14]; RNA polymerase Rpb1, domain 2 [PF00623.22]; RNA polymerase Rpb1, domain 3 [PF04983.20]; RNA polymerase Rpb1, domain 4 [PF05000.19]		d__Bacteria;p__Cloacimonadota;c__Cloacimonadia;o__Cloacimonadales;f__Cloacimonadaceae;g__;s__	13.8999	15.4754	15.2514		14.6244					15.2899		15.3813		15.5745		15.2417	15.6337
MAXBIN.004_k127_1222789_24	ProdMAG063	K03086	RNA polymerase primary sigma factor				Sigma-70 region 3 [PF04539.18]; Sigma-70 factor, region 1.1 [PF03979.16]; Sigma-70 factor, region 1.2 [PF00140.22]; Sigma-70, region 4 [PF04545.18]		d__Bacteria;p__Cloacimonadota;c__Cloacimonadia;o__Cloacimonadales;f__Cloacimonadaceae;g__;s__	14.7335		14.8296				14.3709	15.1739		14.9449		14.9806		14.9034	14.4791	15.1242	14.8034
MAXBIN.004_k127_324750_3	ProdMAG063	K00134	glyceraldehyde 3-phosphate dehydrogenase [EC:1.2.1.12]				Glyceraldehyde 3-phosphate dehydrogenase, C-terminal domain [PF02800.22]; Glyceraldehyde 3-phosphate dehydrogenase, NAD binding domain [PF00044.26]		d__Bacteria;p__Cloacimonadota;c__Cloacimonadia;o__Cloacimonadales;f__Cloacimonadaceae;g__;s__	15.132	16.1498	16.7448	16.266	17.0897	15.5386	17.1792	15.5574	16.122	16.5978	15.8231	16.7435		17.3089	15.3927	16.4391	16.4471	15.7755	15.622	15.845	16.123
MAXBIN.004_k127_629840_1	ProdMAG063								d__Bacteria;p__Cloacimonadota;c__Cloacimonadia;o__Cloacimonadales;f__Cloacimonadaceae;g__;s__	15.1478	15.8108	15.7039					15.3665	15.7436	15.4651					15.3951	15.1064	16.072
MAXBIN.004_k127_153777_1	ProdMAG063						Cleaved Adhesin Domain [PF07675.13]		d__Bacteria;p__Cloacimonadota;c__Cloacimonadia;o__Cloacimonadales;f__Cloacimonadaceae;g__;s__	15.1818															15.2136	15.5133
MAXBIN.004_k127_1705415_6	ProdMAG063						Bacterial type II and III secretion system protein [PF00263.23]		d__Bacteria;p__Cloacimonadota;c__Cloacimonadia;o__Cloacimonadales;f__Cloacimonadaceae;g__;s__	15.2789	15.1014	16.096	15.9174	15.0714			15.6517	15.2555	15.2584	15.6699				15.7903	15.7489	16.0332
MAXBIN.004_k127_180480_17	ProdMAG063								d__Bacteria;p__Cloacimonadota;c__Cloacimonadia;o__Cloacimonadales;f__Cloacimonadaceae;g__;s__	15.5045	15.4688	15.7514					15.7882		15.8212					15.3889	15.9551	15.9056
MAXBIN.004_k127_1705415_15	ProdMAG063								d__Bacteria;p__Cloacimonadota;c__Cloacimonadia;o__Cloacimonadales;f__Cloacimonadaceae;g__;s__	15.514	18.1895	17.1096	15.6245				15.7338	17.6143	18.1015					15.6902	16.735	18.0744				16.9651
MAXBIN.004_k127_1242880_24	ProdMAG063								d__Bacteria;p__Cloacimonadota;c__Cloacimonadia;o__Cloacimonadales;f__Cloacimonadaceae;g__;s__	15.5548	15.0304	15.4482							15.0704						15.0265	16.0732
MAXBIN.004_k127_47367_3	ProdMAG063								d__Bacteria;p__Cloacimonadota;c__Cloacimonadia;o__Cloacimonadales;f__Cloacimonadaceae;g__;s__	15.5921	15.7673	16.0164	15.6446	15.7663			15.7621	15.4818	15.904					15.6172	15.8283	15.7272
MAXBIN.004_k127_757643_5	ProdMAG063	K01966	propionyl-CoA carboxylase beta chain [EC:6.4.1.3 2.1.3.15]				Carboxyl transferase domain [PF01039.24]		d__Bacteria;p__Cloacimonadota;c__Cloacimonadia;o__Cloacimonadales;f__Cloacimonadaceae;g__;s__	15.6355		15.8028		15.3545		15.4669	16.183		16.0347		15.8424		16.1314	15.4919	16.2018	16.196			15.2192
MAXBIN.004_k127_963692_7	ProdMAG063						FlgD Ig-like domain [PF13860.8]		d__Bacteria;p__Cloacimonadota;c__Cloacimonadia;o__Cloacimonadales;f__Cloacimonadaceae;g__;s__	15.7413		15.4497							15.1359					15.4075	15.9025	15.4836
MAXBIN.004_k127_1127906_1	ProdMAG063								d__Bacteria;p__Cloacimonadota;c__Cloacimonadia;o__Cloacimonadales;f__Cloacimonadaceae;g__;s__	15.8501		15.4034												15.4081	15.2715	14.619
MAXBIN.004_k127_955154_2	ProdMAG063	K00294	1-pyrroline-5-carboxylate dehydrogenase [EC:1.2.1.88]				Aldehyde dehydrogenase family [PF00171.24]		d__Bacteria;p__Cloacimonadota;c__Cloacimonadia;o__Cloacimonadales;f__Cloacimonadaceae;g__;s__	15.8507	15.5136	16.1359					16.1506		15.9235					15.9458	16.1015	16.3556
MAXBIN.004_k127_1973348_3	ProdMAG063	K06076	long-chain fatty acid transport protein				Outer membrane protein transport protein (OMPP1/FadL/TodX) [PF03349.18]		d__Bacteria;p__Cloacimonadota;c__Cloacimonadia;o__Cloacimonadales;f__Cloacimonadaceae;g__;s__	16.158	15.7258	16.2719	15.3736		15.1866		15.7546	15.6288	15.5889					15.9865	16.1775	16.2155
MAXBIN.004_k127_2234654_3	ProdMAG063								d__Bacteria;p__Cloacimonadota;c__Cloacimonadia;o__Cloacimonadales;f__Cloacimonadaceae;g__;s__	16.2711	16.2186	16.4221	16.3202				16.1095	15.872	16.3107					15.9522	16.3644	16.4191				15.6202
MAXBIN.004_k127_1246148_17	ProdMAG063	K00831	phosphoserine aminotransferase [EC:2.6.1.52]				Aminotransferase class-V [PF00266.21]		d__Bacteria;p__Cloacimonadota;c__Cloacimonadia;o__Cloacimonadales;f__Cloacimonadaceae;g__;s__	16.4409	16.5353	16.22	16.0353		16.0896	16.6942	16.2188	16.4715	16.1467	15.9075	16.2475	15.6009	17.3022	16.1009	16.3913	17.4597		15.9585	15.947	16.0552
MAXBIN.004_k127_1954194_12	ProdMAG063								d__Bacteria;p__Cloacimonadota;c__Cloacimonadia;o__Cloacimonadales;f__Cloacimonadaceae;g__;s__	16.7065	16.0645	16.9882	16.2262	15.9877	15.386		16.3307	15.9192	16.5839					16.7182	17.0048	16.8814			15.614	16.198
MAXBIN.004_k127_539694_8	ProdMAG063						Bacterial DNA-binding protein [PF00216.23]; HU domain fused to wHTH, Ig, or Glycine-rich motif [PF18291.3]		d__Bacteria;p__Cloacimonadota;c__Cloacimonadia;o__Cloacimonadales;f__Cloacimonadaceae;g__;s__	16.7136	17.2943	16.3881		16.1934	16.0666	16.4001	16.2336	16.8426	16.8209	16.6812		16.0397		15.6952	15.9031	16.7185	17.3017	16.5689		16.0124
MAXBIN.004_k127_685573_10	ProdMAG063						Type IX secretion system protein PorV [PF19572.1]; Uncharacterised protein family (UPF0164) [PF03687.15]; Outer membrane protein transport protein (OMPP1/FadL/TodX) [PF03349.18]		d__Bacteria;p__Cloacimonadota;c__Cloacimonadia;o__Cloacimonadales;f__Cloacimonadaceae;g__;s__	16.7738	15.9703	16.8352	16.0396	15.6209			16.3762	16.073	16.3604					16.7069	17.1122	17.1079				15.8804
MAXBIN.004_k127_1127906_2	ProdMAG063						FlgD Ig-like domain [PF13860.8]; Secretion system C-terminal sorting domain [PF18962.2]		d__Bacteria;p__Cloacimonadota;c__Cloacimonadia;o__Cloacimonadales;f__Cloacimonadaceae;g__;s__	16.8191	15.7012	16.4295	16.6247				17.2852	15.2825	16.8472	17.4301	17.0302	18.0507	17.8178	16.7373	17.0164	16.3421	17.2767	17.1659		16.4341
MAXBIN.004_k127_2128055_18	ProdMAG063						MarR family [PF01047.24]; Winged helix DNA-binding domain [PF13463.8]; MarR family [PF12802.9]		d__Bacteria;p__Cloacimonadota;c__Cloacimonadia;o__Cloacimonadales;f__Cloacimonadaceae;g__;s__	16.9952	17.0504	16.0145					16.7149	16.8069	16.8585			16.3376		15.572	16.2328	16.8227
MAXBIN.004_k127_27301_5	ProdMAG063								d__Bacteria;p__Cloacimonadota;c__Cloacimonadia;o__Cloacimonadales;f__Cloacimonadaceae;g__;s__	17.1817	16.6718	17.5992	16.727	15.9209			16.8741	16.6026	16.8393	15.4741				17.4294	17.7363	17.44		15.4831	15.9274	15.7564
MAXBIN.004_k127_1686489_2	ProdMAG063								d__Bacteria;p__Cloacimonadota;c__Cloacimonadia;o__Cloacimonadales;f__Cloacimonadaceae;g__;s__	17.2983	16.5756	17.3123					17.2579	16.0763	17.5726					17.4938	17.8994	17.5727
MAXBIN.004_k127_1836212_24	ProdMAG063								d__Bacteria;p__Cloacimonadota;c__Cloacimonadia;o__Cloacimonadales;f__Cloacimonadaceae;g__;s__	17.3388	17.1612	17.3282	16.5649				17.0043	17.1533	17.0349					17.0733	17.4278	17.3702
MAXBIN.004_k127_1070103_15	ProdMAG063						Outer membrane protein beta-barrel domain [PF13568.8]		d__Bacteria;p__Cloacimonadota;c__Cloacimonadia;o__Cloacimonadales;f__Cloacimonadaceae;g__;s__	17.4112	17.5963	18.4063	17.2928		15.739		17.8692	17.3654	17.2845	16.3376				18.1101	18.1219	18.3568			16.0173	16.591
MAXBIN.004_k127_1705415_5	ProdMAG063						Invasin, domain 3 [PF09134.12]		d__Bacteria;p__Cloacimonadota;c__Cloacimonadia;o__Cloacimonadales;f__Cloacimonadaceae;g__;s__	17.6615	16.9183	17.6669	16.9036	17.2153	17.0349		17.258	16.6552	17.331	16.9084	17.2184		17.9126	17.528	17.8147	17.5111			17.1314	16.9474
MAXBIN.004_k127_1405119_13	ProdMAG063								d__Bacteria;p__Cloacimonadota;c__Cloacimonadia;o__Cloacimonadales;f__Cloacimonadaceae;g__;s__	18.1016	18.6377	18.461	17.4308		16.5908		18.9885	17.9646	18.714					18.3824	18.0711	18.5671	16.6128			17.4139
MAXBIN.004_k127_1072483_1	ProdMAG063						Cleaved Adhesin Domain [PF07675.13]; CarboxypepD_reg-like domain [PF13715.8]; Carboxypeptidase regulatory-like domain [PF13620.8]		d__Bacteria;p__Cloacimonadota;c__Cloacimonadia;o__Cloacimonadales;f__Cloacimonadaceae;g__;s__	18.1882	16.9833	18.0432	16.0467	16.0679		15.1363	17.2742	17.1145	17.2765					17.8876	18.5186	18.7651			15.7673	16.01
MAXBIN.004_k127_2294992_12	ProdMAG063	K03530	DNA-binding protein HU-beta				Bacterial DNA-binding protein [PF00216.23]		d__Bacteria;p__Cloacimonadota;c__Cloacimonadia;o__Cloacimonadales;f__Cloacimonadaceae;g__;s__	18.3275	18.9366	18.4562	17.3188				18.1925	19.0403	18.8498					17.4611	17.7957	19.2861				17.0167
MAXBIN.004_k127_1995931_23	ProdMAG063	K00262	glutamate dehydrogenase (NADP+) [EC:1.4.1.4]				Glutamate/Leucine/Phenylalanine/Valine dehydrogenase [PF00208.23]; Glu/Leu/Phe/Val dehydrogenase, dimerisation domain [PF02812.20]		d__Bacteria;p__Cloacimonadota;c__Cloacimonadia;o__Cloacimonadales;f__Cloacimonadaceae;g__;s__	18.8104	19.4027	19.3212	18.5558	18.3239	19.1186	18.645	19.2227	19.0486	19.2647	18.508	19.3971	18.9533	19.6765	19.1279	19.2573	19.6022	18.3351	18.4794	18.9978	18.6403
MAXBIN.004_k127_1206340_20	ProdMAG063	K02933	large subunit ribosomal protein L6				Ribosomal protein L6 [PF00347.25]		d__Bacteria;p__Cloacimonadota;c__Cloacimonadia;o__Cloacimonadales;f__Cloacimonadaceae;g__;s__			15.4051													15.0294	15.3616
MAXBIN.004_k127_1206340_24	ProdMAG063	K02876	large subunit ribosomal protein L15				Ribosomal proteins 50S-L15, 50S-L18e, 60S-L27A [PF00828.21]		d__Bacteria;p__Cloacimonadota;c__Cloacimonadia;o__Cloacimonadales;f__Cloacimonadaceae;g__;s__			16.6677							16.8065						16.6781	15.743
MAXBIN.004_k127_1206340_25	ProdMAG063	K03076	preprotein translocase subunit SecY				SecY [PF00344.22]		d__Bacteria;p__Cloacimonadota;c__Cloacimonadia;o__Cloacimonadales;f__Cloacimonadaceae;g__;s__				15.6145										15.7226	15.6839	15.1657
MAXBIN.004_k127_1206340_31	ProdMAG063	K02986	small subunit ribosomal protein S4				Ribosomal protein S4/S9 N-terminal domain [PF00163.21]; S4 domain [PF01479.27]		d__Bacteria;p__Cloacimonadota;c__Cloacimonadia;o__Cloacimonadales;f__Cloacimonadaceae;g__;s__			15.5498					15.3186	15.5893	15.8166		14.8979	15.8715			14.7958	15.5696
MAXBIN.004_k127_1206340_32	ProdMAG063	K03040	DNA-directed RNA polymerase subunit alpha [EC:2.7.7.6]				RNA polymerase Rpb3/RpoA insert domain [PF01000.28]; RNA polymerase Rpb3/Rpb11 dimerisation domain [PF01193.26]; Bacterial RNA polymerase, alpha chain C terminal domain [PF03118.17]		d__Bacteria;p__Cloacimonadota;c__Cloacimonadia;o__Cloacimonadales;f__Cloacimonadaceae;g__;s__																14.5605	15.1369
MAXBIN.004_k127_1206340_4	ProdMAG063	K02946	small subunit ribosomal protein S10				Ribosomal protein S10p/S20e [PF00338.24]		d__Bacteria;p__Cloacimonadota;c__Cloacimonadia;o__Cloacimonadales;f__Cloacimonadaceae;g__;s__		14.8394							14.844	16.4082							14.5498				15.1379
MAXBIN.004_k127_1224085_4	ProdMAG063	K00611	ornithine carbamoyltransferase [EC:2.1.3.3]				Aspartate/ornithine carbamoyltransferase, carbamoyl-P binding domain [PF02729.23]; Aspartate/ornithine carbamoyltransferase, Asp/Orn binding domain [PF00185.26]		d__Bacteria;p__Cloacimonadota;c__Cloacimonadia;o__Cloacimonadales;f__Cloacimonadaceae;g__;s__		15.7135	16.1336		15.5809		16.0504		15.4506	16.0546		15.9681				15.4756	15.653				15.5709
MAXBIN.004_k127_1242880_19	ProdMAG063								d__Bacteria;p__Cloacimonadota;c__Cloacimonadia;o__Cloacimonadales;f__Cloacimonadaceae;g__;s__				15.6636						16.4678							15.6874				15.6641
MAXBIN.004_k127_1246561_1	ProdMAG063						FlgD Ig-like domain [PF13860.8]		d__Bacteria;p__Cloacimonadota;c__Cloacimonadia;o__Cloacimonadales;f__Cloacimonadaceae;g__;s__			14.709													15.015	14.9534
MAXBIN.004_k127_1405119_2	ProdMAG063	K02358	elongation factor Tu				Elongation factor Tu GTP binding domain [PF00009.29]; Elongation factor Tu C-terminal domain [PF03143.19]; Elongation factor Tu domain 2 [PF03144.27]		d__Bacteria;p__Cloacimonadota;c__Cloacimonadia;o__Cloacimonadales;f__Cloacimonadaceae;g__;s__									17.8011	18.4857	17.8953						18.2746
MAXBIN.004_k127_1705415_10	ProdMAG063	K02662	type IV pilus assembly protein PilM				Type IV pilus assembly protein PilM; [PF11104.10]; Cell division protein FtsA [PF14450.8]		d__Bacteria;p__Cloacimonadota;c__Cloacimonadia;o__Cloacimonadales;f__Cloacimonadaceae;g__;s__			15.6721	16.4047	16.4901		15.8065			17.0978	17.2549	16.5184		16.1736		16.1332	15.3774	17.007	16.2161		16.5055
MAXBIN.004_k127_1705415_14	ProdMAG063	K02669	twitching motility protein PilT				Type II/IV secretion system protein [PF00437.22]		d__Bacteria;p__Cloacimonadota;c__Cloacimonadia;o__Cloacimonadales;f__Cloacimonadaceae;g__;s__							15.7805				15.9765	15.0892		15.5137					15.8085
MAXBIN.004_k127_1705415_21	ProdMAG063						Type IX secretion system protein PorV [PF19572.1]		d__Bacteria;p__Cloacimonadota;c__Cloacimonadia;o__Cloacimonadales;f__Cloacimonadaceae;g__;s__															14.6853	14.9324
MAXBIN.004_k127_175365_11	ProdMAG063						Cyclophilin type peptidyl-prolyl cis-trans isomerase/CLD [PF00160.23]		d__Bacteria;p__Cloacimonadota;c__Cloacimonadia;o__Cloacimonadales;f__Cloacimonadaceae;g__;s__		15.8738							15.7126	15.6711						14.9148	15.5717
MAXBIN.004_k127_1832411_15	ProdMAG063						Cleaved Adhesin Domain [PF07675.13]; FlgD Ig-like domain [PF13860.8]; Secretion system C-terminal sorting domain [PF18962.2]		d__Bacteria;p__Cloacimonadota;c__Cloacimonadia;o__Cloacimonadales;f__Cloacimonadaceae;g__;s__			15.9097							15.0366					15.6382	15.7596	16.219
MAXBIN.004_k127_1832411_9	ProdMAG063								d__Bacteria;p__Cloacimonadota;c__Cloacimonadia;o__Cloacimonadales;f__Cloacimonadaceae;g__;s__		15.4769	15.5805						15.3347	16.0465						15.2825	15.3142
MAXBIN.004_k127_1843569_31	ProdMAG063	K02355	elongation factor G				Elongation factor G, domain IV [PF03764.20]; Elongation factor Tu GTP binding domain [PF00009.29]; Elongation factor G C-terminus [PF00679.26]; Elongation Factor G, domain III [PF14492.8]		d__Bacteria;p__Cloacimonadota;c__Cloacimonadia;o__Cloacimonadales;f__Cloacimonadaceae;g__;s__			15.5757				15.7534		15.6459			16.0235		15.7039			15.9073				15.0554
MAXBIN.004_k127_1973348_4	ProdMAG063						Helix-hairpin-helix motif [PF12836.9]		d__Bacteria;p__Cloacimonadota;c__Cloacimonadia;o__Cloacimonadales;f__Cloacimonadaceae;g__;s__			15.0642											15.0484	15.7287	15.4388	15.2701
MAXBIN.004_k127_1973348_5	ProdMAG063	K01006	pyruvate, orthophosphate dikinase [EC:2.7.9.1]				PEP-utilising enzyme, PEP-binding domain [PF02896.20]; Pyruvate phosphate dikinase, AMP/ATP-binding domain [PF01326.21]; PEP-utilising enzyme, mobile domain [PF00391.25]		d__Bacteria;p__Cloacimonadota;c__Cloacimonadia;o__Cloacimonadales;f__Cloacimonadaceae;g__;s__			15.1921							15.2046				15.3641		15.0713	15.0183
MAXBIN.004_k127_1995931_24	ProdMAG063						Phosphofructokinase [PF00365.22]		d__Bacteria;p__Cloacimonadota;c__Cloacimonadia;o__Cloacimonadales;f__Cloacimonadaceae;g__;s__			15.7959			15.8468	16.1005	16.233				15.7734	16.1208	16.3426		16.1006	16.1221			16.0227
MAXBIN.004_k127_213559_10	ProdMAG063								d__Bacteria;p__Cloacimonadota;c__Cloacimonadia;o__Cloacimonadales;f__Cloacimonadaceae;g__;s__		15.592	15.7746						15.3709
MAXBIN.004_k127_2205188_9	ProdMAG063	K18012	L-erythro-3,5-diaminohexanoate dehydrogenase [EC:1.4.1.11]						d__Bacteria;p__Cloacimonadota;c__Cloacimonadia;o__Cloacimonadales;f__Cloacimonadaceae;g__;s__		16.6452	15.4408				15.2667					15.3822		15.2433		15.4538
MAXBIN.004_k127_2277999_12	ProdMAG063	K00335	NADH-quinone oxidoreductase subunit F [EC:7.1.1.2]				Respiratory-chain NADH dehydrogenase 51 Kd subunit [PF01512.19]; NADH-ubiquinone oxidoreductase-F iron-sulfur binding region [PF10589.11]		d__Bacteria;p__Cloacimonadota;c__Cloacimonadia;o__Cloacimonadales;f__Cloacimonadaceae;g__;s__			15.4198	16.1364	16.307		16.2359				16.2223			16.2693			15.7644
MAXBIN.004_k127_2277999_13	ProdMAG063	K18332	NADP-reducing hydrogenase subunit HndD [EC:1.12.1.3]				Iron only hydrogenase large subunit, C-terminal domain [PF02906.16]; 2Fe-2S iron-sulfur cluster binding domain [PF13510.8]; Iron hydrogenase small subunit [PF02256.19]; NADH-ubiquinone oxidoreductase-G iron-sulfur binding region [PF10588.11]; 4Fe-4S dicluster domain [PF12838.9]; 4Fe-4S dicluster domain [PF13187.8]; 4Fe-4S dicluster domain [PF14697.8]; 4Fe-4S dicluster domain [PF13183.8]; 4Fe-4S d…		d__Bacteria;p__Cloacimonadota;c__Cloacimonadia;o__Cloacimonadales;f__Cloacimonadaceae;g__;s__		16.8665	17.3932	16.5094	17.4374		17.5298		16.8408	17.5151		17.5886		17.7832		17.5258	18.0039				16.5942
MAXBIN.004_k127_2277999_9	ProdMAG063	K17992	NADP-reducing hydrogenase subunit HndB [EC:1.12.1.3]						d__Bacteria;p__Cloacimonadota;c__Cloacimonadia;o__Cloacimonadales;f__Cloacimonadaceae;g__;s__		17.0052				15.8237	16.9751		17.1486	16.4097	16.7567	16.1803					17.2474	17.1814	16.538		16.507
MAXBIN.004_k127_2282259_3	ProdMAG063	K00819	ornithine--oxo-acid transaminase [EC:2.6.1.13]				Aminotransferase class-III [PF00202.23]		d__Bacteria;p__Cloacimonadota;c__Cloacimonadia;o__Cloacimonadales;f__Cloacimonadaceae;g__;s__				15.4478						14.8		15.361				14.9571			15.5747
MAXBIN.004_k127_2288824_3	ProdMAG063						D-isomer specific 2-hydroxyacid dehydrogenase, NAD binding domain [PF02826.21]; D-isomer specific 2-hydroxyacid dehydrogenase, catalytic domain [PF00389.32]		d__Bacteria;p__Cloacimonadota;c__Cloacimonadia;o__Cloacimonadales;f__Cloacimonadaceae;g__;s__		15.2875	15.4623	15.1827	16.3491		16.1168		15.1872	15.6513							15.4275				15.2894
MAXBIN.004_k127_2294533_3	ProdMAG063						MutL protein [PF13941.8]		d__Bacteria;p__Cloacimonadota;c__Cloacimonadia;o__Cloacimonadales;f__Cloacimonadaceae;g__;s__			15.4086		15.7513		15.7884			15.6288	15.5538	15.5089		15.8411		15.2671	15.9559	15.3349			15.5255
MAXBIN.004_k127_2380207_6	ProdMAG063	K03628	transcription termination factor Rho				ATP synthase alpha/beta family, nucleotide-binding domain [PF00006.27]; Rho termination factor, RNA-binding domain [PF07497.14]		d__Bacteria;p__Cloacimonadota;c__Cloacimonadia;o__Cloacimonadales;f__Cloacimonadaceae;g__;s__					14.9243		15.5501				15.2236	15.2247		15.5976			14.812	14.721	15.0867
MAXBIN.004_k127_2383138_1	ProdMAG063						Lamin Tail Domain [PF00932.21]		d__Bacteria;p__Cloacimonadota;c__Cloacimonadia;o__Cloacimonadales;f__Cloacimonadaceae;g__;s__															16.3236	16.4468
MAXBIN.004_k127_2407133_3	ProdMAG063								d__Bacteria;p__Cloacimonadota;c__Cloacimonadia;o__Cloacimonadales;f__Cloacimonadaceae;g__;s__			16.9804												16.187	16.8879
MAXBIN.004_k127_27301_10	ProdMAG063								d__Bacteria;p__Cloacimonadota;c__Cloacimonadia;o__Cloacimonadales;f__Cloacimonadaceae;g__;s__		15.6848	15.8692
MAXBIN.004_k127_27301_11	ProdMAG063								d__Bacteria;p__Cloacimonadota;c__Cloacimonadia;o__Cloacimonadales;f__Cloacimonadaceae;g__;s__		15.4375	14.9485	15.1545						15.2174							15.5557
MAXBIN.004_k127_27301_8	ProdMAG063	K03561	biopolymer transport protein ExbB				MotA/TolQ/ExbB proton channel family [PF01618.18]		d__Bacteria;p__Cloacimonadota;c__Cloacimonadia;o__Cloacimonadales;f__Cloacimonadaceae;g__;s__		16.1682	16.6881	17.0209						16.5009					16.6721	15.788	16.1476				16.3396
MAXBIN.004_k127_297314_2	ProdMAG063						FlgD Ig-like domain [PF13860.8]; Secretion system C-terminal sorting domain [PF18962.2]		d__Bacteria;p__Cloacimonadota;c__Cloacimonadia;o__Cloacimonadales;f__Cloacimonadaceae;g__;s__		17.0441	16.5646							16.3559
MAXBIN.004_k127_311822_3	ProdMAG063	K19124	CRISPR system Cascade subunit CasC				CT1975-like protein [PF09344.12]		d__Bacteria;p__Cloacimonadota;c__Cloacimonadia;o__Cloacimonadales;f__Cloacimonadaceae;g__;s__		15.3863	15.3118						15.0738	15.2733							15.3638
MAXBIN.004_k127_377607_5	ProdMAG063	K00962	polyribonucleotide nucleotidyltransferase [EC:2.7.7.8]				3' exoribonuclease family, domain 1 [PF01138.23]; Polyribonucleotide nucleotidyltransferase, RNA binding domain [PF03726.16]; S1 RNA binding domain [PF00575.25]; 3' exoribonuclease family, domain 2 [PF03725.17]		d__Bacteria;p__Cloacimonadota;c__Cloacimonadia;o__Cloacimonadales;f__Cloacimonadaceae;g__;s__										15.3299		15.652		15.0418
MAXBIN.004_k127_539694_11	ProdMAG063								d__Bacteria;p__Cloacimonadota;c__Cloacimonadia;o__Cloacimonadales;f__Cloacimonadaceae;g__;s__		15.6089	16.0189						15.5431	15.9429							15.469				15.0673
MAXBIN.004_k127_629840_9	ProdMAG063						Tetratricopeptide repeat [PF13429.8]; Tetratricopeptide repeat [PF14559.8]; TPR repeat [PF13414.8]; Tetratricopeptide repeat [PF13432.8]		d__Bacteria;p__Cloacimonadota;c__Cloacimonadia;o__Cloacimonadales;f__Cloacimonadaceae;g__;s__			15.7921	15.3909													15.4278
MAXBIN.004_k127_685573_19	ProdMAG063	K00927	phosphoglycerate kinase [EC:2.7.2.3]				Phosphoglycerate kinase [PF00162.21]		d__Bacteria;p__Cloacimonadota;c__Cloacimonadia;o__Cloacimonadales;f__Cloacimonadaceae;g__;s__		15.6626	15.7429							15.6706						15.1036	15.6506
MAXBIN.004_k127_757643_3	ProdMAG063						Conserved carboxylase domain [PF02436.20]; HMGL-like [PF00682.21]; Biotin-requiring enzyme [PF00364.24]		d__Bacteria;p__Cloacimonadota;c__Cloacimonadia;o__Cloacimonadales;f__Cloacimonadaceae;g__;s__		16.0335	15.869	15.7337	15.1425	15.9735	15.8286	15.5542	15.6984	15.6523	15.9013	15.7751		15.9688	15.3045	15.6695	16.0381	15.565	15.4714	15.5504
MAXBIN.004_k127_759815_2	ProdMAG063						Inner membrane component of T3SS, cytoplasmic domain [PF16697.7]; von Willebrand factor type A domain [PF00092.30]; von Willebrand factor type A domain [PF13768.8]; von Willebrand factor type A domain [PF13519.8]; FHA domain [PF00498.28]		d__Bacteria;p__Cloacimonadota;c__Cloacimonadia;o__Cloacimonadales;f__Cloacimonadaceae;g__;s__		16.1299	15.9649
MAXBIN.004_k127_780960_20	ProdMAG063	K02945	small subunit ribosomal protein S1				S1 RNA binding domain [PF00575.25]		d__Bacteria;p__Cloacimonadota;c__Cloacimonadia;o__Cloacimonadales;f__Cloacimonadaceae;g__;s__																15.2792	15.6077
MAXBIN.004_k127_780960_7	ProdMAG063	K02044	phosphonate transport system substrate-binding protein				ABC transporter, phosphonate, periplasmic substrate-binding protein [PF12974.9]; NMT1/THI5 like [PF09084.13]; NMT1-like family [PF16868.7]		d__Bacteria;p__Cloacimonadota;c__Cloacimonadia;o__Cloacimonadales;f__Cloacimonadaceae;g__;s__										15.345					15.2105	15.7068	15.7182
MAXBIN.004_k127_932946_4	ProdMAG063	K00925	acetate kinase [EC:2.7.2.1]				Acetokinase family [PF00871.19]		d__Bacteria;p__Cloacimonadota;c__Cloacimonadia;o__Cloacimonadales;f__Cloacimonadaceae;g__;s__																15.0118	14.8108
MAXBIN.004_k127_941923_21	ProdMAG063	K01610	phosphoenolpyruvate carboxykinase (ATP) [EC:4.1.1.49]				Phosphoenolpyruvate carboxykinase [PF01293.22]		d__Bacteria;p__Cloacimonadota;c__Cloacimonadia;o__Cloacimonadales;f__Cloacimonadaceae;g__;s__		15.9354	16.2729	16.1124			15.9278		15.8694	15.5183	16.2845	16.111		17.2821		15.9205	16.4454		16.145	15.2022	15.4884
MAXBIN.004_k127_941923_8	ProdMAG063	K01091	phosphoglycolate phosphatase [EC:3.1.3.18]				Haloacid dehalogenase-like hydrolase [PF13419.8]; HAD-hyrolase-like [PF13242.8]; haloacid dehalogenase-like hydrolase [PF00702.28]; haloacid dehalogenase-like hydrolase [PF12710.9]		d__Bacteria;p__Cloacimonadota;c__Cloacimonadia;o__Cloacimonadales;f__Cloacimonadaceae;g__;s__			14.5504							15.559						14.4388					14.9477
MAXBIN.004_k127_974424_8	ProdMAG063	K00174	2-oxoglutarate/2-oxoacid ferredoxin oxidoreductase subunit alpha [EC:1.2.7.3 1.2.7.11]				Pyruvate flavodoxin/ferredoxin oxidoreductase, thiamine diP-bdg [PF01855.21]; Pyruvate:ferredoxin oxidoreductase core domain II [PF17147.6]		d__Bacteria;p__Cloacimonadota;c__Cloacimonadia;o__Cloacimonadales;f__Cloacimonadaceae;g__;s__		16.2752			16.715		15.7322			16.0992				15.8721			16.3235				16.1793
bins.244_k127_1907051_19	ProdMAG064			MER0187440	I39	MER0187440 - family I39 unassigned peptidase inhibitors (Rhodothermus marinus) [I39.UPW]#I39#{inhibitor unit: 85-235}~source ACY47187~	Outer membrane protein beta-barrel family [PF14905.8]; Carboxypeptidase regulatory-like domain [PF13620.8]; CarboxypepD_reg-like domain [PF13715.8]; TonB-dependent Receptor Plug Domain [PF07715.17]		d__Bacteria;p__Cloacimonadota;c__Cloacimonadia;o__Cloacimonadales;f__Cloacimonadaceae;g__Cloacimonas;s__Cloacimonas acidaminovorans	16.0262													16.9766	15.9929	15.6266
bins.244_k127_2270086_12	ProdMAG064								d__Bacteria;p__Cloacimonadota;c__Cloacimonadia;o__Cloacimonadales;f__Cloacimonadaceae;g__Cloacimonas;s__Cloacimonas acidaminovorans	15.4199							15.5304							15.5986	15.3007
bins.244_k127_1397095_18	ProdMAG064	K03530	DNA-binding protein HU-beta				Bacterial DNA-binding protein [PF00216.23]		d__Bacteria;p__Cloacimonadota;c__Cloacimonadia;o__Cloacimonadales;f__Cloacimonadaceae;g__Cloacimonas;s__Cloacimonas acidaminovorans	16.4789	15.9527	15.6028					17.4175	15.9923	16.5328	15.2888	13.6252			17.0343	15.8453	16.308	16.0441	15.7826		16.1648
bins.244_k127_320534_2	ProdMAG064								d__Bacteria;p__Cloacimonadota;c__Cloacimonadia;o__Cloacimonadales;f__Cloacimonadaceae;g__Cloacimonas;s__Cloacimonas acidaminovorans	16.5924	15.4888	15.6425					16.533	15.5591						17.2119	16.7792	16.2137			15.1895
bins.244_k127_1907051_12	ProdMAG064						FlgD Ig-like domain [PF13860.8]; Secretion system C-terminal sorting domain [PF18962.2]		d__Bacteria;p__Cloacimonadota;c__Cloacimonadia;o__Cloacimonadales;f__Cloacimonadaceae;g__Cloacimonas;s__Cloacimonas acidaminovorans	16.9083	15.7362	15.8585					16.768	15.9533	15.7345					17.1813	16.7228	16.1221				15.3973
bins.244_k127_1766729_7	ProdMAG064								d__Bacteria;p__Cloacimonadota;c__Cloacimonadia;o__Cloacimonadales;f__Cloacimonadaceae;g__Cloacimonas;s__Cloacimonas acidaminovorans	17.6739		17.9438					18.285		17.2003					18.4419	18.2679	18.1738			17.8635
bins.244_k127_1766729_4	ProdMAG064	K03561	biopolymer transport protein ExbB				MotA/TolQ/ExbB proton channel family [PF01618.18]		d__Bacteria;p__Cloacimonadota;c__Cloacimonadia;o__Cloacimonadales;f__Cloacimonadaceae;g__Cloacimonas;s__Cloacimonas acidaminovorans			16.0144							15.5494					16.2533	15.7225		15.3269	15.5223
bins.244_k127_355437_12	ProdMAG064	K00262	glutamate dehydrogenase (NADP+) [EC:1.4.1.4]				Glutamate/Leucine/Phenylalanine/Valine dehydrogenase [PF00208.23]; Glu/Leu/Phe/Val dehydrogenase, dimerisation domain [PF02812.20]		d__Bacteria;p__Cloacimonadota;c__Cloacimonadia;o__Cloacimonadales;f__Cloacimonadaceae;g__Cloacimonas;s__Cloacimonas acidaminovorans															14.7223	14.886	14.6773
bins.244_k127_7679_4	ProdMAG064						Bacterial type II and III secretion system protein [PF00263.23]; Bacterial type II/III secretion system short domain [PF03958.19]		d__Bacteria;p__Cloacimonadota;c__Cloacimonadia;o__Cloacimonadales;f__Cloacimonadaceae;g__Cloacimonas;s__Cloacimonas acidaminovorans															15.5558	14.9435
bins.47_k127_1617181_7	ProdMAG065								d__Bacteria;p__Cloacimonadota;c__Cloacimonadia;o__Cloacimonadales;f__Cloacimonadaceae;g__Syntrophosphaera;s__	16.4058														16.4824	16.1416
bins.47_k127_420192_2	ProdMAG065	K04077	chaperonin GroEL				TCP-1/cpn60 chaperonin family [PF00118.26]		d__Bacteria;p__Cloacimonadota;c__Cloacimonadia;o__Cloacimonadales;f__Cloacimonadaceae;g__Syntrophosphaera;s__		15.7239	15.2376	16.0365	15.4809		16.2566		15.9036		16.0844	16.4982		16.2745				15.9895	15.8866		15.7528
bins.47_k127_997015_3	ProdMAG065	K02358	elongation factor Tu				Elongation factor Tu GTP binding domain [PF00009.29]; Elongation factor Tu C-terminal domain [PF03143.19]; Elongation factor Tu domain 2 [PF03144.27]		d__Bacteria;p__Cloacimonadota;c__Cloacimonadia;o__Cloacimonadales;f__Cloacimonadaceae;g__Syntrophosphaera;s__		15.896	16.3038	16.6682	16.9185		18.1393		16.2335	16.4027	17.2772	17.4249		17.9582		15.8136	16.8644	16.721	17.0132		17.2743
bins.139_k127_977269_3	ProdMAG066	K03738	aldehyde:ferredoxin oxidoreductase [EC:1.2.7.5]				Aldehyde ferredoxin oxidoreductase, domains 2 & 3 [PF01314.20]; Aldehyde ferredoxin oxidoreductase, N-terminal domain [PF02730.17]		d__Bacteria;p__Cloacimonadota;c__Cloacimonadia;o__Cloacimonadales;f__Cloacimonadaceae;g__Cloacimonas;s__Cloacimonas sp002432865	16.3411				16.5425		17.0115			16.433		17.0485	17.3455			16.3973
bins.139_k127_1537147_2	ProdMAG066	K00262	glutamate dehydrogenase (NADP+) [EC:1.4.1.4]				Glutamate/Leucine/Phenylalanine/Valine dehydrogenase [PF00208.23]; Glu/Leu/Phe/Val dehydrogenase, dimerisation domain [PF02812.20]		d__Bacteria;p__Cloacimonadota;c__Cloacimonadia;o__Cloacimonadales;f__Cloacimonadaceae;g__Cloacimonas;s__Cloacimonas sp002432865	16.5264	16.8932	16.8492	16.711	16.5419	17.1364	17.1454	16.6956	16.7843	16.6541	16.6054	17.4755	17.2709	18.1497	16.7611	16.9558	17.381	17.0285	16.9432	17.1798	16.3798
bins.139_k127_26739_4	ProdMAG066						Bacterial DNA-binding protein [PF00216.23]		d__Bacteria;p__Cloacimonadota;c__Cloacimonadia;o__Cloacimonadales;f__Cloacimonadaceae;g__Cloacimonas;s__Cloacimonas sp002432865	17.2503	17.5092	16.4842					18.5007	17.3005	17.3952					18.2	16.7566	17.0832
bins.139_k127_1010729_6	ProdMAG066	K02863	large subunit ribosomal protein L1				Ribosomal protein L1p/L10e family [PF00687.23]		d__Bacteria;p__Cloacimonadota;c__Cloacimonadia;o__Cloacimonadales;f__Cloacimonadaceae;g__Cloacimonas;s__Cloacimonas sp002432865							15.1573			14.4289	14.8967			15.1535								bins.244_k127_108616_12
bins.139_k127_1352908_8	ProdMAG066	K02926	large subunit ribosomal protein L4				Ribosomal protein L4/L1 family [PF00573.24]		d__Bacteria;p__Cloacimonadota;c__Cloacimonadia;o__Cloacimonadales;f__Cloacimonadaceae;g__Cloacimonas;s__Cloacimonas sp002432865		14.5674	14.8065		15.9954		15.8201		15.0338	15.9989	15.4749	15.8157		15.8576		15.6583	14.9326	15.7526	15.2817		15.7379
bins.139_k127_1555260_3	ProdMAG066	K21572	starch-binding outer membrane protein, SusD/RagB family				Starch-binding associating with outer membrane [PF14322.8]; SusD family [PF07980.13]		d__Bacteria;p__Cloacimonadota;c__Cloacimonadia;o__Cloacimonadales;f__Cloacimonadaceae;g__Cloacimonas;s__Cloacimonas sp002432865																		15.5539	15.3838
bins.139_k127_1555260_4	ProdMAG066						TonB dependent receptor [PF00593.26]		d__Bacteria;p__Cloacimonadota;c__Cloacimonadia;o__Cloacimonadales;f__Cloacimonadaceae;g__Cloacimonas;s__Cloacimonas sp002432865															15.0156					15.603
bins.430_k127_320984_5	ProdMAG067	K02887	large subunit ribosomal protein L20				Ribosomal protein L20 [PF00453.20]		d__Bacteria;p__Desulfobacterota;c__Desulfobulbia;o__Desulfobulbales;f__Desulfobulbaceae;g__Desulfobulbus;s__	14.6572	14.6024	14.7137					15.0346	14.5044						14.5116					15.2426
bins.430_k127_983013_4	ProdMAG067	K16885	quinone-modifying oxidoreductase, subunit QmoA				FAD binding domain [PF00890.26]; FAD dependent oxidoreductase [PF12831.9]; NAD(P)-binding Rossmann-like domain [PF13450.8]		d__Bacteria;p__Desulfobacterota;c__Desulfobulbia;o__Desulfobulbales;f__Desulfobulbaceae;g__Desulfobulbus;s__	15.3871	15.7662	15.6728					15.1555	15.2737	15.5806					15.1205					15.3922
bins.430_k127_2316617_15	ProdMAG067	K15986	manganese-dependent inorganic pyrophosphatase [EC:3.6.1.1]				DHH family [PF01368.22]; DHHA2 domain [PF02833.16]		d__Bacteria;p__Desulfobacterota;c__Desulfobulbia;o__Desulfobulbales;f__Desulfobulbaceae;g__Desulfobulbus;s__	15.5967		15.5402			15.78			15.3554						15.7088					15.9797
bins.430_k127_2288214_2	ProdMAG067	K13788	phosphate acetyltransferase [EC:2.3.1.8]				Phosphate acetyl/butaryl transferase [PF01515.21]; AAA domain [PF13500.8]; DRTGG domain [PF07085.14]		d__Bacteria;p__Desulfobacterota;c__Desulfobulbia;o__Desulfobulbales;f__Desulfobulbaceae;g__Desulfobulbus;s__	16.0069		14.6267					16.2653							15.0913
bins.430_k127_358475_17	ProdMAG067	K00024	malate dehydrogenase [EC:1.1.1.37]				lactate/malate dehydrogenase, alpha/beta C-terminal domain [PF02866.20]; lactate/malate dehydrogenase, NAD binding domain [PF00056.25]		d__Bacteria;p__Desulfobacterota;c__Desulfobulbia;o__Desulfobulbales;f__Desulfobulbaceae;g__Desulfobulbus;s__	16.1015	16.4724	16.1171	15.7844	14.7829	16.6557	15.3848	16.2267	16.2262	15.621					15.887	15.5271	15.4282			16.4829	15.3457
bins.430_k127_983013_3	ProdMAG067	K16886	quinone-modifying oxidoreductase, subunit QmoB				Methyl-viologen-reducing hydrogenase, delta subunit [PF02662.18]; 4Fe-4S dicluster domain [PF13237.8]; 4Fe-4S dicluster domain [PF12838.9]; 4Fe-4S dicluster domain [PF14697.8]; 4Fe-4S dicluster domain [PF13187.8]; 4Fe-4S dicluster domain [PF13247.8]; 4Fe-4S dicluster domain [PF13183.8]; Pyridine nucleotide-disulphide oxidoreductase [PF07992.16]; NAD(P)-binding Rossmann-like domain [PF13450.8]; HI…		d__Bacteria;p__Desulfobacterota;c__Desulfobulbia;o__Desulfobulbales;f__Desulfobulbaceae;g__Desulfobulbus;s__	16.1945	16.2379	16.2908			16.178		16.2288												16.1996
bins.430_k127_1404885_7	ProdMAG067	K03737	pyruvate-ferredoxin/flavodoxin oxidoreductase [EC:1.2.7.1 1.2.7.-]				Pyruvate flavodoxin/ferredoxin oxidoreductase, thiamine diP-bdg [PF01855.21]; Pyruvate ferredoxin/flavodoxin oxidoreductase [PF01558.20]; 4Fe-4S double cluster binding domain [PF13484.8]; Pyruvate:ferredoxin oxidoreductase core domain II [PF17147.6]; Domain of unknown function [PF10371.11]; 4Fe-4S dicluster domain [PF13237.8]; 4Fe-4S dicluster domain [PF12838.9]; Thiamine pyrophosphate enzyme, C-…		d__Bacteria;p__Desulfobacterota;c__Desulfobulbia;o__Desulfobulbales;f__Desulfobulbaceae;g__Desulfobulbus;s__	16.2962	16.3703	16.2857			16.3126	15.9661	15.9566	16.067	15.5079					15.9239	16.1519				15.8893
bins.430_k127_124640_2	ProdMAG067	K00239	succinate dehydrogenase / fumarate reductase, flavoprotein subunit [EC:1.3.5.1 1.3.5.4]				FAD binding domain [PF00890.26]; Fumarate reductase flavoprotein C-term [PF02910.22]		d__Bacteria;p__Desulfobacterota;c__Desulfobulbia;o__Desulfobulbales;f__Desulfobulbaceae;g__Desulfobulbus;s__	16.2971	16.4743	16.2763			16.5725		16.3025	16.4626	15.4255					16.3227	16.3713	15.9379			16.7035
bins.430_k127_2311278_7	ProdMAG067						Carboxyl transferase domain [PF01039.24]		d__Bacteria;p__Desulfobacterota;c__Desulfobulbia;o__Desulfobulbales;f__Desulfobulbaceae;g__Desulfobulbus;s__	16.3687	15.6649	15.7823					16.7266							16.1438	15.8256				16.7759
bins.430_k127_1602027_3	ProdMAG067	K04077	chaperonin GroEL				TCP-1/cpn60 chaperonin family [PF00118.26]		d__Bacteria;p__Desulfobacterota;c__Desulfobulbia;o__Desulfobulbales;f__Desulfobulbaceae;g__Desulfobulbus;s__	16.7449	17.1168	17.1201			16.8336	16.405	16.3902	16.5884	15.8984	16.6388				15.9151	15.7608				16.0919	15.6569
bins.430_k127_32233_30	ProdMAG067	K02879	large subunit ribosomal protein L17				Ribosomal protein L17 [PF01196.21]		d__Bacteria;p__Desulfobacterota;c__Desulfobulbia;o__Desulfobulbales;f__Desulfobulbaceae;g__Desulfobulbus;s__	17.0205	16.3274	16.4586			15.3671		17.5831	15.9148	15.7003
bins.430_k127_983013_5	ProdMAG067	K00394	adenylylsulfate reductase, subunit A [EC:1.8.99.2]				FAD binding domain [PF00890.26]; Fumarate reductase flavoprotein C-term [PF02910.22]		d__Bacteria;p__Desulfobacterota;c__Desulfobulbia;o__Desulfobulbales;f__Desulfobulbaceae;g__Desulfobulbus;s__	17.8384	18.1364	18.1909	16.6535	16.6748	17.8899	17.252	18.318	17.9243	17.795	16.7885	17.0701	15.3181		17.776	17.8021	16.9801	16.9322	16.8193	18.4701	16.8807
bins.430_k127_237907_5	ProdMAG067								d__Bacteria;p__Desulfobacterota;c__Desulfobulbia;o__Desulfobulbales;f__Desulfobulbaceae;g__Desulfobulbus;s__	18.2461	17.1503	17.5503	16.2718	16.5941	16.5966	16.5211	18.1483	17.3962	17.4315	16.4276	16.2145	16.184		18.4714	18.0847	17.616	16.4408	16.6014	18.2474	16.5876
bins.430_k127_2288214_1	ProdMAG067	K11473	glycolate oxidase iron-sulfur subunit				Cysteine-rich domain [PF02754.18]; 4Fe-4S dicluster domain [PF13183.8]; LUD domain [PF02589.17]; 4Fe-4S dicluster domain [PF13534.8]; 4Fe-4S dicluster domain [PF13187.8]; 4Fe-4S dicluster domain [PF13237.8]		d__Bacteria;p__Desulfobacterota;c__Desulfobulbia;o__Desulfobulbales;f__Desulfobulbaceae;g__Desulfobulbus;s__		14.9214	14.829						14.6029						14.6447
bins.430_k127_2311278_6	ProdMAG067	K01902	succinyl-CoA synthetase alpha subunit [EC:6.2.1.5]				CoA-ligase [PF00549.21]; CoA binding domain [PF02629.21]; Succinyl-CoA ligase like flavodoxin domain [PF13607.8]; CoA binding domain [PF13380.8]		d__Bacteria;p__Desulfobacterota;c__Desulfobulbia;o__Desulfobulbales;f__Desulfobulbaceae;g__Desulfobulbus;s__		16.7056	16.2759			16.5003			16.4056	15.9977					15.6752	15.8477	15.4791			15.7374
bins.430_k127_2311278_8	ProdMAG067						Carboxyl transferase domain [PF01039.24]		d__Bacteria;p__Desulfobacterota;c__Desulfobulbia;o__Desulfobulbales;f__Desulfobulbaceae;g__Desulfobulbus;s__																15.52				16.3537
bins.430_k127_25078_14	ProdMAG067	K02112	F-type H+/Na+-transporting ATPase subunit beta [EC:7.1.2.2 7.2.2.1]				ATP synthase alpha/beta family, nucleotide-binding domain [PF00006.27]; ATP synthase alpha/beta family, beta-barrel domain [PF02874.25]		d__Bacteria;p__Desulfobacterota;c__Desulfobulbia;o__Desulfobulbales;f__Desulfobulbaceae;g__Desulfobulbus;s__		15.2922	15.1543			15.2839
bins.430_k127_320984_13	ProdMAG067	K01847	methylmalonyl-CoA mutase [EC:5.4.99.2]				Methylmalonyl-CoA mutase [PF01642.24]		d__Bacteria;p__Desulfobacterota;c__Desulfobulbia;o__Desulfobulbales;f__Desulfobulbaceae;g__Desulfobulbus;s__		16.903	17.479			17.1488	17.0608	16.7561	16.5233	17.3696		16.7814			16.8691	16.623				17.0974
bins.430_k127_320984_15	ProdMAG067	K01040	glutaconate CoA-transferase, subunit B [EC:2.8.3.12]				Coenzyme A transferase [PF01144.25]		d__Bacteria;p__Desulfobacterota;c__Desulfobulbia;o__Desulfobulbales;f__Desulfobulbaceae;g__Desulfobulbus;s__		16.2737	16.0341			16.3889			16.1874
bins.430_k127_320984_16	ProdMAG067	K01039	glutaconate CoA-transferase, subunit A [EC:2.8.3.12]				Coenzyme A transferase [PF01144.25]		d__Bacteria;p__Desulfobacterota;c__Desulfobulbia;o__Desulfobulbales;f__Desulfobulbaceae;g__Desulfobulbus;s__		15.6252	15.7232			15.6669			15.4062											15.7428
bins.430_k127_32233_28	ProdMAG067	K02986	small subunit ribosomal protein S4				Ribosomal protein S4/S9 N-terminal domain [PF00163.21]; S4 domain [PF01479.27]		d__Bacteria;p__Desulfobacterota;c__Desulfobulbia;o__Desulfobulbales;f__Desulfobulbaceae;g__Desulfobulbus;s__		15.2135				14.9148
bins.430_k127_358475_7	ProdMAG067						Protein of unknown function (DUF3373) [PF11853.10]		d__Bacteria;p__Desulfobacterota;c__Desulfobulbia;o__Desulfobulbales;f__Desulfobulbaceae;g__Desulfobulbus;s__															15.9697	15.6958	15.7816			15.7619
bins.430_k127_790030_22	ProdMAG067	K23077	dissimilatory sulfite reductase related protein				DsrC like protein [PF04358.15]		d__Bacteria;p__Desulfobacterota;c__Desulfobulbia;o__Desulfobulbales;f__Desulfobulbaceae;g__Desulfobulbus;s__			15.5297			15.8094
bins.430_k127_983013_6	ProdMAG067	K00395	adenylylsulfate reductase, subunit B [EC:1.8.99.2]				Adenosine-5'-phosphosulfate reductase beta subunit [PF12139.10]; 4Fe-4S dicluster domain [PF12838.9]; 4Fe-4S dicluster domain [PF13187.8]; 4Fe-4S dicluster domain [PF13237.8]; 4Fe-4S dicluster domain [PF14697.8]; 4Fe-4S dicluster domain [PF13247.8]		d__Bacteria;p__Desulfobacterota;c__Desulfobulbia;o__Desulfobulbales;f__Desulfobulbaceae;g__Desulfobulbus;s__		17.6031	16.9403			16.6051	16.1384		17.3898	16.5507		14.8277				15.6014	15.6369	15.6141		15.873	15.8344
MAXBIN.071_k127_505186_1	ProdMAG068			MER0267341	N04	MER0267341 - family N4 non-lyase homologues (Morganella morganii) [N04.UNW]#N04#{peptidase unit: 648-923}~source EJO24752~	Autotransporter beta-domain [PF03797.21]		d__Bacteria;p__Desulfobacterota;c__Syntrophorhabdia;o__Syntrophorhabdales;f__Syntrophorhabdaceae;g__Delta-02;s__Delta-02 sp002408185	16.6946	16.1029	16.9795				15.531	17.2178	16.3344	16.5212					17.0213	16.7691	16.8793		15.9295	15.8816	16.1061
MAXBIN.071_k127_820512_27	ProdMAG068	K07539	6-oxocyclohex-1-ene-carbonyl-CoA hydrolase [EC:3.7.1.21]	MER1071493	S49C	MER1071493 - subfamily S49C non-peptidase homologues (Rhodococcus ruber) [S49.UNC]#S49C#{peptidase unit: 82-190}~source M2Y5T1~	Enoyl-CoA hydratase/isomerase [PF00378.22]; Enoyl-CoA hydratase/isomerase [PF16113.7]		d__Bacteria;p__Desulfobacterota;c__Syntrophorhabdia;o__Syntrophorhabdales;f__Syntrophorhabdaceae;g__Delta-02;s__Delta-02 sp002408185	17.7256	18.1862	18.7422	17.6435	17.6819	17.9454	18.5912	18.9326	17.8981	17.7422	17.5281	16.9164		16.2739	18.6618	18.9289	18.638	17.3139	17.9032	18.4111	18.3738
MAXBIN.071_k127_820512_26	ProdMAG068	K07537	cyclohexa-1,5-dienecarbonyl-CoA hydratase [EC:4.2.1.100]	MER1073240	S49C	MER1073240 - subfamily S49C non-peptidase homologues (Acinetobacter bohemicus) [S49.UNC]#S49C#{peptidase unit: 84-212}~source N8Q6E4~	Enoyl-CoA hydratase/isomerase [PF00378.22]; Enoyl-CoA hydratase/isomerase [PF16113.7]		d__Bacteria;p__Desulfobacterota;c__Syntrophorhabdia;o__Syntrophorhabdales;f__Syntrophorhabdaceae;g__Delta-02;s__Delta-02 sp002408185					15.9951		15.2518								15.4734	15.9076	15.3529		15.1492		15.6024
MAXBIN.071_k127_51086_19	ProdMAG068	K00104	glycolate oxidase [EC:1.1.3.15]				FAD linked oxidases, C-terminal domain [PF02913.21]; FAD binding domain [PF01565.25]	AA4 vanillyl-alcohol oxidase (EC 1.1.3.38) [AA4]; AA7 glucooligosaccharide oxidase (EC 1.1.3.-); chitooligosaccharide oxidase (EC 1.1.3.-); cellooligosaccharide dehydrogenase (EC 1.1.99.-) [AA7]	d__Bacteria;p__Desulfobacterota;c__Syntrophorhabdia;o__Syntrophorhabdales;f__Syntrophorhabdaceae;g__Delta-02;s__Delta-02 sp002408185		15.4038	15.858		16.0976		16.2391									15.7463	15.8111				16.1642
MAXBIN.071_k127_1667108_24	ProdMAG068	K02014	iron complex outermembrane recepter protein				TonB dependent receptor [PF00593.26]; Outer membrane protein beta-barrel family [PF14905.8]; TonB-dependent Receptor Plug Domain [PF07715.17]		d__Bacteria;p__Desulfobacterota;c__Syntrophorhabdia;o__Syntrophorhabdales;f__Syntrophorhabdaceae;g__Delta-02;s__Delta-02 sp002408185	15.3944				15.3079		15.4653								15.4443	15.1979	15.2248			15.6615
MAXBIN.071_k127_1796472_38	ProdMAG068	K01895	acetyl-CoA synthetase [EC:6.2.1.1]				AMP-binding enzyme [PF00501.30]; Acetyl-coenzyme A synthetase N-terminus [PF16177.7]; AMP-binding enzyme C-terminal domain [PF13193.8]		d__Bacteria;p__Desulfobacterota;c__Syntrophorhabdia;o__Syntrophorhabdales;f__Syntrophorhabdaceae;g__Delta-02;s__Delta-02 sp002408185	15.8308	16.0597	15.9307				16.2677			15.637					15.601	15.4075	15.9057				16.2628
MAXBIN.071_k127_464765_11	ProdMAG068	K00266	glutamate synthase (NADPH) small chain [EC:1.4.1.13]				Dihydroprymidine dehydrogenase domain II, 4Fe-4S cluster [PF14691.8]; Pyridine nucleotide-disulphide oxidoreductase [PF07992.16]; Pyridine nucleotide-disulphide oxidoreductase [PF00070.29]; Oxidoreductase NAD-binding domain [PF00175.23]; Iron-sulfur cluster binding domain of dihydroorotate dehydrogenase B [PF10418.11]; Pyridine nucleotide-disulphide oxidoreductase [PF13738.8]; Flavin-binding mono…		d__Bacteria;p__Desulfobacterota;c__Syntrophorhabdia;o__Syntrophorhabdales;f__Syntrophorhabdaceae;g__Delta-02;s__Delta-02 sp002408185	15.9092	16.0434	16.3744	15.3018	15.867	15.7783	16.0609	16.1516	15.8896	15.7004					15.9232	16.1147	16.2703		15.3822	15.7278	15.9539
MAXBIN.071_k127_2160780_31	ProdMAG068	K03521	electron transfer flavoprotein beta subunit				Electron transfer flavoprotein domain [PF01012.23]		d__Bacteria;p__Desulfobacterota;c__Syntrophorhabdia;o__Syntrophorhabdales;f__Syntrophorhabdaceae;g__Delta-02;s__Delta-02 sp002408185	16.0529		15.4779	15.982	17.1292		16.5447	15.8531		16.2843	16.0973					16.25	16.1171	17.5069	16.6	15.3149	17.0075
MAXBIN.071_k127_350125_16	ProdMAG068	K00134	glyceraldehyde 3-phosphate dehydrogenase [EC:1.2.1.12]				Glyceraldehyde 3-phosphate dehydrogenase, C-terminal domain [PF02800.22]; Glyceraldehyde 3-phosphate dehydrogenase, NAD binding domain [PF00044.26]		d__Bacteria;p__Desulfobacterota;c__Syntrophorhabdia;o__Syntrophorhabdales;f__Syntrophorhabdaceae;g__Delta-02;s__Delta-02 sp002408185	16.105		16.4698	16.0592	16.6523		16.6229	16.0703		16.0409	15.4887				16.1214	15.8875	16.1436	15.7427	16.1399		17.2811
MAXBIN.071_k127_2160780_29	ProdMAG068	K00626	acetyl-CoA C-acetyltransferase [EC:2.3.1.9]				Thiolase, N-terminal domain [PF00108.25]; Thiolase, C-terminal domain [PF02803.20]		d__Bacteria;p__Desulfobacterota;c__Syntrophorhabdia;o__Syntrophorhabdales;f__Syntrophorhabdaceae;g__Delta-02;s__Delta-02 sp002408185	16.1911	15.5911	15.9376	15.651	15.6706		16.2367		15.2058	15.7159					15.807	15.7788	15.651		15.7149		16.2642
MAXBIN.071_k127_1142812_19	ProdMAG068						AMP-binding enzyme [PF00501.30]; AMP-binding enzyme C-terminal domain [PF13193.8]		d__Bacteria;p__Desulfobacterota;c__Syntrophorhabdia;o__Syntrophorhabdales;f__Syntrophorhabdaceae;g__Delta-02;s__Delta-02 sp002408185	16.2733	15.9694	16.3372		16.0583	15.8872	15.7791	16.4072	15.5878						16.92	16.6971	16.3167			16.2425
MAXBIN.071_k127_820512_28	ProdMAG068	K07538	6-hydroxycyclohex-1-ene-1-carbonyl-CoA dehydrogenase [EC:1.1.1.368]				Alcohol dehydrogenase GroES-like domain [PF08240.14]; Zinc-binding dehydrogenase [PF00107.28]		d__Bacteria;p__Desulfobacterota;c__Syntrophorhabdia;o__Syntrophorhabdales;f__Syntrophorhabdaceae;g__Delta-02;s__Delta-02 sp002408185	16.2817	15.5659	16.6202	15.7581	15.822		16.171	16.7916		15.718	15.7503				16.9619	16.8957	15.9036		16.0916	15.9386	16.6374
MAXBIN.071_k127_820512_29	ProdMAG068	K00059	3-oxoacyl-[acyl-carrier protein] reductase [EC:1.1.1.100]				Enoyl-(Acyl carrier protein) reductase [PF13561.8]; short chain dehydrogenase [PF00106.27]; KR domain [PF08659.12]		d__Bacteria;p__Desulfobacterota;c__Syntrophorhabdia;o__Syntrophorhabdales;f__Syntrophorhabdaceae;g__Delta-02;s__Delta-02 sp002408185	16.4911	15.7781	15.825		15.568	15.1326	15.6127	16.0326	15.3819	15.4709					15.9462	15.5865	15.9106			15.3891	15.8035
MAXBIN.071_k127_674839_14	ProdMAG068	K00249	acyl-CoA dehydrogenase [EC:1.3.8.7]				Acyl-CoA dehydrogenase, C-terminal domain [PF00441.26]; Acyl-CoA dehydrogenase, middle domain [PF02770.21]; Acyl-CoA dehydrogenase, N-terminal domain [PF02771.18]		d__Bacteria;p__Desulfobacterota;c__Syntrophorhabdia;o__Syntrophorhabdales;f__Syntrophorhabdaceae;g__Delta-02;s__Delta-02 sp002408185	16.6093	15.8482	16.5777	15.7911	16.6362	15.7162	16.7551	15.963	15.8242	15.7137	15.6443				16.9638	16.9428	16.9136	15.5087	15.8634	16.3986	16.5051
MAXBIN.071_k127_2127407_2	ProdMAG068	K01895	acetyl-CoA synthetase [EC:6.2.1.1]				AMP-binding enzyme [PF00501.30]; Acetyl-coenzyme A synthetase N-terminus [PF16177.7]; AMP-binding enzyme C-terminal domain [PF13193.8]		d__Bacteria;p__Desulfobacterota;c__Syntrophorhabdia;o__Syntrophorhabdales;f__Syntrophorhabdaceae;g__Delta-02;s__Delta-02 sp002408185	16.9457	16.0238	16.6254	16.7701	16.272	16.2988	16.6608	16.8604	15.8717	16.4711	16.2909				17.1128	16.9953	16.8887	16.426	16.6126	17.3555	16.7027
MAXBIN.071_k127_311289_3	ProdMAG068	K01615	glutaconyl-CoA decarboxylase subunit alpha [EC:7.2.4.5]				Carboxyl transferase domain [PF01039.24]		d__Bacteria;p__Desulfobacterota;c__Syntrophorhabdia;o__Syntrophorhabdales;f__Syntrophorhabdaceae;g__Delta-02;s__Delta-02 sp002408185	17.0005	16.4514	17.1542	16.1729	16.3664	16.2685	16.8726	16.4513	16.3745	16.2467	15.9834	16.5792			17.1283	17.0045	16.6627	15.8564	16.0606	16.6665	17.3664
MAXBIN.071_k127_2160780_22	ProdMAG068	K00179	indolepyruvate ferredoxin oxidoreductase, alpha subunit [EC:1.2.7.8]				Pyruvate flavodoxin/ferredoxin oxidoreductase, thiamine diP-bdg [PF01855.21]; Thiamine pyrophosphate enzyme, C-terminal TPP binding domain [PF02775.23]; 4Fe-4S dicluster domain [PF14697.8]; 4Fe-4S dicluster domain [PF12838.9]; 4Fe-4S dicluster domain [PF13187.8]; 4Fe-4S dicluster domain [PF13237.8]; 4Fe-4S dicluster domain [PF13247.8]		d__Bacteria;p__Desulfobacterota;c__Syntrophorhabdia;o__Syntrophorhabdales;f__Syntrophorhabdaceae;g__Delta-02;s__Delta-02 sp002408185	17.1353	17.3177	17.8565	16.7928	17.0182	16.772	17.6395	17.5594	17.3262	17.2641	16.9675	16.7484			17.1558	17.7301	17.426	16.9623	16.7703	16.8615	17.643
MAXBIN.071_k127_51086_22	ProdMAG068						AMP-binding enzyme [PF00501.30]; AMP-binding enzyme C-terminal domain [PF13193.8]		d__Bacteria;p__Desulfobacterota;c__Syntrophorhabdia;o__Syntrophorhabdales;f__Syntrophorhabdaceae;g__Delta-02;s__Delta-02 sp002408185	17.2539	17.2696	17.461		17.3731		17.281	17.1425	17.2285	16.8109	16.3316				17.6726	17.562	17.5074	16.0714		17.3294	17.4449
MAXBIN.071_k127_1973086_12	ProdMAG068	K21395	TRAP-type transport system periplasmic protein				Bacterial extracellular solute-binding protein, family 7 [PF03480.15]		d__Bacteria;p__Desulfobacterota;c__Syntrophorhabdia;o__Syntrophorhabdales;f__Syntrophorhabdaceae;g__Delta-02;s__Delta-02 sp002408185	18.3028	19.4971	19.4338	19.0375	18.9934	17.9703	19.7144	18.8842	19.2057	18.972	18.9612	17.0616			18.7729	19.0976	19.0319	18.8313	19.2083	18.2808	20.0996
MAXBIN.071_k127_771748_4	ProdMAG068						DcaP outer membrane protein [PF19577.1]		d__Bacteria;p__Desulfobacterota;c__Syntrophorhabdia;o__Syntrophorhabdales;f__Syntrophorhabdaceae;g__Delta-02;s__Delta-02 sp002408185	18.8781	17.7953	18.4132	17.2604	16.8687	17.7398	18.7051	19.2404	17.6769	17.7846	17.3011	16.584	17.3028	15.1889	19.6132	19.2677	18.774	17.4619	17.7693	19.2497	18.5283
MAXBIN.071_k127_1010520_14	ProdMAG068	K01622	fructose 1,6-bisphosphate aldolase/phosphatase [EC:4.1.2.13 3.1.3.11]				Fructose-1,6-bisphosphatase [PF01950.18]		d__Bacteria;p__Desulfobacterota;c__Syntrophorhabdia;o__Syntrophorhabdales;f__Syntrophorhabdaceae;g__Delta-02;s__Delta-02 sp002408185			15.4382				15.4019									15.3011				14.8227	15.5886
MAXBIN.071_k127_1142812_18	ProdMAG068						AMP-binding enzyme [PF00501.30]; AMP-binding enzyme C-terminal domain [PF13193.8]		d__Bacteria;p__Desulfobacterota;c__Syntrophorhabdia;o__Syntrophorhabdales;f__Syntrophorhabdaceae;g__Delta-02;s__Delta-02 sp002408185		16.2077	16.5552	15.6026	16.2727		17.0458	16.1413	16.1671	16.5645	16.1797	15.7555			15.9927	16.8308	16.7785	16.1224	16.3404	15.9449	17.2061
MAXBIN.071_k127_1235085_12	ProdMAG068	K02111	F-type H+/Na+-transporting ATPase subunit alpha [EC:7.1.2.2 7.2.2.1]				ATP synthase alpha/beta family, nucleotide-binding domain [PF00006.27]; ATP synthase alpha/beta chain, C terminal domain [PF00306.29]; ATP synthase alpha/beta family, beta-barrel domain [PF02874.25]; Photosystem I psaA/psaB protein [PF00223.21]		d__Bacteria;p__Desulfobacterota;c__Syntrophorhabdia;o__Syntrophorhabdales;f__Syntrophorhabdaceae;g__Delta-02;s__Delta-02 sp002408185			15.672	15.3841	15.096		15.9969		15.35							15.1276	15.6005		15.4617		15.6157
MAXBIN.071_k127_1235085_14	ProdMAG068	K02112	F-type H+/Na+-transporting ATPase subunit beta [EC:7.1.2.2 7.2.2.1]				ATP synthase alpha/beta family, nucleotide-binding domain [PF00006.27]; ATP synthase alpha/beta family, beta-barrel domain [PF02874.25]		d__Bacteria;p__Desulfobacterota;c__Syntrophorhabdia;o__Syntrophorhabdales;f__Syntrophorhabdaceae;g__Delta-02;s__Delta-02 sp002408185					15.2987		15.3431										15.3284				15.5329
MAXBIN.071_k127_1373990_36	ProdMAG068	K00249	acyl-CoA dehydrogenase [EC:1.3.8.7]				Acyl-CoA dehydrogenase, C-terminal domain [PF00441.26]; Acyl-CoA dehydrogenase, N-terminal domain [PF02771.18]; Acyl-CoA dehydrogenase, middle domain [PF02770.21]; Acyl-CoA dehydrogenase, C-terminal domain [PF08028.13]		d__Bacteria;p__Desulfobacterota;c__Syntrophorhabdia;o__Syntrophorhabdales;f__Syntrophorhabdaceae;g__Delta-02;s__Delta-02 sp002408185			15.6916				16.061									15.8042	16.0711				15.7568
MAXBIN.071_k127_1466791_17	ProdMAG068	K04077	chaperonin GroEL				TCP-1/cpn60 chaperonin family [PF00118.26]		d__Bacteria;p__Desulfobacterota;c__Syntrophorhabdia;o__Syntrophorhabdales;f__Syntrophorhabdaceae;g__Delta-02;s__Delta-02 sp002408185		17.7651	18.2159	17.3231	17.0832		18.5094	16.7625	17.8616	17.4715	17.2153	15.8569		16.2776	16.2194	17.3198	18.1283	16.9507	17.114		18.1874
MAXBIN.071_k127_1466791_6	ProdMAG068	K00053	ketol-acid reductoisomerase [EC:1.1.1.86]				Acetohydroxy acid isomeroreductase, NADPH-binding domain [PF07991.14]; Acetohydroxy acid isomeroreductase, catalytic domain [PF01450.21]		d__Bacteria;p__Desulfobacterota;c__Syntrophorhabdia;o__Syntrophorhabdales;f__Syntrophorhabdaceae;g__Delta-02;s__Delta-02 sp002408185				15.1948			15.5053
MAXBIN.071_k127_184044_14	ProdMAG068						2-hydroxyglutaryl-CoA dehydratase, D-component [PF06050.15]		d__Bacteria;p__Desulfobacterota;c__Syntrophorhabdia;o__Syntrophorhabdales;f__Syntrophorhabdaceae;g__Delta-02;s__Delta-02 sp002408185		15.2541	15.2539		15.1497	15.3417	15.615	15.6342			15.1766				14.9682	15.0904	15.6062				15.8196
MAXBIN.071_k127_184044_15	ProdMAG068						2-hydroxyglutaryl-CoA dehydratase, D-component [PF06050.15]		d__Bacteria;p__Desulfobacterota;c__Syntrophorhabdia;o__Syntrophorhabdales;f__Syntrophorhabdaceae;g__Delta-02;s__Delta-02 sp002408185							16.0726										15.6872				15.791
MAXBIN.071_k127_184044_30	ProdMAG068	K00626	acetyl-CoA C-acetyltransferase [EC:2.3.1.9]				Thiolase, C-terminal domain [PF02803.20]; Thiolase, N-terminal domain [PF00108.25]		d__Bacteria;p__Desulfobacterota;c__Syntrophorhabdia;o__Syntrophorhabdales;f__Syntrophorhabdaceae;g__Delta-02;s__Delta-02 sp002408185		15.5609	15.5547		15.4214		15.9921									15.4291	15.9056		15.5062		15.7296
MAXBIN.071_k127_1973086_8	ProdMAG068						Molybdopterin-binding domain of aldehyde dehydrogenase [PF02738.20]; Aldehyde oxidase and xanthine dehydrogenase, a/b hammerhead domain [PF01315.24]		d__Bacteria;p__Desulfobacterota;c__Syntrophorhabdia;o__Syntrophorhabdales;f__Syntrophorhabdaceae;g__Delta-02;s__Delta-02 sp002408185								15.4098							15.488	15.8236	15.4271			15.6924
MAXBIN.071_k127_2160780_23	ProdMAG068	K00180	indolepyruvate ferredoxin oxidoreductase, beta subunit [EC:1.2.7.8]				Pyruvate ferredoxin/flavodoxin oxidoreductase [PF01558.20]		d__Bacteria;p__Desulfobacterota;c__Syntrophorhabdia;o__Syntrophorhabdales;f__Syntrophorhabdaceae;g__Delta-02;s__Delta-02 sp002408185		16.2508	16.0403	15.809	16.1629		16.7167		16.0098	15.7271	15.6417				15.2801		16.1124		15.6511		17.0854
MAXBIN.071_k127_2160780_32	ProdMAG068	K03522	electron transfer flavoprotein alpha subunit				Electron transfer flavoprotein FAD-binding domain [PF00766.21]; Electron transfer flavoprotein domain [PF01012.23]		d__Bacteria;p__Desulfobacterota;c__Syntrophorhabdia;o__Syntrophorhabdales;f__Syntrophorhabdaceae;g__Delta-02;s__Delta-02 sp002408185		16.6738	16.216	15.8372	16.2268	15.5721	16.8184		16.8079	16.2748	16.0153					15.8433	16.6652	15.5828	15.9853		17.147
MAXBIN.071_k127_2160780_34	ProdMAG068	K00134	glyceraldehyde 3-phosphate dehydrogenase [EC:1.2.1.12]				Glyceraldehyde 3-phosphate dehydrogenase, C-terminal domain [PF02800.22]; Glyceraldehyde 3-phosphate dehydrogenase, NAD binding domain [PF00044.26]		d__Bacteria;p__Desulfobacterota;c__Syntrophorhabdia;o__Syntrophorhabdales;f__Syntrophorhabdaceae;g__Delta-02;s__Delta-02 sp002408185			15.5952		15.4341		15.7863														16.2948
MAXBIN.071_k127_335823_19	ProdMAG068	K04043	molecular chaperone DnaK				Hsp70 protein [PF00012.22]; MreB/Mbl protein [PF06723.15]		d__Bacteria;p__Desulfobacterota;c__Syntrophorhabdia;o__Syntrophorhabdales;f__Syntrophorhabdaceae;g__Delta-02;s__Delta-02 sp002408185		16.1367	16.0457				16.0759		16.008							15.5936	15.9175		15.9275		16.359
MAXBIN.071_k127_444821_52	ProdMAG068	K21395	TRAP-type transport system periplasmic protein				Bacterial extracellular solute-binding protein, family 7 [PF03480.15]		d__Bacteria;p__Desulfobacterota;c__Syntrophorhabdia;o__Syntrophorhabdales;f__Syntrophorhabdaceae;g__Delta-02;s__Delta-02 sp002408185				15.2176			14.9696									14.0633			15.147		15.0558
MAXBIN.071_k127_51086_21	ProdMAG068						AMP-binding enzyme [PF00501.30]; AMP-binding enzyme C-terminal domain [PF13193.8]		d__Bacteria;p__Desulfobacterota;c__Syntrophorhabdia;o__Syntrophorhabdales;f__Syntrophorhabdaceae;g__Delta-02;s__Delta-02 sp002408185			15.5268					17.1021							16.7025	15.3387	15.2925
MAXBIN.071_k127_674839_11	ProdMAG068	K00074	3-hydroxybutyryl-CoA dehydrogenase [EC:1.1.1.157]				3-hydroxyacyl-CoA dehydrogenase, NAD binding domain [PF02737.20]; 3-hydroxyacyl-CoA dehydrogenase, C-terminal domain [PF00725.24]		d__Bacteria;p__Desulfobacterota;c__Syntrophorhabdia;o__Syntrophorhabdales;f__Syntrophorhabdaceae;g__Delta-02;s__Delta-02 sp002408185		16.5388	16.8169	17.3048	16.1487		17.4674	14.9898	16.0065	15.9633	16.8192	14.5451			15.0088	16.0575	16.0006	16.2278	16.6723	15.2151	16.8437
MAXBIN.071_k127_674839_16	ProdMAG068	K23876	(R)-2-hydroxyacyl-CoA dehydratese activating ATPase [EC:5.6.1.9]				BadF/BadG/BcrA/BcrD ATPase family [PF01869.22]		d__Bacteria;p__Desulfobacterota;c__Syntrophorhabdia;o__Syntrophorhabdales;f__Syntrophorhabdaceae;g__Delta-02;s__Delta-02 sp002408185		16.682	16.5183				17.2269									16.5713	16.6038		15.9411		16.6564
MAXBIN.071_k127_674839_8	ProdMAG068	K07068	uncharacterized protein				Rubredoxin-like zinc ribbon domain (DUF35_N) [PF12172.10]		d__Bacteria;p__Desulfobacterota;c__Syntrophorhabdia;o__Syntrophorhabdales;f__Syntrophorhabdaceae;g__Delta-02;s__Delta-02 sp002408185		16.1751	15.7939	16.1058	15.7745		16.6372	15.719	15.8401	15.6845	16.2392					15.7085	15.5257	16.2147	16.1727		16.6234
MAXBIN.071_k127_674839_9	ProdMAG068	K00626	acetyl-CoA C-acetyltransferase [EC:2.3.1.9]				Thiolase, N-terminal domain [PF00108.25]; Thiolase, C-terminal domain [PF02803.20]		d__Bacteria;p__Desulfobacterota;c__Syntrophorhabdia;o__Syntrophorhabdales;f__Syntrophorhabdaceae;g__Delta-02;s__Delta-02 sp002408185		15.9465	15.8179	15.6951	15.4276		16.0673		15.7996	15.3465	15.6193					15.4008	16.2232		15.7157		16.2904
MAXBIN.071_k127_771748_7	ProdMAG068	K03738	aldehyde:ferredoxin oxidoreductase [EC:1.2.7.5]				Aldehyde ferredoxin oxidoreductase, N-terminal domain [PF02730.17]; Aldehyde ferredoxin oxidoreductase, domains 2 & 3 [PF01314.20]		d__Bacteria;p__Desulfobacterota;c__Syntrophorhabdia;o__Syntrophorhabdales;f__Syntrophorhabdaceae;g__Delta-02;s__Delta-02 sp002408185			14.7829		14.3874			14.8227								14.3202	14.964				15.1352
MAXBIN.071_k127_794475_2	ProdMAG068						Inorganic H+ pyrophosphatase [PF03030.18]		d__Bacteria;p__Desulfobacterota;c__Syntrophorhabdia;o__Syntrophorhabdales;f__Syntrophorhabdaceae;g__Delta-02;s__Delta-02 sp002408185			17.2393		17.1608	16.9936	17.1646								17.9142	18.0003	17.7345			17.8652	16.5637
MAXBIN.071_k127_804841_3	ProdMAG068	K03388	heterodisulfide reductase subunit A2 [EC:1.8.7.3 1.8.98.4 1.8.98.5 1.8.98.6]				4Fe-4S dicluster domain [PF14697.8]; Pyridine nucleotide-disulphide oxidoreductase [PF07992.16]; 4Fe-4S dicluster domain [PF12838.9]; 4Fe-4S dicluster domain [PF13237.8]; 4Fe-4S dicluster domain [PF13187.8]; 4Fe-4S dicluster domain [PF13247.8]; NAD(P)-binding Rossmann-like domain [PF13450.8]; FAD dependent oxidoreductase [PF12831.9]; FAD binding domain [PF00890.26]; HI0933-like protein [PF03486.1…		d__Bacteria;p__Desulfobacterota;c__Syntrophorhabdia;o__Syntrophorhabdales;f__Syntrophorhabdaceae;g__Delta-02;s__Delta-02 sp002408185			15.0174		14.5217										15.2071	15.1165	14.9698				14.4204
MAXBIN.071_k127_804841_6	ProdMAG068						2Fe-2S iron-sulfur cluster binding domain [PF13510.8]; Molybdopterin oxidoreductase [PF00384.24]; Molybdopterin oxidoreductase Fe4S4 domain [PF04879.18]; 4Fe-4S dicluster domain [PF14697.8]; NADH-ubiquinone oxidoreductase-G iron-sulfur binding region [PF10588.11]; 4Fe-4S dicluster domain [PF12838.9]; 4Fe-4S dicluster domain [PF13187.8]; 4Fe-4S dicluster domain [PF13237.8]; 4Fe-4S dicluster domain…		d__Bacteria;p__Desulfobacterota;c__Syntrophorhabdia;o__Syntrophorhabdales;f__Syntrophorhabdaceae;g__Delta-02;s__Delta-02 sp002408185		14.3315				14.4806											14.6128					bins.144_k127_1823246_41, bins.271_k127_1668125_10
MAXBIN.071_k127_820512_80	ProdMAG068								d__Bacteria;p__Desulfobacterota;c__Syntrophorhabdia;o__Syntrophorhabdales;f__Syntrophorhabdaceae;g__Delta-02;s__Delta-02 sp002408185			15.5359				15.8995				15.3743					15.5272	15.1819				15.8583
MAXBIN.071_k127_884958_54	ProdMAG068	K21834	dimethylglycine catabolism B				Nitrate reductase gamma subunit [PF02665.16]; 4Fe-4S dicluster domain [PF13183.8]; Cysteine-rich domain [PF02754.18]; 4Fe-4S dicluster domain [PF13534.8]; 4Fe-4S dicluster domain [PF13237.8]; 4Fe-4S dicluster domain [PF13187.8]		d__Bacteria;p__Desulfobacterota;c__Syntrophorhabdia;o__Syntrophorhabdales;f__Syntrophorhabdaceae;g__Delta-02;s__Delta-02 sp002408185		16.1226	16.4508	16.1334	16.1722		17.0355	17.4811		16.2323					16.3455						16.8918
MAXBIN.071_k127_979663_14	ProdMAG068						Family of unknown function (DUF5320) [PF17253.4]		d__Bacteria;p__Desulfobacterota;c__Syntrophorhabdia;o__Syntrophorhabdales;f__Syntrophorhabdaceae;g__Delta-02;s__Delta-02 sp002408185										15.9451						15.9233	16.2708				15.4597
MAXBIN.071_k127_979663_6	ProdMAG068	K03593	ATP-binding protein involved in chromosome partitioning				NUBPL iron-transfer P-loop NTPase [PF10609.11]; AAA domain [PF13614.8]; Dinitrogenase iron-molybdenum cofactor [PF02579.19]; CobQ/CobB/MinD/ParA nucleotide binding domain [PF01656.25]; ATPase MipZ [PF09140.13]; Cellulose biosynthesis protein BcsQ [PF06564.14]; Anion-transporting ATPase [PF02374.17]; VirC1 protein [PF07015.13]; 4Fe-4S iron sulfur cluster binding proteins, NifH/frxC family [PF00142…		d__Bacteria;p__Desulfobacterota;c__Syntrophorhabdia;o__Syntrophorhabdales;f__Syntrophorhabdaceae;g__Delta-02;s__Delta-02 sp002408185		16.3873	16.3995						16.4196	16.2516						15.442	16.2381				15.8227
bins.119_k127_1064910_39	ProdMAG069	K02358	elongation factor Tu				Elongation factor Tu GTP binding domain [PF00009.29]; Elongation factor Tu C-terminal domain [PF03143.19]; Elongation factor Tu domain 2 [PF03144.27]		d__Bacteria;p__Desulfobacterota;c__Desulfovibrionia;o__Desulfovibrionales;f__Desulfovibrionaceae;g__Desulfovibrio;s__Desulfovibrio desulfuricans					15.3741	17.6547						14.9689
bins.119_k127_1075108_5	ProdMAG069	K11181	dissimilatory sulfite reductase beta subunit [EC:1.8.99.5]				Nitrite and sulphite reductase 4Fe-4S domain [PF01077.24]; 4Fe-4S dicluster domain [PF12838.9]		d__Bacteria;p__Desulfobacterota;c__Desulfovibrionia;o__Desulfovibrionales;f__Desulfovibrionaceae;g__Desulfovibrio;s__Desulfovibrio desulfuricans				15.055	15.9251	16.8208					15.3879	15.9506
bins.119_k127_1077049_33	ProdMAG069	K01999	branched-chain amino acid transport system substrate-binding protein				Periplasmic binding protein [PF13458.8]; Receptor family ligand binding region [PF01094.30]; Periplasmic binding protein domain [PF13433.8]		d__Bacteria;p__Desulfobacterota;c__Desulfovibrionia;o__Desulfovibrionales;f__Desulfovibrionaceae;g__Desulfovibrio;s__Desulfovibrio desulfuricans						17.1727						15.2156	15.9149
bins.119_k127_1077049_45	ProdMAG069	K03640	peptidoglycan-associated lipoprotein				OmpA family [PF00691.22]		d__Bacteria;p__Desulfobacterota;c__Desulfovibrionia;o__Desulfovibrionales;f__Desulfovibrionaceae;g__Desulfovibrio;s__Desulfovibrio desulfuricans				16.2365		19.6595					16.0157	16.5208	17.0527					16.4663	16.2602
bins.119_k127_1077049_7	ProdMAG069	K00437	[NiFe] hydrogenase large subunit [EC:1.12.2.1]				Nickel-dependent hydrogenase [PF00374.21]; NADH ubiquinone oxidoreductase, 20 Kd subunit [PF01058.24]		d__Bacteria;p__Desulfobacterota;c__Desulfovibrionia;o__Desulfovibrionales;f__Desulfovibrionaceae;g__Desulfovibrio;s__Desulfovibrio desulfuricans				16.0402	16.4861	16.9307					15.5351	16.4943	17.0833
bins.119_k127_1221388_17	ProdMAG069								d__Bacteria;p__Desulfobacterota;c__Desulfovibrionia;o__Desulfovibrionales;f__Desulfovibrionaceae;g__Desulfovibrio;s__Desulfovibrio desulfuricans				18.1467	18.9742	20.2026	17.4327				18.2157	18.2532	17.87	17.4209			15.9176	18.2984	18.4731	18.9202	16.944
bins.119_k127_1386726_62	ProdMAG069	K02879	large subunit ribosomal protein L17				Ribosomal protein L17 [PF01196.21]		d__Bacteria;p__Desulfobacterota;c__Desulfovibrionia;o__Desulfovibrionales;f__Desulfovibrionaceae;g__Desulfovibrio;s__Desulfovibrio desulfuricans				15.667		16.7072					15.7252	15.8524						16.1518
bins.119_k127_1628856_39	ProdMAG069	K02996	small subunit ribosomal protein S9				Ribosomal protein S9/S16 [PF00380.21]		d__Bacteria;p__Desulfobacterota;c__Desulfovibrionia;o__Desulfovibrionales;f__Desulfovibrionaceae;g__Desulfovibrio;s__Desulfovibrio desulfuricans						16.5739					14.6289	15.1103						15.0069
bins.119_k127_2017893_12	ProdMAG069	K15986	manganese-dependent inorganic pyrophosphatase [EC:3.6.1.1]				DHH family [PF01368.22]; DHHA2 domain [PF02833.16]		d__Bacteria;p__Desulfobacterota;c__Desulfovibrionia;o__Desulfovibrionales;f__Desulfovibrionaceae;g__Desulfovibrio;s__Desulfovibrio desulfuricans				15.2554	15.9987	16.4628					14.9094	14.6183
bins.119_k127_2140177_14	ProdMAG069	K03737	pyruvate-ferredoxin/flavodoxin oxidoreductase [EC:1.2.7.1 1.2.7.-]				Pyruvate flavodoxin/ferredoxin oxidoreductase, thiamine diP-bdg [PF01855.21]; Pyruvate ferredoxin/flavodoxin oxidoreductase [PF01558.20]; 4Fe-4S double cluster binding domain [PF13484.8]; Pyruvate:ferredoxin oxidoreductase core domain II [PF17147.6]; 4Fe-4S dicluster domain [PF13237.8]; Domain of unknown function [PF10371.11]; 4Fe-4S dicluster domain [PF13183.8]; Thiamine pyrophosphate enzyme, C-…		d__Bacteria;p__Desulfobacterota;c__Desulfovibrionia;o__Desulfovibrionales;f__Desulfovibrionaceae;g__Desulfovibrio;s__Desulfovibrio desulfuricans					15.9483	16.9612						15.9842
bins.119_k127_2156550_17	ProdMAG069	K13954	alcohol dehydrogenase [EC:1.1.1.1]				Iron-containing alcohol dehydrogenase [PF00465.21]; Iron-containing alcohol dehydrogenase [PF13685.8]		d__Bacteria;p__Desulfobacterota;c__Desulfovibrionia;o__Desulfovibrionales;f__Desulfovibrionaceae;g__Desulfovibrio;s__Desulfovibrio desulfuricans				16.4196	16.8835	16.5428					16.3514	16.4866	16.7863					16.1505	15.8404
bins.119_k127_217530_22	ProdMAG069						Outer membrane protein beta-barrel domain [PF13505.8]; Opacity family porin protein [PF02462.17]; Domain of unknown function (DUF6089) [PF19573.1]		d__Bacteria;p__Desulfobacterota;c__Desulfovibrionia;o__Desulfovibrionales;f__Desulfovibrionaceae;g__Desulfovibrio;s__Desulfovibrio desulfuricans				16.1411	16.6961						16.0921	16.1365						15.8978
bins.119_k127_239639_19	ProdMAG069						Flavin reductase like domain [PF01613.20]		d__Bacteria;p__Desulfobacterota;c__Desulfovibrionia;o__Desulfovibrionales;f__Desulfovibrionaceae;g__Desulfovibrio;s__Desulfovibrio desulfuricans				15.9999	15.9933						16.1681
bins.119_k127_244051_1	ProdMAG069	K04043	molecular chaperone DnaK				Hsp70 protein [PF00012.22]; MreB/Mbl protein [PF06723.15]		d__Bacteria;p__Desulfobacterota;c__Desulfovibrionia;o__Desulfovibrionales;f__Desulfovibrionaceae;g__Desulfovibrio;s__Desulfovibrio desulfuricans				15.2359	15.9735	16.8726					15.3394	15.7261						15.4666
bins.119_k127_374396_12	ProdMAG069	K00395	adenylylsulfate reductase, subunit B [EC:1.8.99.2]				Adenosine-5'-phosphosulfate reductase beta subunit [PF12139.10]; 4Fe-4S dicluster domain [PF13187.8]; 4Fe-4S dicluster domain [PF12838.9]; 4Fe-4S dicluster domain [PF14697.8]; 4Fe-4S dicluster domain [PF13237.8]; 4Fe-4S dicluster domain [PF13247.8]		d__Bacteria;p__Desulfobacterota;c__Desulfovibrionia;o__Desulfovibrionales;f__Desulfovibrionaceae;g__Desulfovibrio;s__Desulfovibrio desulfuricans				16.1939	16.3576	17.5688
bins.119_k127_374396_13	ProdMAG069	K00394	adenylylsulfate reductase, subunit A [EC:1.8.99.2]				FAD binding domain [PF00890.26]; Fumarate reductase flavoprotein C-term [PF02910.22]		d__Bacteria;p__Desulfobacterota;c__Desulfovibrionia;o__Desulfovibrionales;f__Desulfovibrionaceae;g__Desulfovibrio;s__Desulfovibrio desulfuricans				16.9641	18.2893	18.4907					16.8574	18.1042	16.9791	16.2759				16.5101	16.3688	15.834
bins.119_k127_374396_15	ProdMAG069	K16886	quinone-modifying oxidoreductase, subunit QmoB				Methyl-viologen-reducing hydrogenase, delta subunit [PF02662.18]; 4Fe-4S dicluster domain [PF13237.8]; 4Fe-4S dicluster domain [PF12838.9]; Pyridine nucleotide-disulphide oxidoreductase [PF07992.16]; 4Fe-4S dicluster domain [PF14697.8]; 4Fe-4S dicluster domain [PF13187.8]; FAD binding domain [PF00890.26]; NAD(P)-binding Rossmann-like domain [PF13450.8]; 4Fe-4S dicluster domain [PF13247.8]; Pyridi…		d__Bacteria;p__Desulfobacterota;c__Desulfovibrionia;o__Desulfovibrionales;f__Desulfovibrionaceae;g__Desulfovibrio;s__Desulfovibrio desulfuricans					17.5143	17.8148						17.0322
bins.119_k127_473224_3	ProdMAG069	K04077	chaperonin GroEL				TCP-1/cpn60 chaperonin family [PF00118.26]		d__Bacteria;p__Desulfobacterota;c__Desulfovibrionia;o__Desulfovibrionales;f__Desulfovibrionaceae;g__Desulfovibrio;s__Desulfovibrio desulfuricans						17.8477	17.5974		17.4411			17.2646				16.4195
bins.119_k127_473225_23	ProdMAG069	K02112	F-type H+/Na+-transporting ATPase subunit beta [EC:7.1.2.2 7.2.2.1]				ATP synthase alpha/beta family, nucleotide-binding domain [PF00006.27]; ATP synthase alpha/beta family, beta-barrel domain [PF02874.25]		d__Bacteria;p__Desulfobacterota;c__Desulfovibrionia;o__Desulfovibrionales;f__Desulfovibrionaceae;g__Desulfovibrio;s__Desulfovibrio desulfuricans					15.3543	16.4494
bins.119_k127_5303_17	ProdMAG069						4Fe-4S dicluster domain [PF13247.8]; 4Fe-4S dicluster domain [PF14697.8]; 4Fe-4S dicluster domain [PF13237.8]; 4Fe-4S dicluster domain [PF12838.9]; 4Fe-4S dicluster domain [PF13187.8]		d__Bacteria;p__Desulfobacterota;c__Desulfovibrionia;o__Desulfovibrionales;f__Desulfovibrionaceae;g__Desulfovibrio;s__Desulfovibrio desulfuricans					15.3551	16.1563
bins.119_k127_5303_23	ProdMAG069	K00958	sulfate adenylyltransferase [EC:2.7.7.4]				ATP-sulfurylase [PF01747.19]; PUA-like domain [PF14306.8]		d__Bacteria;p__Desulfobacterota;c__Desulfovibrionia;o__Desulfovibrionales;f__Desulfovibrionaceae;g__Desulfovibrio;s__Desulfovibrio desulfuricans				16.3814	17.282	17.7287					15.7624	16.0415
bins.119_k127_615152_35	ProdMAG069	K03286	OmpA-OmpF porin, OOP family				OmpA family [PF00691.22]		d__Bacteria;p__Desulfobacterota;c__Desulfovibrionia;o__Desulfovibrionales;f__Desulfovibrionaceae;g__Desulfovibrio;s__Desulfovibrio desulfuricans				15.533	15.4573	17.1338					15.2171	14.6965	15.5594						15.4622	15.0534
bins.119_k127_620753_5	ProdMAG069	K03738	aldehyde:ferredoxin oxidoreductase [EC:1.2.7.5]				Aldehyde ferredoxin oxidoreductase, domains 2 & 3 [PF01314.20]; Aldehyde ferredoxin oxidoreductase, N-terminal domain [PF02730.17]		d__Bacteria;p__Desulfobacterota;c__Desulfovibrionia;o__Desulfovibrionales;f__Desulfovibrionaceae;g__Desulfovibrio;s__Desulfovibrio desulfuricans					16.3719	16.2992						15.9921
bins.119_k127_626854_49	ProdMAG069	K11181	dissimilatory sulfite reductase beta subunit [EC:1.8.99.5]				Nitrite and sulphite reductase 4Fe-4S domain [PF01077.24]; 4Fe-4S dicluster domain [PF12838.9]		d__Bacteria;p__Desulfobacterota;c__Desulfovibrionia;o__Desulfovibrionales;f__Desulfovibrionaceae;g__Desulfovibrio;s__Desulfovibrio desulfuricans					15.8435	18.7234						17.0766	17.8393
bins.144_k127_1242568_4	ProdMAG070						Bacterial protein of unknown function (YtfJ_HI0045) [PF09695.12]		d__Bacteria;p__Desulfobacterota;c__Syntrophia;o__Syntrophales;f__Smithellaceae;g__UBA8904;s__																		15.512	15.9162
bins.144_k127_1385120_5	ProdMAG070	K05772	tungstate transport system substrate-binding protein				PBP superfamily domain [PF12849.9]		d__Bacteria;p__Desulfobacterota;c__Syntrophia;o__Syntrophales;f__Smithellaceae;g__UBA8904;s__																			16.165	15.8469
bins.144_k127_1681450_3	ProdMAG070						3-hydroxyacyl-CoA dehydrogenase, NAD binding domain [PF02737.20]; 3-hydroxyacyl-CoA dehydrogenase, C-terminal domain [PF00725.24]		d__Bacteria;p__Desulfobacterota;c__Syntrophia;o__Syntrophales;f__Smithellaceae;g__UBA8904;s__																		16.2167	16.6929	16.6867	16.2902
bins.144_k127_1684826_1	ProdMAG070	K00058	D-3-phosphoglycerate dehydrogenase / 2-oxoglutarate reductase [EC:1.1.1.95 1.1.1.399]				D-isomer specific 2-hydroxyacid dehydrogenase, NAD binding domain [PF02826.21]; D-isomer specific 2-hydroxyacid dehydrogenase, catalytic domain [PF00389.32]		d__Bacteria;p__Desulfobacterota;c__Syntrophia;o__Syntrophales;f__Smithellaceae;g__UBA8904;s__																		15.8944	16.3438
bins.144_k127_1829886_7	ProdMAG070	K14534	4-hydroxybutyryl-CoA dehydratase / vinylacetyl-CoA-Delta-isomerase [EC:4.2.1.120 5.3.3.3]				4-hydroxyphenylacetate 3-hydroxylase N terminal [PF11794.10]; 4-hydroxyphenylacetate 3-hydroxylase C terminal [PF03241.15]		d__Bacteria;p__Desulfobacterota;c__Syntrophia;o__Syntrophales;f__Smithellaceae;g__UBA8904;s__				16.9116	17.4217																	bins.271_k127_1380814_87
bins.144_k127_1922248_12	ProdMAG070								d__Bacteria;p__Desulfobacterota;c__Syntrophia;o__Syntrophales;f__Smithellaceae;g__UBA8904;s__																			15.8125	17.1281
bins.144_k127_1937348_34	ProdMAG070	K04764	integration host factor subunit alpha				Bacterial DNA-binding protein [PF00216.23]		d__Bacteria;p__Desulfobacterota;c__Syntrophia;o__Syntrophales;f__Smithellaceae;g__UBA8904;s__																		15.7487	15.8292		15.0217
bins.144_k127_2012543_9	ProdMAG070	K02115	F-type H+-transporting ATPase subunit gamma				ATP synthase [PF00231.21]		d__Bacteria;p__Desulfobacterota;c__Syntrophia;o__Syntrophales;f__Smithellaceae;g__UBA8904;s__																		16.151	16.2352			bins.271_k127_1413905_4
bins.144_k127_2358652_23	ProdMAG070	K02358	elongation factor Tu				Elongation factor Tu GTP binding domain [PF00009.29]; Elongation factor Tu C-terminal domain [PF03143.19]; Elongation factor Tu domain 2 [PF03144.27]		d__Bacteria;p__Desulfobacterota;c__Syntrophia;o__Syntrophales;f__Smithellaceae;g__UBA8904;s__					14.8457													15.0074	15.5502	15.6168	15.8636
bins.144_k127_249896_3	ProdMAG070	K00134	glyceraldehyde 3-phosphate dehydrogenase [EC:1.2.1.12]				Glyceraldehyde 3-phosphate dehydrogenase, C-terminal domain [PF02800.22]; Glyceraldehyde 3-phosphate dehydrogenase, NAD binding domain [PF00044.26]		d__Bacteria;p__Desulfobacterota;c__Syntrophia;o__Syntrophales;f__Smithellaceae;g__UBA8904;s__																		15.9632	15.9373		15.9824
bins.144_k127_359479_27	ProdMAG070								d__Bacteria;p__Desulfobacterota;c__Syntrophia;o__Syntrophales;f__Smithellaceae;g__UBA8904;s__																		15.6991	15.6336
bins.144_k127_359479_6	ProdMAG070	K04043	molecular chaperone DnaK				Hsp70 protein [PF00012.22]; MreB/Mbl protein [PF06723.15]		d__Bacteria;p__Desulfobacterota;c__Syntrophia;o__Syntrophales;f__Smithellaceae;g__UBA8904;s__																		15.1155	15.2962
bins.144_k127_42797_5	ProdMAG070	K03286	OmpA-OmpF porin, OOP family				OmpA family [PF00691.22]; OprF membrane domain [PF05736.13]; Outer membrane protein beta-barrel domain [PF13505.8]		d__Bacteria;p__Desulfobacterota;c__Syntrophia;o__Syntrophales;f__Smithellaceae;g__UBA8904;s__																		16.4302	16.9282	17.0777
bins.144_k127_44119_30	ProdMAG070	K03530	DNA-binding protein HU-beta				Bacterial DNA-binding protein [PF00216.23]		d__Bacteria;p__Desulfobacterota;c__Syntrophia;o__Syntrophales;f__Smithellaceae;g__UBA8904;s__																		16.8808	16.7175	15.5246
bins.144_k127_927700_3	ProdMAG070	K01897	long-chain acyl-CoA synthetase [EC:6.2.1.3]				AMP-binding enzyme [PF00501.30]; AMP-binding enzyme C-terminal domain [PF13193.8]		d__Bacteria;p__Desulfobacterota;c__Syntrophia;o__Syntrophales;f__Smithellaceae;g__UBA8904;s__																				15.7968	15.3033
bins.144_k127_97009_3	ProdMAG070								d__Bacteria;p__Desulfobacterota;c__Syntrophia;o__Syntrophales;f__Smithellaceae;g__UBA8904;s__											14.0852							15.5801	15.3204	14.9454
bins.230_k127_1640303_15	ProdMAG071	K11180	dissimilatory sulfite reductase alpha subunit [EC:1.8.99.5]				Nitrite and sulphite reductase 4Fe-4S domain [PF01077.24]		d__Bacteria;p__Desulfobacterota;c__Syntrophobacteria;o__Syntrophobacterales;f__Syntrophobacteraceae;g__;s__	15.1229	14.9813	15.5808	14.561	15.1574	14.7902	15.5642	15.5477	14.5359						15.3133	15.7441	15.1634			15.5115	16.0691
bins.230_k127_1334974_4	ProdMAG071	K02014	iron complex outermembrane recepter protein				TonB dependent receptor [PF00593.26]; TonB-dependent Receptor Plug Domain [PF07715.17]; Outer membrane protein beta-barrel family [PF14905.8]		d__Bacteria;p__Desulfobacterota;c__Syntrophobacteria;o__Syntrophobacterales;f__Syntrophobacteraceae;g__;s__	15.4379				15.7506		16.0683								15.7374	15.0131	14.8807			15.6688	16.0787
bins.230_k127_1908732_3	ProdMAG071	K00394	adenylylsulfate reductase, subunit A [EC:1.8.99.2]				FAD binding domain [PF00890.26]; Fumarate reductase flavoprotein C-term [PF02910.22]		d__Bacteria;p__Desulfobacterota;c__Syntrophobacteria;o__Syntrophobacterales;f__Syntrophobacteraceae;g__;s__	15.8469	16.4233	15.5325		15.6671	16.3812	16.9747	15.3435	15.832						15.5901	15.4382	16.1424	15.9756	15.5701	15.2765	16.3489
bins.230_k127_137190_1	ProdMAG071	K01848	methylmalonyl-CoA mutase, N-terminal domain [EC:5.4.99.2]				Methylmalonyl-CoA mutase [PF01642.24]		d__Bacteria;p__Desulfobacterota;c__Syntrophobacteria;o__Syntrophobacterales;f__Syntrophobacteraceae;g__;s__	15.8606	15.372	15.6639	16.1761	16.5156		16.858								15.2693			15.8933	15.9003		16.3872
bins.230_k127_86166_4	ProdMAG071	K00170	pyruvate ferredoxin oxidoreductase beta subunit [EC:1.2.7.1]				Thiamine pyrophosphate enzyme, C-terminal TPP binding domain [PF02775.23]		d__Bacteria;p__Desulfobacterota;c__Syntrophobacteria;o__Syntrophobacterales;f__Syntrophobacteraceae;g__;s__	15.9375			15.6774	16.7338		16.3487	15.686			14.7988				15.078	13.8259		16.159	15.8552		16.7823
bins.230_k127_1843624_20	ProdMAG071	K00240	succinate dehydrogenase / fumarate reductase, iron-sulfur subunit [EC:1.3.5.1 1.3.5.4]				2Fe-2S iron-sulfur cluster binding domain [PF13085.8]; 4Fe-4S dicluster domain [PF13183.8]		d__Bacteria;p__Desulfobacterota;c__Syntrophobacteria;o__Syntrophobacterales;f__Syntrophobacteraceae;g__;s__	16.3753		16.0803	15.7924	16.0991	15.4009	17.4708	15.9495							15.8971			16.5478	15.7803		17.2289
bins.230_k127_1183149_14	ProdMAG071	K00262	glutamate dehydrogenase (NADP+) [EC:1.4.1.4]				Glutamate/Leucine/Phenylalanine/Valine dehydrogenase [PF00208.23]; Glu/Leu/Phe/Val dehydrogenase, dimerisation domain [PF02812.20]		d__Bacteria;p__Desulfobacterota;c__Syntrophobacteria;o__Syntrophobacterales;f__Syntrophobacteraceae;g__;s__	16.44		16.1333	16.1766	17.1867	16.6085	16.7449	17.1035		16.5067	15.948	16.7593	17.3616	17.3976	16.7993	16.0831	16.0373	15.9806	16.1825	17.6428	16.486
bins.230_k127_155795_5	ProdMAG071						Carboxyl transferase domain [PF01039.24]		d__Bacteria;p__Desulfobacterota;c__Syntrophobacteria;o__Syntrophobacterales;f__Syntrophobacteraceae;g__;s__	17.0722	16.7914	17.0858	17.0303	17.8127	16.966	18.3256	16.8981	16.3228	16.2224	16.0732				16.9448	16.8394	16.6934	16.568	16.6363	16.7475	18.113
bins.230_k127_2318034_16	ProdMAG071						FAD binding domain [PF00890.26]; Fumarate reductase flavoprotein C-term [PF02910.22]		d__Bacteria;p__Desulfobacterota;c__Syntrophobacteria;o__Syntrophobacterales;f__Syntrophobacteraceae;g__;s__	17.4587	18.0729	17.7168	17.3858	17.5034	18.2901	18.5743	17.6784	17.3043	16.9081	16.153	16.3052			17.4316	17.2739	17.5707	17.1846	17.3623	17.7245	18.2861
bins.230_k127_1401591_1	ProdMAG071								d__Bacteria;p__Desulfobacterota;c__Syntrophobacteria;o__Syntrophobacterales;f__Syntrophobacteraceae;g__;s__	17.5098	17.0903	17.182	16.8488	17.2753	17.2494	17.2468	17.4297	16.882	16.7321	16.4469				17.877	17.942	17.5247	17.5013	17.3543	17.8127	18.5733
bins.230_k127_1237794_3	ProdMAG071						Family of unknown function (DUF5320) [PF17253.4]		d__Bacteria;p__Desulfobacterota;c__Syntrophobacteria;o__Syntrophobacterales;f__Syntrophobacteraceae;g__;s__		15.6695	15.6072					17.3547	16.7067	17.0786					16.9859	16.5768	16.1461				15.9257
bins.230_k127_12860_4	ProdMAG071	K01040	glutaconate CoA-transferase, subunit B [EC:2.8.3.12]				Coenzyme A transferase [PF01144.25]		d__Bacteria;p__Desulfobacterota;c__Syntrophobacteria;o__Syntrophobacterales;f__Syntrophobacteraceae;g__;s__			15.304		15.5559		16.49									15.543				15.1366	16.097
bins.230_k127_1334974_23	ProdMAG071	K00335	NADH-quinone oxidoreductase subunit F [EC:7.1.1.2]				Respiratory-chain NADH dehydrogenase 51 Kd subunit [PF01512.19]; NADH-ubiquinone oxidoreductase-F iron-sulfur binding region [PF10589.11]; 4Fe-4S dicluster domain [PF14697.8]; 4Fe-4S dicluster domain [PF12838.9]; 4Fe-4S dicluster domain [PF13187.8]; 4Fe-4S dicluster domain [PF13237.8]; 4Fe-4S dicluster domain [PF13247.8]		d__Bacteria;p__Desulfobacterota;c__Syntrophobacteria;o__Syntrophobacterales;f__Syntrophobacteraceae;g__;s__		16.4345	17.2215	15.257	17.4745	16.1325	16.9289	17.5817	16.165	17.1419				16.3856	16.3776	17.2537	16.1099			15.7985
bins.230_k127_137190_2	ProdMAG071	K01849	methylmalonyl-CoA mutase, C-terminal domain [EC:5.4.99.2]						d__Bacteria;p__Desulfobacterota;c__Syntrophobacteria;o__Syntrophobacterales;f__Syntrophobacteraceae;g__;s__				15.1023	15.8786													16.3663	15.8168		16.4826
bins.230_k127_137190_4	ProdMAG071	K05606	methylmalonyl-CoA/ethylmalonyl-CoA epimerase [EC:5.1.99.1]				Glyoxalase/Bleomycin resistance protein/Dioxygenase superfamily [PF13669.8]; Glyoxalase/Bleomycin resistance protein/Dioxygenase superfamily [PF00903.27]		d__Bacteria;p__Desulfobacterota;c__Syntrophobacteria;o__Syntrophobacterales;f__Syntrophobacteraceae;g__;s__							16.0602											15.9734	16.5445
bins.230_k127_1415565_2	ProdMAG071	K00249	acyl-CoA dehydrogenase [EC:1.3.8.7]				Acyl-CoA dehydrogenase, C-terminal domain [PF00441.26]; Acyl-CoA dehydrogenase, middle domain [PF02770.21]; Acyl-CoA dehydrogenase, N-terminal domain [PF02771.18]; Acyl-CoA dehydrogenase, C-terminal domain [PF08028.13]		d__Bacteria;p__Desulfobacterota;c__Syntrophobacteria;o__Syntrophobacterales;f__Syntrophobacteraceae;g__;s__					15.3248		15.6379														15.6746
bins.230_k127_1850399_3	ProdMAG071	K04077	chaperonin GroEL				TCP-1/cpn60 chaperonin family [PF00118.26]		d__Bacteria;p__Desulfobacterota;c__Syntrophobacteria;o__Syntrophobacterales;f__Syntrophobacteraceae;g__;s__					14.8342		15.1845														15.2538
bins.230_k127_1908732_2	ProdMAG071	K00958	sulfate adenylyltransferase [EC:2.7.7.4]				ATP-sulfurylase [PF01747.19]; PUA-like domain [PF14306.8]		d__Bacteria;p__Desulfobacterota;c__Syntrophobacteria;o__Syntrophobacterales;f__Syntrophobacteraceae;g__;s__			15.6512		15.8827		15.1421								15.4991	15.5722					15.6134
bins.230_k127_1908732_4	ProdMAG071	K00395	adenylylsulfate reductase, subunit B [EC:1.8.99.2]				Adenosine-5'-phosphosulfate reductase beta subunit [PF12139.10]; 4Fe-4S dicluster domain [PF13187.8]; 4Fe-4S dicluster domain [PF13237.8]; 4Fe-4S dicluster domain [PF12838.9]; 4Fe-4S dicluster domain [PF14697.8]		d__Bacteria;p__Desulfobacterota;c__Syntrophobacteria;o__Syntrophobacterales;f__Syntrophobacteraceae;g__;s__		16.8748	17.4131	16.9983		17.1602	18.0424	16.4909	16.3057		16.4039					16.8971	17.1624	17.5285	16.6685		18.4121
bins.230_k127_1908732_7	ProdMAG071	K04043	molecular chaperone DnaK				Hsp70 protein [PF00012.22]; MreB/Mbl protein [PF06723.15]		d__Bacteria;p__Desulfobacterota;c__Syntrophobacteria;o__Syntrophobacterales;f__Syntrophobacteraceae;g__;s__		15.7807	15.4282		15.6195		15.8488		15.6059	15.7089	15.2659			15.5751		14.7511	15.7069	15.3356	15.5307		15.5842
bins.230_k127_200332_2	ProdMAG071	K01903	succinyl-CoA synthetase beta subunit [EC:6.2.1.5]				ATP-grasp domain [PF08442.12]; CoA-ligase [PF00549.21]; Carbamoyl-phosphate synthase L chain, ATP binding domain [PF02786.19]; ATP-grasp domain [PF13549.8]; Ligase-CoA domain [PF19045.2]; Phosphoribosylglycinamide synthetase, ATP-grasp (A) domain [PF01071.21]; RimK-like ATP-grasp domain [PF08443.13]		d__Bacteria;p__Desulfobacterota;c__Syntrophobacteria;o__Syntrophobacterales;f__Syntrophobacteraceae;g__;s__		16.9652	16.4357	17.1662	17.1512	16.135	18.246	15.4978	16.1973	15.4882	16.2915				15.2124	15.4315	16.0263	17.5609	17.5281	14.9911	18.0546
bins.230_k127_200332_3	ProdMAG071	K01902	succinyl-CoA synthetase alpha subunit [EC:6.2.1.5]				CoA-ligase [PF00549.21]; CoA binding domain [PF02629.21]; Succinyl-CoA ligase like flavodoxin domain [PF13607.8]; CoA binding domain [PF13380.8]		d__Bacteria;p__Desulfobacterota;c__Syntrophobacteria;o__Syntrophobacterales;f__Syntrophobacteraceae;g__;s__		16.684	16.3473	16.0788	16.2025		17.0208		15.8513								16.4102	16.6261	16.5868		17.1396
bins.230_k127_266999_2	ProdMAG071	K01039	glutaconate CoA-transferase, subunit A [EC:2.8.3.12]				Coenzyme A transferase [PF01144.25]		d__Bacteria;p__Desulfobacterota;c__Syntrophobacteria;o__Syntrophobacterales;f__Syntrophobacteraceae;g__;s__				15.2521	15.8399		16.5697														15.8938
bins.230_k127_322542_6	ProdMAG071	K01999	branched-chain amino acid transport system substrate-binding protein				Periplasmic binding protein [PF13458.8]; Receptor family ligand binding region [PF01094.30]; Periplasmic binding protein domain [PF13433.8]		d__Bacteria;p__Desulfobacterota;c__Syntrophobacteria;o__Syntrophobacterales;f__Syntrophobacteraceae;g__;s__						15.5497	15.1367
bins.230_k127_326609_3	ProdMAG071	K11181	dissimilatory sulfite reductase beta subunit [EC:1.8.99.5]				Nitrite and sulphite reductase 4Fe-4S domain [PF01077.24]; Nitrite/Sulfite reductase ferredoxin-like half domain [PF03460.19]; 4Fe-4S dicluster domain [PF12838.9]		d__Bacteria;p__Desulfobacterota;c__Syntrophobacteria;o__Syntrophobacterales;f__Syntrophobacteraceae;g__;s__								17.3884								17.3643	17.4851				15.2472
bins.230_k127_464609_4	ProdMAG071	K03530	DNA-binding protein HU-beta				Bacterial DNA-binding protein [PF00216.23]		d__Bacteria;p__Desulfobacterota;c__Syntrophobacteria;o__Syntrophobacterales;f__Syntrophobacteraceae;g__;s__		15.636			15.2893		15.8306		15.1595									15.9047	15.649		16.4638
bins.230_k127_827371_17	ProdMAG071	K02986	small subunit ribosomal protein S4				Ribosomal protein S4/S9 N-terminal domain [PF00163.21]; S4 domain [PF01479.27]		d__Bacteria;p__Desulfobacterota;c__Syntrophobacteria;o__Syntrophobacterales;f__Syntrophobacteraceae;g__;s__					14.6594										14.6888			15.541			15.5061
bins.230_k127_86166_1	ProdMAG071	K00172	pyruvate ferredoxin oxidoreductase gamma subunit [EC:1.2.7.1]				Pyruvate ferredoxin/flavodoxin oxidoreductase [PF01558.20]		d__Bacteria;p__Desulfobacterota;c__Syntrophobacteria;o__Syntrophobacterales;f__Syntrophobacteraceae;g__;s__		17.0911	16.7422	17.2646	16.4202		18.18		16.9698		16.7959					16.2103	17.1345	17.1634	17.4881		17.7086
bins.230_k127_86166_3	ProdMAG071	K00169	pyruvate ferredoxin oxidoreductase alpha subunit [EC:1.2.7.1]				Pyruvate flavodoxin/ferredoxin oxidoreductase, thiamine diP-bdg [PF01855.21]; Pyruvate:ferredoxin oxidoreductase core domain II [PF17147.6]		d__Bacteria;p__Desulfobacterota;c__Syntrophobacteria;o__Syntrophobacterales;f__Syntrophobacteraceae;g__;s__			15.6106													15.3867					16.9248
bins.230_k127_87896_5	ProdMAG071	K02112	F-type H+/Na+-transporting ATPase subunit beta [EC:7.1.2.2 7.2.2.1]				ATP synthase alpha/beta family, nucleotide-binding domain [PF00006.27]; ATP synthase alpha/beta family, beta-barrel domain [PF02874.25]		d__Bacteria;p__Desulfobacterota;c__Syntrophobacteria;o__Syntrophobacterales;f__Syntrophobacteraceae;g__;s__				16.1572	17.4627		17.7516		16.9557		16.5643						16.0027	17.2596	17.0245		17.9189
bins.230_k127_87896_6	ProdMAG071	K02115	F-type H+-transporting ATPase subunit gamma				ATP synthase [PF00231.21]		d__Bacteria;p__Desulfobacterota;c__Syntrophobacteria;o__Syntrophobacterales;f__Syntrophobacteraceae;g__;s__			15.2066				15.9857								15.5266					14.6883	15.743
bins.230_k127_87896_7	ProdMAG071	K02111	F-type H+/Na+-transporting ATPase subunit alpha [EC:7.1.2.2 7.2.2.1]				ATP synthase alpha/beta family, nucleotide-binding domain [PF00006.27]; ATP synthase alpha/beta chain, C terminal domain [PF00306.29]; ATP synthase alpha/beta family, beta-barrel domain [PF02874.25]; Photosystem I psaA/psaB protein [PF00223.21]		d__Bacteria;p__Desulfobacterota;c__Syntrophobacteria;o__Syntrophobacterales;f__Syntrophobacteraceae;g__;s__			14.8745		15.7944		16.5365														15.7512
bins.230_k127_87896_8	ProdMAG071	K02113	F-type H+-transporting ATPase subunit delta				ATP synthase delta (OSCP) subunit [PF00213.20]		d__Bacteria;p__Desulfobacterota;c__Syntrophobacteria;o__Syntrophobacterales;f__Syntrophobacteraceae;g__;s__			14.913	15.2107			15.5915											15.7989			15.6333
bins.131_k127_2042449_1	ProdMAG072								d__Bacteria;p__Desulfobacterota;c__Syntrophia;o__Syntrophales;f__;g__;s__	18.701	16.5362	17.6205	16.5364	16.9258	16.161	18.034	18.2755	16.5441	17.1058	17.0172			17.3452	18.0791	17.8007	16.3345			16.8287	17.5823
bins.131_k127_1213012_7	ProdMAG072	K00626	acetyl-CoA C-acetyltransferase [EC:2.3.1.9]				Thiolase, N-terminal domain [PF00108.25]; Thiolase, C-terminal domain [PF02803.20]		d__Bacteria;p__Desulfobacterota;c__Syntrophia;o__Syntrophales;f__;g__;s__						15.3539		15.7907						15.6676
bins.131_k127_1321237_5	ProdMAG072	K04077	chaperonin GroEL				TCP-1/cpn60 chaperonin family [PF00118.26]		d__Bacteria;p__Desulfobacterota;c__Syntrophia;o__Syntrophales;f__;g__;s__			16.0415	16.3835	15.9145		16.5493				16.1504	15.9988		16.3127			16.3954	16.22	16.2049		16.4252
bins.131_k127_1535147_43	ProdMAG072	K03530	DNA-binding protein HU-beta				Bacterial DNA-binding protein [PF00216.23]		d__Bacteria;p__Desulfobacterota;c__Syntrophia;o__Syntrophales;f__;g__;s__		14.7385			14.7562		15.2791		14.6958	15.3788						14.2461					16.0051
bins.131_k127_172230_23	ProdMAG072	K16173	glutaryl-CoA dehydrogenase (non-decarboxylating) [EC:1.3.99.32]				Acyl-CoA dehydrogenase, C-terminal domain [PF00441.26]; Acyl-CoA dehydrogenase, middle domain [PF02770.21]; Acyl-CoA dehydrogenase, N-terminal domain [PF02771.18]		d__Bacteria;p__Desulfobacterota;c__Syntrophia;o__Syntrophales;f__;g__;s__							16.0805	15.2286						16.3699		15.3666
bins.131_k127_308395_39	ProdMAG072	K02358	elongation factor Tu				Elongation factor Tu GTP binding domain [PF00009.29]; Elongation factor Tu C-terminal domain [PF03143.19]; Elongation factor Tu domain 2 [PF03144.27]		d__Bacteria;p__Desulfobacterota;c__Syntrophia;o__Syntrophales;f__;g__;s__											16.0529			14.8652				16.1656	16.1178		14.9114
bins.271_k127_1170336_11	ProdMAG073	K01692	enoyl-CoA hydratase [EC:4.2.1.17]	MER1073108	S49C	MER1073108 - subfamily S49C non-peptidase homologues (Deferribacter desulfuricans) [S49.UNC]#S49C#{peptidase unit: 109-219}~source D3P9A0~	Enoyl-CoA hydratase/isomerase [PF00378.22]; Enoyl-CoA hydratase/isomerase [PF16113.7]		d__Bacteria;p__Desulfobacterota;c__Syntrophia;o__Syntrophales;f__Smithellaceae;g__Smithella;s__				15.4389	15.0178						15.8506					15.0539	15.6827	15.6764	15.9826	15.5418
bins.271_k127_1314301_22	ProdMAG073			MER1245642	M26	MER1245642 - family M26 unassigned peptidases () [M26.UPW]#M26#{peptidase unit: 76-348}~source OGZ18013~	haemagglutination activity domain [PF05860.15]; M26 IgA1-specific Metallo-endopeptidase N-terminal region [PF05342.16]		d__Bacteria;p__Desulfobacterota;c__Syntrophia;o__Syntrophales;f__Smithellaceae;g__Smithella;s__					14.8619	15.3151				14.9337	15.2984					15.2963	15.4582	15.7687	15.8813	15.9193
bins.271_k127_271378_35	ProdMAG073						Outer membrane protein beta-barrel domain [PF13505.8]; Surface antigen [PF01617.19]; Opacity family porin protein [PF02462.17]; OmpA-like transmembrane domain [PF01389.19]		d__Bacteria;p__Desulfobacterota;c__Syntrophia;o__Syntrophales;f__Smithellaceae;g__Smithella;s__	16.9932		16.4872	16.0057	17.1303	16.5946	16.5661	17.062	16.1762	16.3826	16.3622	15.8292			17.7668	17.9542	17.596	16.1229	16.944	18.8194	16.75
bins.271_k127_1077533_5	ProdMAG073						TRL-like protein family [PF13146.8]		d__Bacteria;p__Desulfobacterota;c__Syntrophia;o__Syntrophales;f__Smithellaceae;g__Smithella;s__																		15.8323	15.8573	16.0221
bins.271_k127_1170336_18	ProdMAG073	K01848	methylmalonyl-CoA mutase, N-terminal domain [EC:5.4.99.2]				Methylmalonyl-CoA mutase [PF01642.24]		d__Bacteria;p__Desulfobacterota;c__Syntrophia;o__Syntrophales;f__Smithellaceae;g__Smithella;s__					15.7093						17.2065				16.1019	16.1501			16.2689	16.0479	16.2604
bins.271_k127_1269366_7	ProdMAG073	K07516	3-hydroxyacyl-CoA dehydrogenase [EC:1.1.1.35]				3-hydroxyacyl-CoA dehydrogenase, NAD binding domain [PF02737.20]; Enoyl-CoA hydratase/isomerase [PF00378.22]; 3-hydroxyacyl-CoA dehydrogenase, C-terminal domain [PF00725.24]; Enoyl-CoA hydratase/isomerase [PF16113.7]		d__Bacteria;p__Desulfobacterota;c__Syntrophia;o__Syntrophales;f__Smithellaceae;g__Smithella;s__					15.3877	15.5654											15.7159
bins.271_k127_1392264_2	ProdMAG073	K03521	electron transfer flavoprotein beta subunit				Electron transfer flavoprotein domain [PF01012.23]		d__Bacteria;p__Desulfobacterota;c__Syntrophia;o__Syntrophales;f__Smithellaceae;g__Smithella;s__											15.6833							15.812	16.5184		16.1021
bins.271_k127_1392264_5	ProdMAG073	K01897	long-chain acyl-CoA synthetase [EC:6.2.1.3]				AMP-binding enzyme [PF00501.30]; AMP-binding enzyme C-terminal domain [PF13193.8]		d__Bacteria;p__Desulfobacterota;c__Syntrophia;o__Syntrophales;f__Smithellaceae;g__Smithella;s__					15.2893											15.8971	15.6735	15.4646	15.5015	15.9932
bins.271_k127_1532489_13	ProdMAG073						Cache domain [PF02743.20]		d__Bacteria;p__Desulfobacterota;c__Syntrophia;o__Syntrophales;f__Smithellaceae;g__Smithella;s__				15.826	15.3818	14.9274	15.0869		15.2942	15.2452	15.8408					15.3712	15.6948	16.0608	16.258		15.0193
bins.271_k127_1711305_2	ProdMAG073	K01624	fructose-bisphosphate aldolase, class II [EC:4.1.2.13]				Fructose-bisphosphate aldolase class-II [PF01116.22]		d__Bacteria;p__Desulfobacterota;c__Syntrophia;o__Syntrophales;f__Smithellaceae;g__Smithella;s__					15.4731		14.9099
bins.271_k127_2066974_46	ProdMAG073								d__Bacteria;p__Desulfobacterota;c__Syntrophia;o__Syntrophales;f__Smithellaceae;g__Smithella;s__																15.4452	15.5919			16.0272
bins.271_k127_2319553_24	ProdMAG073	K01895	acetyl-CoA synthetase [EC:6.2.1.1]				AMP-binding enzyme [PF00501.30]; Acetyl-coenzyme A synthetase N-terminus [PF16177.7]; AMP-binding enzyme C-terminal domain [PF13193.8]		d__Bacteria;p__Desulfobacterota;c__Syntrophia;o__Syntrophales;f__Smithellaceae;g__Smithella;s__					15.6256						15.5942					15.5618	15.651	15.8701	16.2408	16.2117
bins.271_k127_2319553_6	ProdMAG073						3-hydroxyacyl-CoA dehydrogenase, NAD binding domain [PF02737.20]; 3-hydroxyacyl-CoA dehydrogenase, C-terminal domain [PF00725.24]		d__Bacteria;p__Desulfobacterota;c__Syntrophia;o__Syntrophales;f__Smithellaceae;g__Smithella;s__					14.5023						15.349					14.8257	15.1933	15.4127	15.733
bins.271_k127_255422_20	ProdMAG073	K03530	DNA-binding protein HU-beta				Bacterial DNA-binding protein [PF00216.23]		d__Bacteria;p__Desulfobacterota;c__Syntrophia;o__Syntrophales;f__Smithellaceae;g__Smithella;s__					15.7881				17.2473		16.8537						16.9047	17.4945	17.2464
bins.271_k127_428939_17	ProdMAG073						Acyl-CoA dehydrogenase, middle domain [PF02770.21]		d__Bacteria;p__Desulfobacterota;c__Syntrophia;o__Syntrophales;f__Smithellaceae;g__Smithella;s__					15.2763	15.4286			15.7207	15.4716	15.2134					15.1226	15.8791	15.4842	15.5751		15.7027
bins.271_k127_906502_7	ProdMAG073						Acyl-CoA dehydrogenase, C-terminal domain [PF00441.26]; Acetyl-CoA dehydrogenase C-terminal like [PF12806.9]		d__Bacteria;p__Desulfobacterota;c__Syntrophia;o__Syntrophales;f__Smithellaceae;g__Smithella;s__																			14.9772	14.8955	14.8814
bins.219_k127_1998829_2	ProdMAG074								d__Bacteria;p__Eremiobacterota;c__UBP9;o__UBA4705;f__UBA4705;g__UBA1432;s__UBA1432 sp002329445	15.2295	16.111			17.1958	15.9227	16.0105	16.0145	15.2572					16.5036	14.9738
bins.219_k127_359737_1	ProdMAG074						Glutamate/Leucine/Phenylalanine/Valine dehydrogenase [PF00208.23]; Glu/Leu/Phe/Val dehydrogenase, dimerisation domain [PF02812.20]		d__Bacteria;p__Eremiobacterota;c__UBP9;o__UBA4705;f__UBA4705;g__UBA1432;s__UBA1432 sp002329445	16.0571		16.9001			17.3044	16.9217		16.3488			16.5917						16.0111	16.4891
bins.219_k127_787103_1	ProdMAG074	K00831	phosphoserine aminotransferase [EC:2.6.1.52]						d__Bacteria;p__Eremiobacterota;c__UBP9;o__UBA4705;f__UBA4705;g__UBA1432;s__UBA1432 sp002329445		15.1821				15.4581															15.2647
MAXBIN.280_k127_540762_19	ProdMAG075								d__Bacteria;p__Fibrobacterota;c__Fibrobacteria;o__Fibrobacterales;f__;g__;s__	15.818	15.7705	15.8155				15.6214	15.5695	15.5217	15.5708	14.911	15.7118		15.6661	15.862	15.6265	15.6887				15.306
MAXBIN.280_k127_992476_8	ProdMAG075								d__Bacteria;p__Fibrobacterota;c__Fibrobacteria;o__Fibrobacterales;f__;g__;s__	16.6637	16.9801					16.3851		17.3214	17.327	16.3188	18.5444						16.0003			15.861
MAXBIN.280_k127_1674859_61	ProdMAG075								d__Bacteria;p__Fibrobacterota;c__Fibrobacteria;o__Fibrobacterales;f__;g__;s__	17.4612	16.9494	16.3454	15.5389	17.0446		17.3939	17.7959	17.0141	17.6859	16.8599	18.7472	17.1928	16.0911	17.4031	16.8322	16.7968	17.2636	17.1176	15.8925	17.4454
MAXBIN.280_k127_1514667_9	ProdMAG075								d__Bacteria;p__Fibrobacterota;c__Fibrobacteria;o__Fibrobacterales;f__;g__;s__														15.9082	15.6089	15.361
MAXBIN.280_k127_900881_4	ProdMAG075								d__Bacteria;p__Fibrobacterota;c__Fibrobacteria;o__Fibrobacterales;f__;g__;s__												14.405				13.2548		15.003
MAXBIN.033_k127_2278689_40	ProdMAG076	K03568	TldD protein	MER0146551	M103	MER0146551 - TldD peptidase ({Escherichia coli}) (Bacillus bataviensis) [M103.001]#M103#{peptidase unit: 4-436}~source ZP_11308563~	PmbA/TldA metallopeptidase C-terminal domain [PF19289.1]; PmbA/TldA metallopeptidase domain 1 [PF01523.18]		d__Bacteria;p__Firmicutes;c__Bacilli;o__RFN20;f__CAG-826;g__UBA1361;s__UBA1361 sp002306335												15.5297	16.1325
MAXBIN.033_k127_1284622_16	ProdMAG076	K12960	5-methylthioadenosine/S-adenosylhomocysteine deaminase [EC:3.5.4.31 3.5.4.28]	MER0198433	M38	MER0198433 - family M38 non-peptidase homologues (Thermoanaerobacter italicus) [M38.UNW]#M38#{peptidase unit: 25-367}~source ADD02694~	Amidohydrolase family [PF01979.22]; Amidohydrolase family [PF07969.13]		d__Bacteria;p__Firmicutes;c__Bacilli;o__RFN20;f__CAG-826;g__UBA1361;s__UBA1361 sp002306335												15.441	15.5292
MAXBIN.033_k127_1382012_14	ProdMAG076			MER0499000	S33	MER0499000 - family S33 unassigned peptidases (Treponema pedis) [S33.UPW]#S33#{peptidase unit: 9-304}~source YP_008436112~	Serine aminopeptidase, S33 [PF12146.10]; alpha/beta hydrolase fold [PF00561.22]		d__Bacteria;p__Firmicutes;c__Bacilli;o__RFN20;f__CAG-826;g__UBA1361;s__UBA1361 sp002306335		15.0233	15.462	16.1945		15.2384	15.0204				16.097	17.0882	15.4318	15.527							15.4134
MAXBIN.033_k127_1520286_7	ProdMAG076			MER0803636	I87	MER0803636 - family I87 unassigned peptidase inhibitors () [I87.UPW]#I87#{inhibitor unit: 12-276}~source R6VZB7~	SPFH domain / Band 7 family [PF01145.27]		d__Bacteria;p__Firmicutes;c__Bacilli;o__RFN20;f__CAG-826;g__UBA1361;s__UBA1361 sp002306335				16.1727	15.2057		14.7206				15.6159	16.5565		15.8003							15.5891
MAXBIN.033_k127_181825_16	ProdMAG076	K00700	1,4-alpha-glucan branching enzyme [EC:2.4.1.18]				Alpha amylase, catalytic domain [PF00128.26]; Alpha amylase, C-terminal all-beta domain [PF02806.20]; Carbohydrate-binding module 48 (Isoamylase N-terminal domain) [PF02922.20]; Glycogen recognition site of AMP-activated protein kinase [PF16561.7]	CBM48 Modules of approx. 100 residues with glycogen-binding function, appended to GH13 modules. Also found in the beta subunit (glycogen-binding) of AMP-activated protein kinases (AMPK) [CBM48]; GH13 alpha-amylase (EC 3.2.1.1); pullulanase (EC 3.2.1.41); cyclomaltodextrin glucanotransferase (EC 2.4.1.19); cyclomaltodextrinase (EC 3.2.1.54); trehalose-6-phosphate hydrolase (EC 3.2.1.93); oligo-alp…	d__Bacteria;p__Firmicutes;c__Bacilli;o__RFN20;f__CAG-826;g__UBA1361;s__UBA1361 sp002306335												15.1746	15.2617
MAXBIN.033_k127_1734484_5	ProdMAG076	K01200	pullulanase [EC:3.2.1.41]				Alpha amylase, catalytic domain [PF00128.26]; Carbohydrate-binding module 48 (Isoamylase N-terminal domain) [PF02922.20]; Bacterial pullanase-associated domain [PF03714.16]	GH13 alpha-amylase (EC 3.2.1.1); pullulanase (EC 3.2.1.41); cyclomaltodextrin glucanotransferase (EC 2.4.1.19); cyclomaltodextrinase (EC 3.2.1.54); trehalose-6-phosphate hydrolase (EC 3.2.1.93); oligo-alpha-glucosidase (EC 3.2.1.10); maltogenic amylase (EC 3.2.1.133); neopullulanase (EC 3.2.1.135); alpha-glucosidase (EC 3.2.1.20); maltotetraose-forming alpha-amylase (EC 3.2.1.60); isoamylase (EC …	d__Bacteria;p__Firmicutes;c__Bacilli;o__RFN20;f__CAG-826;g__UBA1361;s__UBA1361 sp002306335												17.0633	17.3444
MAXBIN.033_k127_1837200_1	ProdMAG076	K01200	pullulanase [EC:3.2.1.41]				Alpha amylase, catalytic domain [PF00128.26]; Carbohydrate-binding module 48 (Isoamylase N-terminal domain) [PF02922.20]; Bacterial pullanase-associated domain [PF03714.16]	GH13 alpha-amylase (EC 3.2.1.1); pullulanase (EC 3.2.1.41); cyclomaltodextrin glucanotransferase (EC 2.4.1.19); cyclomaltodextrinase (EC 3.2.1.54); trehalose-6-phosphate hydrolase (EC 3.2.1.93); oligo-alpha-glucosidase (EC 3.2.1.10); maltogenic amylase (EC 3.2.1.133); neopullulanase (EC 3.2.1.135); alpha-glucosidase (EC 3.2.1.20); maltotetraose-forming alpha-amylase (EC 3.2.1.60); isoamylase (EC …	d__Bacteria;p__Firmicutes;c__Bacilli;o__RFN20;f__CAG-826;g__UBA1361;s__UBA1361 sp002306335					15.7075							15.9242	16.1201
MAXBIN.033_k127_1126_50	ProdMAG076						Glycosyl hydrolases family 43 [PF04616.16]; Domain of Unknown Function (DUF1080) [PF06439.13]	GH43 beta-xylosidase (EC 3.2.1.37); alpha-L-arabinofuranosidase (EC 3.2.1.55); xylanase (EC 3.2.1.8); alpha-1,2-L-arabinofuranosidase (EC 3.2.1.-); exo-alpha-1,5-L-arabinofuranosidase (EC 3.2.1.-); [inverting] exo-alpha-1,5-L-arabinanase (EC 3.2.1.-); beta-1,3-xylosidase (EC 3.2.1.-); [inverting] exo-alpha-1,5-L-arabinanase (EC 3.2.1.-); [inverting] endo-alpha-1,5-L-arabinanase (EC 3.2.1.99); exo…	d__Bacteria;p__Firmicutes;c__Bacilli;o__RFN20;f__CAG-826;g__UBA1361;s__UBA1361 sp002306335												15.0701	15.6606
MAXBIN.033_k127_181825_48	ProdMAG076	K00703	starch synthase [EC:2.4.1.21]				Starch synthase catalytic domain [PF08323.13]; Glycosyl transferases group 1 [PF00534.22]; Glycosyl transferases group 1 [PF13692.8]	GT5 UDP-Glc: glycogen glucosyltransferase (EC 2.4.1.11); ADP-Glc: starch glucosyltransferase (EC 2.4.1.21); NDP-Glc: starch glucosyltransferase (EC 2.4.1.242); UDP-Glc: alpha-1,3-glucan synthase (EC 2.4.1.183) UDP-Glc: alpha-1,4-glucan synthase (EC 2.4.1.-) [GT5]	d__Bacteria;p__Firmicutes;c__Bacilli;o__RFN20;f__CAG-826;g__UBA1361;s__UBA1361 sp002306335			14.6483	15.414								16.3854	15.6612
MAXBIN.033_k127_1126_49	ProdMAG076								d__Bacteria;p__Firmicutes;c__Bacilli;o__RFN20;f__CAG-826;g__UBA1361;s__UBA1361 sp002306335	15.5788		15.8437		15.9431	15.7156	15.4431					16.4356	16.6314	15.8714		15.7156	15.6196
MAXBIN.033_k127_2265875_2	ProdMAG076								d__Bacteria;p__Firmicutes;c__Bacilli;o__RFN20;f__CAG-826;g__UBA1361;s__UBA1361 sp002306335	15.7628	15.1262	16.4634	15.888	16.5593	16.1238	15.8096	14.759	15.0507	15.8702	15.7523	17.5376	18.0998	16.5158	15.522	15.8325	15.6547	15.3741	15.5373	16.0921	16.204
MAXBIN.033_k127_2144389_1	ProdMAG076								d__Bacteria;p__Firmicutes;c__Bacilli;o__RFN20;f__CAG-826;g__UBA1361;s__UBA1361 sp002306335	16.2885				16.3401	17.2603	17.0747							16.4648					16.2246	17.3361
MAXBIN.033_k127_1081217_12	ProdMAG076						ABC transporter substrate-binding protein PnrA-like [PF02608.16]		d__Bacteria;p__Firmicutes;c__Bacilli;o__RFN20;f__CAG-826;g__UBA1361;s__UBA1361 sp002306335	16.4493	16.5822	18.0245	17.7923	17.846	17.0868	16.9843	15.6314	16.481	16.9691	17.1614	17.8218	17.1481	17.5462	16.7607	17.5083	17.5412	15.9994	15.9768	16.3312	17.0815
MAXBIN.033_k127_1245852_16	ProdMAG076								d__Bacteria;p__Firmicutes;c__Bacilli;o__RFN20;f__CAG-826;g__UBA1361;s__UBA1361 sp002306335	16.5831		17.3861	16.7042	17.4516	17.0549						18.5509	18.7407	16.9606	16.5897	17.1621	16.8989				16.1011
MAXBIN.033_k127_1665108_16	ProdMAG076								d__Bacteria;p__Firmicutes;c__Bacilli;o__RFN20;f__CAG-826;g__UBA1361;s__UBA1361 sp002306335	16.6718		17.5743	16.6211	16.6145	17.1147	16.8255	16.276	16.7864	16.8484	16.9105	19.2052	19.3798	16.8336	16.4861	16.8492	16.2312	16.5025	16.3106	16.7194	17.6363
MAXBIN.033_k127_2349371_31	ProdMAG076						Bacterial extracellular solute-binding proteins, family 5 Middle [PF00496.24]		d__Bacteria;p__Firmicutes;c__Bacilli;o__RFN20;f__CAG-826;g__UBA1361;s__UBA1361 sp002306335	16.7073	17.269	18.3312	17.522	18.069	17.3648	17.7151	15.5933	17.4141	17.4306	17.2649	19.0298	19.2563	18.2094	16.6332	17.7016	17.8468	16.7796	15.9292	16.9172	17.8028
MAXBIN.033_k127_1837200_2	ProdMAG076						Listeria-Bacteroides repeat domain (List_Bact_rpt) [PF09479.12]; Outer membrane protein SusF_SusE [PF16411.7]		d__Bacteria;p__Firmicutes;c__Bacilli;o__RFN20;f__CAG-826;g__UBA1361;s__UBA1361 sp002306335	17.7543	17.8259	18.7133	17.9228	18.4697	18.6329	17.3959		17.3473	18.4411	17.4078	20.3243	20.7745	18.7535	17.8782	18.532	18.1378				17.7224
MAXBIN.033_k127_1405551_6	ProdMAG076								d__Bacteria;p__Firmicutes;c__Bacilli;o__RFN20;f__CAG-826;g__UBA1361;s__UBA1361 sp002306335	17.7877	17.4486	18.5388	17.954	18.0582	18.2322	16.7676	16.7868	17.4954	18.0986	17.191	20.3975	19.9841	17.4699	16.9035	17.5142	17.3386	15.9905	15.4223	15.6996	17.279
MAXBIN.033_k127_1185525_2	ProdMAG076								d__Bacteria;p__Firmicutes;c__Bacilli;o__RFN20;f__CAG-826;g__UBA1361;s__UBA1361 sp002306335	17.9803	17.7246	18.8869	18.7989	17.9328	18.9249	17.5929	17.4625	17.7928	18.179	18.328	20.4842	20.7076	18.5009	17.5984	17.9049	18.0105	16.8486	16.7573	17.0339	18.6737
MAXBIN.033_k127_2265875_9	ProdMAG076						Periplasmic binding protein [PF13458.8]		d__Bacteria;p__Firmicutes;c__Bacilli;o__RFN20;f__CAG-826;g__UBA1361;s__UBA1361 sp002306335	18.502	16.5847	18.8991	18.4456	19.6527	17.6933	17.8088	16.2057	16.5433	17.4447	17.1875	18.8466	19.1554	18.6108	18.4626	18.8958	18.28		16.0928	17.5337	17.9157
MAXBIN.033_k127_181825_87	ProdMAG076	K03744	LemA protein				LemA family [PF04011.14]		d__Bacteria;p__Firmicutes;c__Bacilli;o__RFN20;f__CAG-826;g__UBA1361;s__UBA1361 sp002306335	19.2611	19.8711	20.2565	20.6716	19.7952	20.8795	20.2658	18.3081	19.5077	19.3913	20.4156	21.9592	21.6053	20.091	18.5907	19.4102	19.6417	20.0419	20.0205	19.6231	20.4511
MAXBIN.033_k127_1063605_18	ProdMAG076								d__Bacteria;p__Firmicutes;c__Bacilli;o__RFN20;f__CAG-826;g__UBA1361;s__UBA1361 sp002306335			15.2818	15.9843	15.1341		15.2404				15.6418	16.9087		14.9672							15.237
MAXBIN.033_k127_1063605_19	ProdMAG076								d__Bacteria;p__Firmicutes;c__Bacilli;o__RFN20;f__CAG-826;g__UBA1361;s__UBA1361 sp002306335			15.8584	16.1189	16.1111	16.247	15.743		15.796	15.5329		17.3701	16.4861	15.8219							16.1136
MAXBIN.033_k127_1063605_35	ProdMAG076						Bacterial DNA-binding protein [PF00216.23]		d__Bacteria;p__Firmicutes;c__Bacilli;o__RFN20;f__CAG-826;g__UBA1361;s__UBA1361 sp002306335					15.838					16.0479		17.527	17.129								15.971
MAXBIN.033_k127_1063605_9	ProdMAG076								d__Bacteria;p__Firmicutes;c__Bacilli;o__RFN20;f__CAG-826;g__UBA1361;s__UBA1361 sp002306335						15.7041						16.8066	15.9941
MAXBIN.033_k127_1074812_4	ProdMAG076						AhpC/TSA family [PF00578.23]		d__Bacteria;p__Firmicutes;c__Bacilli;o__RFN20;f__CAG-826;g__UBA1361;s__UBA1361 sp002306335												17.9639	18.2738
MAXBIN.033_k127_1081217_5	ProdMAG076	K00626	acetyl-CoA C-acetyltransferase [EC:2.3.1.9]				Thiolase, N-terminal domain [PF00108.25]; Thiolase, C-terminal domain [PF02803.20]		d__Bacteria;p__Firmicutes;c__Bacilli;o__RFN20;f__CAG-826;g__UBA1361;s__UBA1361 sp002306335				15.5214	15.4313							17.1067	17.6273								15.2083
MAXBIN.033_k127_1091116_9	ProdMAG076								d__Bacteria;p__Firmicutes;c__Bacilli;o__RFN20;f__CAG-826;g__UBA1361;s__UBA1361 sp002306335					16.6219								15.6703	15.2216	15.6003	15.8643	15.3041
MAXBIN.033_k127_1126_28	ProdMAG076						Phosphofructokinase [PF00365.22]		d__Bacteria;p__Firmicutes;c__Bacilli;o__RFN20;f__CAG-826;g__UBA1361;s__UBA1361 sp002306335			13.9254		14.2414	15.2045						16.1713	15.9155
MAXBIN.033_k127_1126_29	ProdMAG076	K00600	glycine hydroxymethyltransferase [EC:2.1.2.1]				Serine hydroxymethyltransferase [PF00464.21]; Aminotransferase class-V [PF00266.21]		d__Bacteria;p__Firmicutes;c__Bacilli;o__RFN20;f__CAG-826;g__UBA1361;s__UBA1361 sp002306335												15.3086	15.0628
MAXBIN.033_k127_1126_31	ProdMAG076	K16211	maltose/moltooligosaccharide transporter				MFS/sugar transport protein [PF13347.8]; Major Facilitator Superfamily [PF07690.18]		d__Bacteria;p__Firmicutes;c__Bacilli;o__RFN20;f__CAG-826;g__UBA1361;s__UBA1361 sp002306335												15.5446	15.7295
MAXBIN.033_k127_1126_44	ProdMAG076								d__Bacteria;p__Firmicutes;c__Bacilli;o__RFN20;f__CAG-826;g__UBA1361;s__UBA1361 sp002306335			15.0193									16.5717	16.9652
MAXBIN.033_k127_1245852_12	ProdMAG076						ABC transporter [PF00005.29]; RecF/RecN/SMC N terminal domain [PF02463.21]		d__Bacteria;p__Firmicutes;c__Bacilli;o__RFN20;f__CAG-826;g__UBA1361;s__UBA1361 sp002306335		16.0603	16.6912	15.9113	16.2198	16.6981	15.607		15.9016	16.6302		19.3855	17.1663	16.6163		15.3943	15.6853				16.3623
MAXBIN.033_k127_1245852_15	ProdMAG076						Bacterial extracellular solute-binding protein [PF01547.27]; Bacterial extracellular solute-binding protein [PF13416.8]		d__Bacteria;p__Firmicutes;c__Bacilli;o__RFN20;f__CAG-826;g__UBA1361;s__UBA1361 sp002306335		16.6229	17.2505	16.6699	16.5383	17.6036	16.2148		16.6886	16.5906	16.3144	19.246	18.8685	16.5815		16.4844	16.4629				16.5313
MAXBIN.033_k127_1245852_20	ProdMAG076	K03737	pyruvate-ferredoxin/flavodoxin oxidoreductase [EC:1.2.7.1 1.2.7.-]				Pyruvate flavodoxin/ferredoxin oxidoreductase, thiamine diP-bdg [PF01855.21]; Pyruvate ferredoxin/flavodoxin oxidoreductase [PF01558.20]; Pyruvate:ferredoxin oxidoreductase core domain II [PF17147.6]; 4Fe-4S double cluster binding domain [PF13484.8]; Thiamine pyrophosphate enzyme, C-terminal TPP binding domain [PF02775.23]; 4Fe-4S dicluster domain [PF13237.8]; Domain of unknown function [PF10371.…		d__Bacteria;p__Firmicutes;c__Bacilli;o__RFN20;f__CAG-826;g__UBA1361;s__UBA1361 sp002306335			15.2908		15.6571	15.4691						17.5918	17.1867	15.2073
MAXBIN.033_k127_1245852_33	ProdMAG076	K00134	glyceraldehyde 3-phosphate dehydrogenase [EC:1.2.1.12]				Glyceraldehyde 3-phosphate dehydrogenase, C-terminal domain [PF02800.22]; Glyceraldehyde 3-phosphate dehydrogenase, NAD binding domain [PF00044.26]		d__Bacteria;p__Firmicutes;c__Bacilli;o__RFN20;f__CAG-826;g__UBA1361;s__UBA1361 sp002306335			17.5919	17.244	18.0781	17.9559	17.1948		18.8619	16.9401	17.6814	18.5598	18.1387	17.6136		17.7212	18.5744				17.6753
MAXBIN.033_k127_1245852_34	ProdMAG076	K00927	phosphoglycerate kinase [EC:2.7.2.3]				Phosphoglycerate kinase [PF00162.21]		d__Bacteria;p__Firmicutes;c__Bacilli;o__RFN20;f__CAG-826;g__UBA1361;s__UBA1361 sp002306335			14.7306	14.4556		15.944						16.3373	15.5678	14.2414
MAXBIN.033_k127_1245852_9	ProdMAG076	K02358	elongation factor Tu				Elongation factor Tu GTP binding domain [PF00009.29]; Elongation factor Tu C-terminal domain [PF03143.19]; Elongation factor Tu domain 2 [PF03144.27]		d__Bacteria;p__Firmicutes;c__Bacilli;o__RFN20;f__CAG-826;g__UBA1361;s__UBA1361 sp002306335		15.8457	15.4376	16.2412	16.0469	16.3798	16.0916			15.8038	16.0927	17.9954		16.5075				15.8297	15.1939		17.0155
MAXBIN.033_k127_1287055_26	ProdMAG076	K02879	large subunit ribosomal protein L17				Ribosomal protein L17 [PF01196.21]		d__Bacteria;p__Firmicutes;c__Bacilli;o__RFN20;f__CAG-826;g__UBA1361;s__UBA1361 sp002306335						17.2133						18.3571	18.5146
MAXBIN.033_k127_1287055_27	ProdMAG076	K03040	DNA-directed RNA polymerase subunit alpha [EC:2.7.7.6]				RNA polymerase Rpb3/RpoA insert domain [PF01000.28]; RNA polymerase Rpb3/Rpb11 dimerisation domain [PF01193.26]; Bacterial RNA polymerase, alpha chain C terminal domain [PF03118.17]		d__Bacteria;p__Firmicutes;c__Bacilli;o__RFN20;f__CAG-826;g__UBA1361;s__UBA1361 sp002306335			15.2115		15.3288							16.6859
MAXBIN.033_k127_1287055_35	ProdMAG076	K02876	large subunit ribosomal protein L15				Ribosomal proteins 50S-L15, 50S-L18e, 60S-L27A [PF00828.21]		d__Bacteria;p__Firmicutes;c__Bacilli;o__RFN20;f__CAG-826;g__UBA1361;s__UBA1361 sp002306335									16.3843			17.0806						16.0498
MAXBIN.033_k127_1287055_62	ProdMAG076								d__Bacteria;p__Firmicutes;c__Bacilli;o__RFN20;f__CAG-826;g__UBA1361;s__UBA1361 sp002306335			15.6539	15.6574	15.406		15.2907					16.3589	16.4405	16.0584	14.9404	15.451	15.7111
MAXBIN.033_k127_1382012_8	ProdMAG076						Endonuclease I [PF04231.15]		d__Bacteria;p__Firmicutes;c__Bacilli;o__RFN20;f__CAG-826;g__UBA1361;s__UBA1361 sp002306335		15.6247				16.4353						17.9965	18.7895
MAXBIN.033_k127_1405551_5	ProdMAG076	K10112	multiple sugar transport system ATP-binding protein [EC:7.5.2.-]				ABC transporter [PF00005.29]; MalK OB fold domain [PF17912.3]		d__Bacteria;p__Firmicutes;c__Bacilli;o__RFN20;f__CAG-826;g__UBA1361;s__UBA1361 sp002306335			15.6472		15.1734							16.586		15.3951
MAXBIN.033_k127_1570088_16	ProdMAG076	K03070	preprotein translocase subunit SecA [EC:7.4.2.8]				SecA DEAD-like domain [PF07517.16]; SecA Wing and Scaffold domain [PF07516.15]; SecA preprotein cross-linking domain [PF01043.22]		d__Bacteria;p__Firmicutes;c__Bacilli;o__RFN20;f__CAG-826;g__UBA1361;s__UBA1361 sp002306335			14.4957							14.0015		16.338
MAXBIN.033_k127_1665108_23	ProdMAG076	K02838	ribosome recycling factor				Ribosome recycling factor [PF01765.21]		d__Bacteria;p__Firmicutes;c__Bacilli;o__RFN20;f__CAG-826;g__UBA1361;s__UBA1361 sp002306335												16.4765	15.9666
MAXBIN.033_k127_1698222_12	ProdMAG076	K03615	Na+-translocating ferredoxin:NAD+ oxidoreductase subunit C [EC:7.2.1.2]				Respiratory-chain NADH dehydrogenase 51 Kd subunit [PF01512.19]; 4Fe-4S dicluster domain [PF13237.8]; RnfC Barrel sandwich hybrid domain [PF13375.8]; 4Fe-4S dicluster domain [PF13183.8]; 4Fe-4S dicluster domain [PF14697.8]; 4Fe-4S dicluster domain [PF13187.8]; 4Fe-4S dicluster domain [PF12838.9]; 4Fe-4S dicluster domain [PF13534.8]		d__Bacteria;p__Firmicutes;c__Bacilli;o__RFN20;f__CAG-826;g__UBA1361;s__UBA1361 sp002306335						14.7979						15.858	15.9913
MAXBIN.033_k127_1698222_16	ProdMAG076								d__Bacteria;p__Firmicutes;c__Bacilli;o__RFN20;f__CAG-826;g__UBA1361;s__UBA1361 sp002306335				15.7274			14.6822			14.3358	15.6204	16.8715	16.0979	14.849							15.0814
MAXBIN.033_k127_1698222_3	ProdMAG076								d__Bacteria;p__Firmicutes;c__Bacilli;o__RFN20;f__CAG-826;g__UBA1361;s__UBA1361 sp002306335			15.1698	15.1608	15.5382	15.3527						16.1276	15.6471			14.6921	14.8913
MAXBIN.033_k127_1734484_6	ProdMAG076						CotH kinase protein [PF08757.13]		d__Bacteria;p__Firmicutes;c__Bacilli;o__RFN20;f__CAG-826;g__UBA1361;s__UBA1361 sp002306335												16.4321	15.6608
MAXBIN.033_k127_181825_58	ProdMAG076	K01155	type II restriction enzyme [EC:3.1.21.4]				DpnII restriction endonuclease [PF04556.14]		d__Bacteria;p__Firmicutes;c__Bacilli;o__RFN20;f__CAG-826;g__UBA1361;s__UBA1361 sp002306335												15.905	15.3698
MAXBIN.033_k127_181825_86	ProdMAG076								d__Bacteria;p__Firmicutes;c__Bacilli;o__RFN20;f__CAG-826;g__UBA1361;s__UBA1361 sp002306335												16.0465	16.1328	14.6055
MAXBIN.033_k127_1846327_39	ProdMAG076						Endonuclease I [PF04231.15]		d__Bacteria;p__Firmicutes;c__Bacilli;o__RFN20;f__CAG-826;g__UBA1361;s__UBA1361 sp002306335			14.9669			15.996						17.6259	18.2131
MAXBIN.033_k127_2265875_8	ProdMAG076						Acetyl-CoA hydrolase/transferase C-terminal domain [PF13336.8]; Acetyl-CoA hydrolase/transferase N-terminal domain [PF02550.17]		d__Bacteria;p__Firmicutes;c__Bacilli;o__RFN20;f__CAG-826;g__UBA1361;s__UBA1361 sp002306335												15.1623	15.4923
MAXBIN.033_k127_2278689_35	ProdMAG076						Bacterial extracellular solute-binding proteins, family 5 Middle [PF00496.24]		d__Bacteria;p__Firmicutes;c__Bacilli;o__RFN20;f__CAG-826;g__UBA1361;s__UBA1361 sp002306335					16.2685							16.7875	16.7669
MAXBIN.033_k127_2278689_62	ProdMAG076	K02338	DNA polymerase III subunit beta [EC:2.7.7.7]				DNA polymerase III beta subunit, N-terminal domain [PF00712.21]; DNA polymerase III beta subunit, C-terminal domain [PF02768.17]; DNA polymerase III beta subunit, central domain [PF02767.18]		d__Bacteria;p__Firmicutes;c__Bacilli;o__RFN20;f__CAG-826;g__UBA1361;s__UBA1361 sp002306335												16.1268	15.7756
MAXBIN.033_k127_2278689_75	ProdMAG076	K01006	pyruvate, orthophosphate dikinase [EC:2.7.9.1]				PEP-utilising enzyme, PEP-binding domain [PF02896.20]; Pyruvate phosphate dikinase, AMP/ATP-binding domain [PF01326.21]; PEP-utilising enzyme, mobile domain [PF00391.25]		d__Bacteria;p__Firmicutes;c__Bacilli;o__RFN20;f__CAG-826;g__UBA1361;s__UBA1361 sp002306335												16.6907	16.8711
MAXBIN.033_k127_2278689_91	ProdMAG076	K03111	single-strand DNA-binding protein				Single-strand binding protein family [PF00436.27]		d__Bacteria;p__Firmicutes;c__Bacilli;o__RFN20;f__CAG-826;g__UBA1361;s__UBA1361 sp002306335						15.4373						18.1806	17.696								15.7364
MAXBIN.033_k127_2349371_35	ProdMAG076						ABC transporter [PF00005.29]; Oligopeptide/dipeptide transporter, C-terminal region [PF08352.14]		d__Bacteria;p__Firmicutes;c__Bacilli;o__RFN20;f__CAG-826;g__UBA1361;s__UBA1361 sp002306335												16.7052	16.6202
MAXBIN.033_k127_348679_1	ProdMAG076						Bacterial Ig-like domain (group 2) [PF02368.20]		d__Bacteria;p__Firmicutes;c__Bacilli;o__RFN20;f__CAG-826;g__UBA1361;s__UBA1361 sp002306335			17.1424	16.402		16.4777						18.3445				17.1153	16.6687				16.095
MAXBIN.033_k127_348679_28	ProdMAG076						Lamin Tail Domain [PF00932.21]		d__Bacteria;p__Firmicutes;c__Bacilli;o__RFN20;f__CAG-826;g__UBA1361;s__UBA1361 sp002306335												15.5861	15.3155
MAXBIN.033_k127_370770_37	ProdMAG076								d__Bacteria;p__Firmicutes;c__Bacilli;o__RFN20;f__CAG-826;g__UBA1361;s__UBA1361 sp002306335			16.6786	16.474	16.0493	16.0935	15.4812				15.6342	17.2857	17.0494	15.0708		15.4707	15.9727
MAXBIN.033_k127_370770_43	ProdMAG076								d__Bacteria;p__Firmicutes;c__Bacilli;o__RFN20;f__CAG-826;g__UBA1361;s__UBA1361 sp002306335			16.6363	17.5051	17.3592	16.6422	15.8601			15.8148	16.6021	18.0183	18.2497	16.515	15.8878	15.9655	15.743				16.002
MAXBIN.033_k127_370770_44	ProdMAG076						Carbohydrate family 9 binding domain-like [PF06452.13]		d__Bacteria;p__Firmicutes;c__Bacilli;o__RFN20;f__CAG-826;g__UBA1361;s__UBA1361 sp002306335												15.6408	15.9759
MAXBIN.033_k127_370770_45	ProdMAG076						Bacterial extracellular solute-binding protein [PF13416.8]		d__Bacteria;p__Firmicutes;c__Bacilli;o__RFN20;f__CAG-826;g__UBA1361;s__UBA1361 sp002306335			15.3925		15.8768							15.8366
MAXBIN.033_k127_631294_35	ProdMAG076	K02968	small subunit ribosomal protein S20				Ribosomal protein S20 [PF01649.20]		d__Bacteria;p__Firmicutes;c__Bacilli;o__RFN20;f__CAG-826;g__UBA1361;s__UBA1361 sp002306335										15.0422		16.8126
MAXBIN.033_k127_631294_99	ProdMAG076	K00615	transketolase [EC:2.2.1.1]				Transketolase, thiamine diphosphate binding domain [PF00456.23]; Transketolase, pyrimidine binding domain [PF02779.26]; Transketolase, C-terminal domain [PF02780.22]		d__Bacteria;p__Firmicutes;c__Bacilli;o__RFN20;f__CAG-826;g__UBA1361;s__UBA1361 sp002306335			15.5722	15.5579	15.6312					15.8435		16.925	16.0068	15.2259							15.3494
bins.232_k127_11629_56	ProdMAG077	K02358	elongation factor Tu				Elongation factor Tu GTP binding domain [PF00009.29]; Elongation factor Tu C-terminal domain [PF03143.19]; Elongation factor Tu domain 2 [PF03144.27]		d__Bacteria;p__Firmicutes;c__Bacilli;o__Lactobacillales;f__Aerococcaceae;g__Trichococcus;s__Trichococcus ilyis		16.6632							16.8434	16.6022							15.7428				15.2828
bins.42_k127_177053_4	ProdMAG078						Bacterial pullanase-associated domain [PF03714.16]; Domain of unknown function (DUF5011) [PF16403.7]	CBM41 Modules of approx. 100 residues found in primarily in bacterial pullulanases. The N-terminal module from Thermotoga maritima Pul13 has been shown to bind to the alpha-glucans amylose, amylopectin, pullulan, and oligosaccharide fragments derived from these polysaccharides (Lammerts van Bueren et al. (2004) Biochemistry 43:15633-42) (PMID: 15581376). [CBM41]; CBM41 Modules of approx. 100 resi…	d__Bacteria;p__Firmicutes;c__Bacilli;o__ML615J-28;f__CAG-313;g__UBA1427;s__UBA1427 sp002329485			16.2073	16.0364	15.9995		16.6939				16.2122	16.0201		16.6284	15.5204	15.7056	16.1154	16.1972	16.0346	15.9135	16.1696
bins.42_k127_2003406_7	ProdMAG078						Listeria-Bacteroides repeat domain (List_Bact_rpt) [PF09479.12]		d__Bacteria;p__Firmicutes;c__Bacilli;o__ML615J-28;f__CAG-313;g__UBA1427;s__UBA1427 sp002329485	15.4296		15.2297	15.5964	15.5491		15.2022	15.5761		15.7192	16.188	16.8161	17.5257		15.9088	15.2787		16.5336	15.8142	15.3703	16.0852
bins.42_k127_1282033_25	ProdMAG078	K07335	basic membrane protein A and related proteins				ABC transporter substrate-binding protein PnrA-like [PF02608.16]		d__Bacteria;p__Firmicutes;c__Bacilli;o__ML615J-28;f__CAG-313;g__UBA1427;s__UBA1427 sp002329485	15.6663		15.8232	16.0105	17.4015		16.1635				16.0039	15.7492		16.1553	16.4088	16.5511	15.9459		15.3906	17.2001	15.9676
bins.42_k127_1403628_6	ProdMAG078						Domain of unknown function (DUF5011) [PF16403.7]		d__Bacteria;p__Firmicutes;c__Bacilli;o__ML615J-28;f__CAG-313;g__UBA1427;s__UBA1427 sp002329485	16.2573	15.7646	16.1278	16.0942	16.9087	15.6985	16.5397	15.7602		15.8554	16.4375	15.956	15.7781	16.8814	16.274	16.1255	15.8712	16.5249	16.0828	16.3482	16.6981
bins.42_k127_350441_77	ProdMAG078						Domain of unknown function (DUF5011) [PF16403.7]		d__Bacteria;p__Firmicutes;c__Bacilli;o__ML615J-28;f__CAG-313;g__UBA1427;s__UBA1427 sp002329485	16.5868	16.983	16.9203	17.3222	17.0919	17.1874	17.1169	16.3897	16.1705	16.5242	17.5273	17.3929	17.479	16.8509	16.523	16.786	16.7029	17.5198	17.3001	17.3491	17.1024
bins.42_k127_1564470_1	ProdMAG078								d__Bacteria;p__Firmicutes;c__Bacilli;o__ML615J-28;f__CAG-313;g__UBA1427;s__UBA1427 sp002329485							15.69							15.7799		15.9076	15.8988			15.9367
bins.42_k127_177053_3	ProdMAG078						Bacterial extracellular solute-binding protein [PF01547.27]; Bacterial extracellular solute-binding protein [PF13416.8]		d__Bacteria;p__Firmicutes;c__Bacilli;o__ML615J-28;f__CAG-313;g__UBA1427;s__UBA1427 sp002329485			16.7249	17.3028	16.3775		16.7008		15.8948		17.7535			16.4481	16.5546	16.2046	16.7807	17.7626	17.3244	16.5831	16.8421
bins.42_k127_350441_79	ProdMAG078						Bacterial extracellular solute-binding protein [PF01547.27]; Bacterial extracellular solute-binding protein [PF13416.8]		d__Bacteria;p__Firmicutes;c__Bacilli;o__ML615J-28;f__CAG-313;g__UBA1427;s__UBA1427 sp002329485			16.0331	16.4832	16.3535		16.4988				16.3419			16.4597		15.094			16.1466	15.5871	16.114
bins.42_k127_367946_5	ProdMAG078						Listeria-Bacteroides repeat domain (List_Bact_rpt) [PF09479.12]		d__Bacteria;p__Firmicutes;c__Bacilli;o__ML615J-28;f__CAG-313;g__UBA1427;s__UBA1427 sp002329485							15.9622							16.1		15.779	15.4956			16.893
bins.42_k127_863932_75	ProdMAG078	K17318	putative aldouronate transport system substrate-binding protein				Bacterial extracellular solute-binding protein [PF01547.27]; Bacterial extracellular solute-binding protein [PF13416.8]		d__Bacteria;p__Firmicutes;c__Bacilli;o__ML615J-28;f__CAG-313;g__UBA1427;s__UBA1427 sp002329485		16.5087	17.0878	17.2046	16.735	16.5186	17.196				17.0765			17.2889		16.8518	16.862	16.217	16.6934	16.7704	16.7723
MAXBIN.188_k127_1097972_5	ProdMAG079	K08659	dipeptidase [EC:3.4.-.-]	MER0313534	C69	MER0313534 - dipeptidase A (Lactobacillus curvatus) [C69.001]#C69#{peptidase unit: 9-468}~source ZP_09041298~	Peptidase family C69 [PF03577.17]		d__Bacteria;p__Firmicutes;c__Bacilli;o__Lactobacillales;f__Enterococcaceae;g__Enterococcus_A;s__Enterococcus_A viikkiensis									16.5284	16.0231							14.8855
MAXBIN.188_k127_2280745_4	ProdMAG079	K00639	glycine C-acetyltransferase [EC:2.3.1.29]	MER0501945	U32	MER0501945 - family U32 unassigned peptidases (Chthonomonas calidirosea) [U32.UPW]#U32#{peptidase unit: 148-232}~source YP_008089209~	Aminotransferase class I and II [PF00155.23]; Orn/Lys/Arg decarboxylase, major domain [PF01276.22]; Cys/Met metabolism PLP-dependent enzyme [PF01053.22]; Beta-eliminating lyase [PF01212.23]		d__Bacteria;p__Firmicutes;c__Bacilli;o__Lactobacillales;f__Enterococcaceae;g__Enterococcus_A;s__Enterococcus_A viikkiensis			15.0853						15.8369	15.7816						14.9872
MAXBIN.188_k127_1071238_2	ProdMAG079	K02946	small subunit ribosomal protein S10				Ribosomal protein S10p/S20e [PF00338.24]		d__Bacteria;p__Firmicutes;c__Bacilli;o__Lactobacillales;f__Enterococcaceae;g__Enterococcus_A;s__Enterococcus_A viikkiensis							15.8805		17.4648	16.7701											15.3958	MAXBIN.371_k127_82905_2
MAXBIN.188_k127_1071238_4	ProdMAG079	K02358	elongation factor Tu				Elongation factor Tu GTP binding domain [PF00009.29]; Elongation factor Tu C-terminal domain [PF03143.19]; Elongation factor Tu domain 2 [PF03144.27]		d__Bacteria;p__Firmicutes;c__Bacilli;o__Lactobacillales;f__Enterococcaceae;g__Enterococcus_A;s__Enterococcus_A viikkiensis		16.2396	15.9105	16.6029	16.2629		16.47		16.6312	16.7245	16.4821	15.6572		16.2673		15.3765	15.6354	16.5805	16.267		16.3286
MAXBIN.188_k127_1089708_1	ProdMAG079	K00134	glyceraldehyde 3-phosphate dehydrogenase [EC:1.2.1.12]				Glyceraldehyde 3-phosphate dehydrogenase, C-terminal domain [PF02800.22]; Glyceraldehyde 3-phosphate dehydrogenase, NAD binding domain [PF00044.26]		d__Bacteria;p__Firmicutes;c__Bacilli;o__Lactobacillales;f__Enterococcaceae;g__Enterococcus_A;s__Enterococcus_A viikkiensis		15.8056	15.6809	15.1869	15.1446		15.6211		16.8949	16.5425	15.5451			15.5657			14.9972	15.6846			15.4103
MAXBIN.188_k127_1246869_2	ProdMAG079	K02933	large subunit ribosomal protein L6				Ribosomal protein L6 [PF00347.25]		d__Bacteria;p__Firmicutes;c__Bacilli;o__Lactobacillales;f__Enterococcaceae;g__Enterococcus_A;s__Enterococcus_A viikkiensis									15.4216	16.7518
MAXBIN.188_k127_1287862_2	ProdMAG079	K01754	threonine dehydratase [EC:4.3.1.19]				Pyridoxal-phosphate dependent enzyme [PF00291.27]		d__Bacteria;p__Firmicutes;c__Bacilli;o__Lactobacillales;f__Enterococcaceae;g__Enterococcus_A;s__Enterococcus_A viikkiensis		15.6041	15.8289						16.0091	16.2724
MAXBIN.188_k127_1287862_3	ProdMAG079	K00259	alanine dehydrogenase [EC:1.4.1.1]				Alanine dehydrogenase/PNT, C-terminal domain [PF01262.23]; Alanine dehydrogenase/PNT, N-terminal domain [PF05222.17]		d__Bacteria;p__Firmicutes;c__Bacilli;o__Lactobacillales;f__Enterococcaceae;g__Enterococcus_A;s__Enterococcus_A viikkiensis			15.8015						16.9784	16.5363
MAXBIN.188_k127_1383385_2	ProdMAG079	K00005	glycerol dehydrogenase [EC:1.1.1.6]				Iron-containing alcohol dehydrogenase [PF00465.21]; Iron-containing alcohol dehydrogenase [PF13685.8]		d__Bacteria;p__Firmicutes;c__Bacilli;o__Lactobacillales;f__Enterococcaceae;g__Enterococcus_A;s__Enterococcus_A viikkiensis			15.8767						16.9782	17.0652
MAXBIN.188_k127_1715009_4	ProdMAG079	K01621	xylulose-5-phosphate/fructose-6-phosphate phosphoketolase [EC:4.1.2.9 4.1.2.22]				XFP N-terminal domain [PF09364.12]; XFP C-terminal domain [PF09363.12]; D-xylulose 5-phosphate/D-fructose 6-phosphate phosphoketolase [PF03894.17]		d__Bacteria;p__Firmicutes;c__Bacilli;o__Lactobacillales;f__Enterococcaceae;g__Enterococcus_A;s__Enterococcus_A viikkiensis									16.5365	15.7696
MAXBIN.188_k127_1746054_3	ProdMAG079	K00873	pyruvate kinase [EC:2.7.1.40]				Pyruvate kinase, barrel domain [PF00224.23]; Pyruvate kinase, alpha/beta domain [PF02887.18]; PEP-utilising enzyme, mobile domain [PF00391.25]; HpcH/HpaI aldolase/citrate lyase family [PF03328.16]		d__Bacteria;p__Firmicutes;c__Bacilli;o__Lactobacillales;f__Enterococcaceae;g__Enterococcus_A;s__Enterococcus_A viikkiensis			14.43						15.4613	15.828
MAXBIN.188_k127_1766821_3	ProdMAG079	K04043	molecular chaperone DnaK				Hsp70 protein [PF00012.22]; MreB/Mbl protein [PF06723.15]		d__Bacteria;p__Firmicutes;c__Bacilli;o__Lactobacillales;f__Enterococcaceae;g__Enterococcus_A;s__Enterococcus_A viikkiensis		16.7607	16.226						17.1423	16.4471	15.6354			16.3122				15.8538
MAXBIN.188_k127_239469_4	ProdMAG079	K02795	mannose PTS system EIIC component				PTS system sorbose-specific iic component [PF03609.16]		d__Bacteria;p__Firmicutes;c__Bacilli;o__Lactobacillales;f__Enterococcaceae;g__Enterococcus_A;s__Enterococcus_A viikkiensis			14.2926				14.2652															MAXBIN.224_k127_1062066_2
MAXBIN.188_k127_239469_5	ProdMAG079	K02796	mannose PTS system EIID component				PTS system mannose/fructose/sorbose family IID component [PF03613.16]		d__Bacteria;p__Firmicutes;c__Bacilli;o__Lactobacillales;f__Enterococcaceae;g__Enterococcus_A;s__Enterococcus_A viikkiensis		15.6343							15.5983	16.0333						15.6082
MAXBIN.188_k127_622457_3	ProdMAG079	K00134	glyceraldehyde 3-phosphate dehydrogenase [EC:1.2.1.12]				Glyceraldehyde 3-phosphate dehydrogenase, NAD binding domain [PF00044.26]		d__Bacteria;p__Firmicutes;c__Bacilli;o__Lactobacillales;f__Enterococcaceae;g__Enterococcus_A;s__Enterococcus_A viikkiensis		15.2251	15.3512				14.6311		15.9302	15.8622	15.3316			14.7079		14.4018	14.6194	15.0606
MAXBIN.383_k127_1063159_5	ProdMAG080	K02967	small subunit ribosomal protein S2				Ribosomal protein S2 [PF00318.22]		d__Bacteria;p__Firmicutes;c__Bacilli;o__Lactobacillales;f__Lactobacillaceae;g__Loigolactobacillus;s__Loigolactobacillus coryniformis		17.548							17.5942					17.078							16.6023
MAXBIN.383_k127_1207002_2	ProdMAG080	K00219	2,4-dienoyl-CoA reductase (NADPH2) [EC:1.3.1.34]				NADH:flavin oxidoreductase / NADH oxidase family [PF00724.22]; Pyridine nucleotide-disulphide oxidoreductase [PF07992.16]; Pyridine nucleotide-disulphide oxidoreductase [PF13738.8]; NAD(P)-binding Rossmann-like domain [PF13450.8]; Flavin-binding monooxygenase-like [PF00743.21]; FAD binding domain [PF01494.21]; Thi4 family [PF01946.19]; HI0933-like protein [PF03486.16]; FAD dependent oxidoreductas…		d__Bacteria;p__Firmicutes;c__Bacilli;o__Lactobacillales;f__Lactobacillaceae;g__Loigolactobacillus;s__Loigolactobacillus coryniformis		16.2526	15.6256						16.2593
MAXBIN.383_k127_2147514_5	ProdMAG080	K02784	phosphocarrier protein HPr				PTS HPr component phosphorylation site [PF00381.21]		d__Bacteria;p__Firmicutes;c__Bacilli;o__Lactobacillales;f__Lactobacillaceae;g__Loigolactobacillus;s__Loigolactobacillus coryniformis		16.1085	15.1466				15.3274		16.5519	15.9828
MAXBIN.223_k127_1476202_3	ProdMAG081	K02358	elongation factor Tu				Elongation factor Tu GTP binding domain [PF00009.29]; Elongation factor Tu C-terminal domain [PF03143.19]; Elongation factor Tu domain 2 [PF03144.27]		d__Bacteria;p__Firmicutes;c__Bacilli;o__Lactobacillales;f__Lactobacillaceae;g__Lactiplantibacillus;s__Lactiplantibacillus plantarum			17.2488	15.1168	15.5571		16.0712	17.2214	16.9795	17.5234	15.5162			16.2651			17.5116				15.7194
MAXBIN.223_k127_1869237_1	ProdMAG081	K00134	glyceraldehyde 3-phosphate dehydrogenase [EC:1.2.1.12]				Glyceraldehyde 3-phosphate dehydrogenase, NAD binding domain [PF00044.26]; Glyceraldehyde 3-phosphate dehydrogenase, C-terminal domain [PF02800.22]		d__Bacteria;p__Firmicutes;c__Bacilli;o__Lactobacillales;f__Lactobacillaceae;g__Lactiplantibacillus;s__Lactiplantibacillus plantarum				15.543							15.7376			15.8512				15.4103
MAXBIN.006_k127_65347_2	ProdMAG082	K01361	lactocepin [EC:3.4.21.96]	MER0021989	S08A	MER0021989 - subfamily S8A unassigned peptidases (Oceanobacillus iheyensis) [S08.UPA]#S08A#{peptidase unit: 145-645}~source NP_693854~	Subtilase family [PF00082.24]; ell wall binding domain 2 (CWB2) [PF04122.14]; PA domain [PF02225.24]; Fn3-like domain [PF06280.14]		d__Bacteria;p__Firmicutes_A;c__Clostridia;o__Tissierellales;f__Helcococcaceae;g__;s__	15.8729	15.5937	16.1195									16.0713	16.6481			15.714
MAXBIN.006_k127_415157_21	ProdMAG082			MER0370337	M20A	MER0370337 - YgeY protein ({Escherichia coli}) (Peptoniphilus indolicus) [M20.A08]#M20A#{peptidase unit: 2-435}~source ZP_08934674~	Peptidase family M20/M25/M40 [PF01546.30]; Peptidase dimerisation domain [PF07687.16]		d__Bacteria;p__Firmicutes_A;c__Clostridia;o__Tissierellales;f__Helcococcaceae;g__;s__		16.4852	16.2312						15.9973	15.8144		15.6312		16.2867		15.8957	15.6763				15.8329
MAXBIN.006_k127_995252_29	ProdMAG082	K00639	glycine C-acetyltransferase [EC:2.3.1.29]	MER0501945	U32	MER0501945 - family U32 unassigned peptidases (Chthonomonas calidirosea) [U32.UPW]#U32#{peptidase unit: 148-232}~source YP_008089209~	Aminotransferase class I and II [PF00155.23]		d__Bacteria;p__Firmicutes_A;c__Clostridia;o__Tissierellales;f__Helcococcaceae;g__;s__	16.352	17.5424	17.9656					16.3514	17.2092	16.4316				16.3988	15.9394	17.2428	17.2103					bins.405_k127_953423_10
MAXBIN.006_k127_1838928_17	ProdMAG082	K02121	V/A-type H+/Na+-transporting ATPase subunit E				ATP synthase (E/31 kDa) subunit [PF01991.20]		d__Bacteria;p__Firmicutes_A;c__Clostridia;o__Tissierellales;f__Helcococcaceae;g__;s__	14.5192	15.4702	15.0636						15.1586
MAXBIN.006_k127_815884_10	ProdMAG082	K02982	small subunit ribosomal protein S3				Ribosomal protein S3, C-terminal domain [PF00189.22]; KH domain [PF07650.19]		d__Bacteria;p__Firmicutes_A;c__Clostridia;o__Tissierellales;f__Helcococcaceae;g__;s__	14.6456	16.5859	16.4912				15.6655		16.5961	15.8032		15.9715		16.6222		15.6534	15.6484				15.7467
MAXBIN.006_k127_835397_6	ProdMAG082	K01999	branched-chain amino acid transport system substrate-binding protein				Periplasmic binding protein [PF13458.8]; Periplasmic binding protein domain [PF13433.8]; Receptor family ligand binding region [PF01094.30]		d__Bacteria;p__Firmicutes_A;c__Clostridia;o__Tissierellales;f__Helcococcaceae;g__;s__	15.0436													15.1112	14.9348	15.0623					15.2598
MAXBIN.006_k127_1722595_113	ProdMAG082								d__Bacteria;p__Firmicutes_A;c__Clostridia;o__Tissierellales;f__Helcococcaceae;g__;s__	15.274	15.9996	16.2067				15.2468		15.6069	15.3839		15.9217		14.9527		15.1353	15.5853				15.6273
MAXBIN.006_k127_664067_21	ProdMAG082	K19268	methylaspartate mutase epsilon subunit [EC:5.4.99.1]				Methylaspartate mutase E chain (MutE) [PF06368.13]		d__Bacteria;p__Firmicutes_A;c__Clostridia;o__Tissierellales;f__Helcococcaceae;g__;s__	15.447	15.6627	16.2341						15.6063	14.6532		14.105		15.3566	14.2808	15.5476	15.4263
MAXBIN.006_k127_815884_84	ProdMAG082	K02899	large subunit ribosomal protein L27				Ribosomal L27 protein [PF01016.21]		d__Bacteria;p__Firmicutes_A;c__Clostridia;o__Tissierellales;f__Helcococcaceae;g__;s__	15.4757	15.8067	15.616						16.1471	15.1904		15.663				15.0804	14.8451				15.0747
MAXBIN.006_k127_1525234_11	ProdMAG082	K02867	large subunit ribosomal protein L11				Ribosomal protein L11, RNA binding domain [PF00298.21]; Ribosomal protein L11, N-terminal domain [PF03946.16]		d__Bacteria;p__Firmicutes_A;c__Clostridia;o__Tissierellales;f__Helcococcaceae;g__;s__	15.4983	16.3518	15.7569				14.6178	15.7494	16.3552	15.4712		14.9603			14.5748	15.6461	15.2714				15.5181
MAXBIN.006_k127_1257682_12	ProdMAG082	K00600	glycine hydroxymethyltransferase [EC:2.1.2.1]				Serine hydroxymethyltransferase [PF00464.21]; Aminotransferase class-V [PF00266.21]		d__Bacteria;p__Firmicutes_A;c__Clostridia;o__Tissierellales;f__Helcococcaceae;g__;s__	15.5497	15.653	16.0329		15.3532				15.3862	15.6656		14.8054		15.6802		15.7458	15.6115
MAXBIN.006_k127_915015_11	ProdMAG082	K01745	histidine ammonia-lyase [EC:4.3.1.3]				Aromatic amino acid lyase [PF00221.21]		d__Bacteria;p__Firmicutes_A;c__Clostridia;o__Tissierellales;f__Helcococcaceae;g__;s__	15.5661		15.4553											15.1653	15.2961	16.0519	15.3692			14.4208
MAXBIN.006_k127_815884_15	ProdMAG082	K02895	large subunit ribosomal protein L24				Ribosomal proteins 50S L24/mitochondrial 39S L24 [PF17136.6]		d__Bacteria;p__Firmicutes_A;c__Clostridia;o__Tissierellales;f__Helcococcaceae;g__;s__	15.5732	16.5847	16.2128					15.7731	16.2848	15.5625		15.0393		15.1037	15.2858	16.1241	15.6018
MAXBIN.006_k127_97226_29	ProdMAG082	K01689	enolase [EC:4.2.1.11]				Enolase, C-terminal TIM barrel domain [PF00113.24]; Enolase, N-terminal domain [PF03952.18]		d__Bacteria;p__Firmicutes_A;c__Clostridia;o__Tissierellales;f__Helcococcaceae;g__;s__	15.5897	14.9492	15.8116						14.8483					16.0502	14.8216	15.8616	15.4803				15.153
MAXBIN.006_k127_995252_42	ProdMAG082	K10672	glycine reductase complex component B subunit gamma [EC:1.21.4.2]				Glycine/sarcosine/betaine reductase selenoprotein B (GRDB) [PF07355.14]		d__Bacteria;p__Firmicutes_A;c__Clostridia;o__Tissierellales;f__Helcococcaceae;g__;s__	15.5914	16.8951	17.049	15.4375				15.4171	16.778	15.9941		15.1218	15.1289	15.9959		16.0118	16.2441				15.7556
MAXBIN.006_k127_815884_11	ProdMAG082	K02878	large subunit ribosomal protein L16				Ribosomal protein L16p/L10e [PF00252.20]		d__Bacteria;p__Firmicutes_A;c__Clostridia;o__Tissierellales;f__Helcococcaceae;g__;s__	15.7125	16.4107	16.7942						16.4348	16.3995		15.4533				16.4078					16.0194
MAXBIN.006_k127_1722595_36	ProdMAG082	K00962	polyribonucleotide nucleotidyltransferase [EC:2.7.7.8]				3' exoribonuclease family, domain 1 [PF01138.23]; Polyribonucleotide nucleotidyltransferase, RNA binding domain [PF03726.16]; S1 RNA binding domain [PF00575.25]; 3' exoribonuclease family, domain 2 [PF03725.17]		d__Bacteria;p__Firmicutes_A;c__Clostridia;o__Tissierellales;f__Helcococcaceae;g__;s__	15.7276									16.2416		15.7948				15.8768
MAXBIN.006_k127_995252_44	ProdMAG082	K21577	glycine/sarcosine/betaine reductase complex component C subunit beta [EC:1.21.4.2 1.21.4.3 1.21.4.4]				Family of unknown function (DUF5940) [PF19364.1]		d__Bacteria;p__Firmicutes_A;c__Clostridia;o__Tissierellales;f__Helcococcaceae;g__;s__	15.7342	16.2115	16.2755						15.9327	15.3662				15.0712	14.0907	15.5802	15.6837
MAXBIN.006_k127_1525234_12	ProdMAG082	K02863	large subunit ribosomal protein L1				Ribosomal protein L1p/L10e family [PF00687.23]		d__Bacteria;p__Firmicutes_A;c__Clostridia;o__Tissierellales;f__Helcococcaceae;g__;s__	15.7479	16.3946	15.4805					15.7009	16.1276	15.248		14.4308			14.5838	15.2232	15.1261				14.9722	MAXBIN.006_k127_815884_1
MAXBIN.006_k127_815884_20	ProdMAG082	K02988	small subunit ribosomal protein S5				Ribosomal protein S5, N-terminal domain [PF00333.22]; Ribosomal protein S5, C-terminal domain [PF03719.17]		d__Bacteria;p__Firmicutes_A;c__Clostridia;o__Tissierellales;f__Helcococcaceae;g__;s__	15.8923	16.4699	16.4008					15.4927	16.224	15.4495				15.25	14.9863	15.9828	15.4652				15.3747
MAXBIN.006_k127_815884_54	ProdMAG082	K00605	aminomethyltransferase [EC:2.1.2.10]				Aminomethyltransferase folate-binding domain [PF01571.23]; Glycine cleavage T-protein C-terminal barrel domain [PF08669.13]		d__Bacteria;p__Firmicutes_A;c__Clostridia;o__Tissierellales;f__Helcococcaceae;g__;s__	15.9213	15.7211	16.5946					15.2675	15.6167	15.1403		14.9547		15.9131	15.0978	16.3588	15.5243				14.4291
MAXBIN.006_k127_97226_33	ProdMAG082	K00134	glyceraldehyde 3-phosphate dehydrogenase [EC:1.2.1.12]				Glyceraldehyde 3-phosphate dehydrogenase, C-terminal domain [PF02800.22]; Glyceraldehyde 3-phosphate dehydrogenase, NAD binding domain [PF00044.26]		d__Bacteria;p__Firmicutes_A;c__Clostridia;o__Tissierellales;f__Helcococcaceae;g__;s__	16.0001	15.9357	17.4606		16.0516		16.0528		15.7633	16.9283		16.0338		16.9545		17.5604	17.0134			16.0214	16.502
MAXBIN.006_k127_815884_58	ProdMAG082	K00382	dihydrolipoamide dehydrogenase [EC:1.8.1.4]				Pyridine nucleotide-disulphide oxidoreductase [PF07992.16]; Pyridine nucleotide-disulphide oxidoreductase, dimerisation domain [PF02852.24]; Pyridine nucleotide-disulphide oxidoreductase [PF00070.29]; Pyridine nucleotide-disulphide oxidoreductase [PF13738.8]; FAD dependent oxidoreductase [PF12831.9]		d__Bacteria;p__Firmicutes_A;c__Clostridia;o__Tissierellales;f__Helcococcaceae;g__;s__	16.0327		16.0192						15.3992					16.1895	15.5733	16.4095	15.8243
MAXBIN.006_k127_389768_18	ProdMAG082	K07335	basic membrane protein A and related proteins				ABC transporter substrate-binding protein PnrA-like [PF02608.16]		d__Bacteria;p__Firmicutes_A;c__Clostridia;o__Tissierellales;f__Helcococcaceae;g__;s__	16.0488	15.7481	16.5659					15.264	15.8113	15.0644		15.3509	15.8878	16.165	15.4531	16.5921	15.9842				15.3659
MAXBIN.006_k127_1722595_22	ProdMAG082	K02945	small subunit ribosomal protein S1				LytB protein [PF02401.20]; S1 RNA binding domain [PF00575.25]		d__Bacteria;p__Firmicutes_A;c__Clostridia;o__Tissierellales;f__Helcococcaceae;g__;s__	16.0528	15.0582	16.3258						15.2496					15.1356		16.2971	15.4819
MAXBIN.006_k127_664067_20	ProdMAG082	K04835	methylaspartate ammonia-lyase [EC:4.3.1.2]				Methylaspartate ammonia-lyase C-terminus [PF07476.13]; Methylaspartate ammonia-lyase N-terminus [PF05034.15]		d__Bacteria;p__Firmicutes_A;c__Clostridia;o__Tissierellales;f__Helcococcaceae;g__;s__	16.1351	15.8767	16.861						15.9445					16.684		17.0812	16.6993
MAXBIN.006_k127_815884_18	ProdMAG082	K02933	large subunit ribosomal protein L6				Ribosomal protein L6 [PF00347.25]		d__Bacteria;p__Firmicutes_A;c__Clostridia;o__Tissierellales;f__Helcococcaceae;g__;s__	16.173	16.9896	16.464			14.9642		15.9417	16.8091	16.04		14.9444			15.3012	16.3233	15.9978				15.3118
MAXBIN.006_k127_1525234_17	ProdMAG082	K02950	small subunit ribosomal protein S12				Ribosomal protein S12/S23 [PF00164.27]; Ribosomal protein S7p/S5e [PF00177.23]		d__Bacteria;p__Firmicutes_A;c__Clostridia;o__Tissierellales;f__Helcococcaceae;g__;s__	16.22	16.5383	16.5082					16.2205	16.2824					15.2739		16.0043	15.5696
MAXBIN.006_k127_815884_31	ProdMAG082	K02986	small subunit ribosomal protein S4				Ribosomal protein S4/S9 N-terminal domain [PF00163.21]; S4 domain [PF01479.27]		d__Bacteria;p__Firmicutes_A;c__Clostridia;o__Tissierellales;f__Helcococcaceae;g__;s__	16.6555	17.1253	16.91			15.8978		16.9446	16.9068	16.4899		15.4736	16.5585	16.0612	15.949	16.9077	16.1374				15.8071
MAXBIN.006_k127_1722595_98	ProdMAG082						YtxH-like protein [PF12732.9]		d__Bacteria;p__Firmicutes_A;c__Clostridia;o__Tissierellales;f__Helcococcaceae;g__;s__	16.6624		15.1973					16.3241							15.1382	15.167						MAXBIN.120_k127_1123086_1
MAXBIN.006_k127_910538_2	ProdMAG082	K03737	pyruvate-ferredoxin/flavodoxin oxidoreductase [EC:1.2.7.1 1.2.7.-]				Pyruvate flavodoxin/ferredoxin oxidoreductase, thiamine diP-bdg [PF01855.21]; 4Fe-4S double cluster binding domain [PF13484.8]; Pyruvate ferredoxin/flavodoxin oxidoreductase [PF01558.20]; Pyruvate:ferredoxin oxidoreductase core domain II [PF17147.6]; Domain of unknown function [PF10371.11]; 4Fe-4S dicluster domain [PF13237.8]; 4Fe-4S dicluster domain [PF12838.9]; 4Fe-4S dicluster domain [PF13183.…		d__Bacteria;p__Firmicutes_A;c__Clostridia;o__Tissierellales;f__Helcococcaceae;g__;s__	16.8154	16.6396	17.5024		17.2077	15.8524	15.6227		16.5916	16.747		15.2137		16.716	16.7023	17.3668	16.8046
MAXBIN.006_k127_503929_9	ProdMAG082						ell wall binding domain 2 (CWB2) [PF04122.14]		d__Bacteria;p__Firmicutes_A;c__Clostridia;o__Tissierellales;f__Helcococcaceae;g__;s__	16.8304	16.6859	17.7753	16.6858	16.5471	15.8783	17.4316	16.3974	16.56	16.145	16.1759	16.9414	16.8688	18.6458	16.4368	17.5408	17.0408		16.1452	16.9208	16.5167
MAXBIN.006_k127_13898_6	ProdMAG082	K04043	molecular chaperone DnaK				Hsp70 protein [PF00012.22]; MreB/Mbl protein [PF06723.15]		d__Bacteria;p__Firmicutes_A;c__Clostridia;o__Tissierellales;f__Helcococcaceae;g__;s__	16.8694	16.9848	16.8339		16.1708	16.1881	16.6888	16.4653	16.9873	16.299	16.1271	15.8834		16.502		16.7056	16.6501	16.0964			16.1332
MAXBIN.006_k127_995252_39	ProdMAG082	K10671	glycine reductase complex component B subunit alpha and beta [EC:1.21.4.2]				Glycine/sarcosine/betaine reductase component B subunits [PF09338.13]		d__Bacteria;p__Firmicutes_A;c__Clostridia;o__Tissierellales;f__Helcococcaceae;g__;s__	17.0068	16.2029	17.1053	15.4322		16.0215	15.5103	16.6585	16.2504	15.6736				15.7576		16.9212	16.5651			15.8056	15.4956
MAXBIN.006_k127_388583_43	ProdMAG082	K07080	uncharacterized protein				NMT1-like family [PF16868.7]; NMT1/THI5 like [PF09084.13]; NMT1-like family [PF13379.8]; ABC transporter, phosphonate, periplasmic substrate-binding protein [PF12974.9]		d__Bacteria;p__Firmicutes_A;c__Clostridia;o__Tissierellales;f__Helcococcaceae;g__;s__	17.0478	16.7482	17.8306	16.1366			16.5576	16.5927	16.757			16.4017	16.5792	17.6022	16.9963	17.5367	17.0698				16.4706
MAXBIN.006_k127_1267170_12	ProdMAG082	K03530	DNA-binding protein HU-beta				Bacterial DNA-binding protein [PF00216.23]		d__Bacteria;p__Firmicutes_A;c__Clostridia;o__Tissierellales;f__Helcococcaceae;g__;s__	17.3001	18.0192	16.8822			15.5216	15.3867	17.4005	17.7642	16.718		17.3765	16.9017		16.006	16.4654	17.114	16.0864	15.7372		16.4936
MAXBIN.006_k127_950934_27	ProdMAG082	K09022	2-iminobutanoate/2-iminopropanoate deaminase [EC:3.5.99.10]				Endoribonuclease L-PSP [PF01042.23]; YjgF/chorismate_mutase-like, putative endoribonuclease [PF14588.8]		d__Bacteria;p__Firmicutes_A;c__Clostridia;o__Tissierellales;f__Helcococcaceae;g__;s__	17.6422	17.8212	17.59	15.1437			15.6548	16.9154	17.2968	17.4508		17.5914	18.1599		16.4249	16.6804	16.8944				17.0111
MAXBIN.006_k127_2279285_31	ProdMAG082	K01667	tryptophanase [EC:4.1.99.1]				Beta-eliminating lyase [PF01212.23]		d__Bacteria;p__Firmicutes_A;c__Clostridia;o__Tissierellales;f__Helcococcaceae;g__;s__	17.7274	15.707	17.1753			15.5015		17.1852	15.6436	15.5605		15.5591	15.9613	16.4296	17.1401	17.2722	16.721
MAXBIN.006_k127_388583_27	ProdMAG082	K02035	peptide/nickel transport system substrate-binding protein				Bacterial extracellular solute-binding proteins, family 5 Middle [PF00496.24]		d__Bacteria;p__Firmicutes_A;c__Clostridia;o__Tissierellales;f__Helcococcaceae;g__;s__	17.9651	17.1519	18.331				16.6556		17.2061					17.7877	17.3157	18.5508	17.7825
MAXBIN.006_k127_1722595_104	ProdMAG082	K02035	peptide/nickel transport system substrate-binding protein				Bacterial extracellular solute-binding proteins, family 5 Middle [PF00496.24]		d__Bacteria;p__Firmicutes_A;c__Clostridia;o__Tissierellales;f__Helcococcaceae;g__;s__	18.5718	17.6164	18.7926				16.2539	17.2966	17.5686	16.9323		16.2405	17.3606	18.7988	18.4201	19.3959	18.5455				16.6431
MAXBIN.006_k127_1257682_88	ProdMAG082	K01006	pyruvate, orthophosphate dikinase [EC:2.7.9.1]				PEP-utilising enzyme, PEP-binding domain [PF02896.20]; Pyruvate phosphate dikinase, AMP/ATP-binding domain [PF01326.21]; PEP-utilising enzyme, mobile domain [PF00391.25]		d__Bacteria;p__Firmicutes_A;c__Clostridia;o__Tissierellales;f__Helcococcaceae;g__;s__		15.7923	15.9237							15.5595				15.1143		15.6277						bins.405_k127_254219_18
MAXBIN.006_k127_1267170_11	ProdMAG082	K07533	foldase protein PrsA [EC:5.2.1.8]				PPIC-type PPIASE domain [PF13616.8]; PPIC-type PPIASE domain [PF00639.23]; PPIC-type PPIASE domain [PF13145.8]; SurA N-terminal domain [PF13624.8]		d__Bacteria;p__Firmicutes_A;c__Clostridia;o__Tissierellales;f__Helcococcaceae;g__;s__		15.8963	15.3485						16.1142								15.0467
MAXBIN.006_k127_13898_12	ProdMAG082	K02970	small subunit ribosomal protein S21				Ribosomal protein S21 [PF01165.22]		d__Bacteria;p__Firmicutes_A;c__Clostridia;o__Tissierellales;f__Helcococcaceae;g__;s__		15.4699							15.3612			15.2615
MAXBIN.006_k127_1525234_18	ProdMAG082	K02992	small subunit ribosomal protein S7				Ribosomal protein S7p/S5e [PF00177.23]		d__Bacteria;p__Firmicutes_A;c__Clostridia;o__Tissierellales;f__Helcococcaceae;g__;s__		16.2588	16.0677						15.8634	15.9177		15.4372		15.1216		15.7681	15.3587				15.6944
MAXBIN.006_k127_1525234_19	ProdMAG082	K02355	elongation factor G				Elongation factor G, domain IV [PF03764.20]; Elongation factor Tu GTP binding domain [PF00009.29]; Elongation Factor G, domain III [PF14492.8]; Elongation factor G C-terminus [PF00679.26]; Elongation factor Tu domain 2 [PF03144.27]		d__Bacteria;p__Firmicutes_A;c__Clostridia;o__Tissierellales;f__Helcococcaceae;g__;s__		15.5746	16.0669						15.7745	15.4081				15.7288		15.5201	15.5578
MAXBIN.006_k127_1545655_31	ProdMAG082	K01926	redox-sensing transcriptional repressor				CoA binding domain [PF02629.21]; Putative DNA-binding protein N-terminus [PF06971.15]; CoA-binding domain [PF13727.8]		d__Bacteria;p__Firmicutes_A;c__Clostridia;o__Tissierellales;f__Helcococcaceae;g__;s__		15.4056	15.0577						15.1919					14.4375			15.0393					bins.405_k127_1643405_3
MAXBIN.006_k127_1545655_35	ProdMAG082	K04077	chaperonin GroEL				TCP-1/cpn60 chaperonin family [PF00118.26]		d__Bacteria;p__Firmicutes_A;c__Clostridia;o__Tissierellales;f__Helcococcaceae;g__;s__		16.1301	16.3135	17.0098	17.083	14.6999	17.6461		16.526	15.6972	16.2926	16.7204		16.9218		14.9889	15.5006	16.2187	16.363		17.0443
MAXBIN.006_k127_1691984_7	ProdMAG082	K01938	formate--tetrahydrofolate ligase [EC:6.3.4.3]				Formate--tetrahydrofolate ligase [PF01268.21]		d__Bacteria;p__Firmicutes_A;c__Clostridia;o__Tissierellales;f__Helcococcaceae;g__;s__		16.8172	17.0653				16.2614							17.2144		16.4555	16.3183
MAXBIN.006_k127_1722595_53	ProdMAG082	K02357	elongation factor Ts				Elongation factor TS [PF00889.21]		d__Bacteria;p__Firmicutes_A;c__Clostridia;o__Tissierellales;f__Helcococcaceae;g__;s__		15.1273	15.6114						15	14.3658				14.7889		15.2711	14.6503
MAXBIN.006_k127_1722595_54	ProdMAG082	K02967	small subunit ribosomal protein S2				Ribosomal protein S2 [PF00318.22]		d__Bacteria;p__Firmicutes_A;c__Clostridia;o__Tissierellales;f__Helcococcaceae;g__;s__		15.7863	15.3437						15.2845							15.3005						bins.405_k127_1682276_4
MAXBIN.006_k127_1722595_68	ProdMAG082	K00925	acetate kinase [EC:2.7.2.1]				Acetokinase family [PF00871.19]		d__Bacteria;p__Firmicutes_A;c__Clostridia;o__Tissierellales;f__Helcococcaceae;g__;s__		15.6682	15.7658						15.512	14.8493						15.2778	15.213
MAXBIN.006_k127_1722595_83	ProdMAG082	K02030	polar amino acid transport system substrate-binding protein				Bacterial extracellular solute-binding proteins, family 3 [PF00497.22]; Ligated ion channel L-glutamate- and glycine-binding site [PF10613.11]		d__Bacteria;p__Firmicutes_A;c__Clostridia;o__Tissierellales;f__Helcococcaceae;g__;s__		14.9496	15.0524				14.0775		14.9708			14.4148
MAXBIN.006_k127_1722595_93	ProdMAG082	K02784	phosphocarrier protein HPr				PTS HPr component phosphorylation site [PF00381.21]		d__Bacteria;p__Firmicutes_A;c__Clostridia;o__Tissierellales;f__Helcococcaceae;g__;s__		16.029	15.6215						15.5241	14.6217			16.0245			14.8559					15.3141	bins.405_k127_1244100_6
MAXBIN.006_k127_1907366_11	ProdMAG082	K00611	ornithine carbamoyltransferase [EC:2.1.3.3]				Aspartate/ornithine carbamoyltransferase, carbamoyl-P binding domain [PF02729.23]; Aspartate/ornithine carbamoyltransferase, Asp/Orn binding domain [PF00185.26]		d__Bacteria;p__Firmicutes_A;c__Clostridia;o__Tissierellales;f__Helcococcaceae;g__;s__		16.0739	15.9615						16.0119							15.5685	15.6992
MAXBIN.006_k127_313521_5	ProdMAG082	K02117	V/A-type H+/Na+-transporting ATPase subunit A [EC:7.1.2.2 7.2.2.1]				ATP synthase alpha/beta family, nucleotide-binding domain [PF00006.27]; ATPsynthase alpha/beta subunit N-term extension [PF16886.7]; ATP synthase alpha/beta family, beta-barrel domain [PF02874.25]		d__Bacteria;p__Firmicutes_A;c__Clostridia;o__Tissierellales;f__Helcococcaceae;g__;s__		15.6582	16.656	16.2797			16.8219		16.1294		16.1282	15.8886		16.4295		16.0785		16.0231	16.6625		16.8196
MAXBIN.006_k127_373648_5	ProdMAG082						Bacterial extracellular solute-binding protein [PF13343.8]; Bacterial extracellular solute-binding protein [PF13416.8]		d__Bacteria;p__Firmicutes_A;c__Clostridia;o__Tissierellales;f__Helcococcaceae;g__;s__		15.922	15.9014						15.389							15.8693
MAXBIN.006_k127_388583_9	ProdMAG082	K03531	cell division protein FtsZ				FtsZ family, C-terminal domain [PF12327.10]; Tubulin/FtsZ family, GTPase domain [PF00091.27]		d__Bacteria;p__Firmicutes_A;c__Clostridia;o__Tissierellales;f__Helcococcaceae;g__;s__		16.0594	16.4025						15.5192								15.4454					bins.405_k127_2370281_1
MAXBIN.006_k127_415157_22	ProdMAG082						Aspartate/ornithine carbamoyltransferase, Asp/Orn binding domain [PF00185.26]; Aspartate/ornithine carbamoyltransferase, carbamoyl-P binding domain [PF02729.23]		d__Bacteria;p__Firmicutes_A;c__Clostridia;o__Tissierellales;f__Helcococcaceae;g__;s__		14.9213	15.3236											15.2299		14.7202	13.9973					bins.405_k127_1289420_6
MAXBIN.006_k127_474013_6	ProdMAG082	K01872	alanyl-tRNA synthetase [EC:6.1.1.7]				tRNA synthetases class II (A) [PF01411.21]; Threonyl and Alanyl tRNA synthetase second additional domain [PF07973.16]; DHHA1 domain [PF02272.21]		d__Bacteria;p__Firmicutes_A;c__Clostridia;o__Tissierellales;f__Helcococcaceae;g__;s__		15.0592	15.0653													14.8997
MAXBIN.006_k127_503929_10	ProdMAG082						ell wall binding domain 2 (CWB2) [PF04122.14]		d__Bacteria;p__Firmicutes_A;c__Clostridia;o__Tissierellales;f__Helcococcaceae;g__;s__		16.2708	16.2033						16.184	15.8898		15.9137	16.5248	16.2933		15.8298
MAXBIN.006_k127_664067_10	ProdMAG082	K03768	peptidyl-prolyl cis-trans isomerase B (cyclophilin B) [EC:5.2.1.8]				Cyclophilin type peptidyl-prolyl cis-trans isomerase/CLD [PF00160.23]		d__Bacteria;p__Firmicutes_A;c__Clostridia;o__Tissierellales;f__Helcococcaceae;g__;s__		16.0626	15.7992									15.7894
MAXBIN.006_k127_815884_16	ProdMAG082	K02931	large subunit ribosomal protein L5				ribosomal L5P family C-terminus [PF00673.23]; Ribosomal protein L5 [PF00281.21]		d__Bacteria;p__Firmicutes_A;c__Clostridia;o__Tissierellales;f__Helcococcaceae;g__;s__		16.31	15.881							15.5105						15.131					15.4421
MAXBIN.006_k127_815884_22	ProdMAG082	K02876	large subunit ribosomal protein L15				Ribosomal proteins 50S-L15, 50S-L18e, 60S-L27A [PF00828.21]		d__Bacteria;p__Firmicutes_A;c__Clostridia;o__Tissierellales;f__Helcococcaceae;g__;s__		15.7283	15.826						15.8636
MAXBIN.006_k127_815884_30	ProdMAG082	K02948	small subunit ribosomal protein S11				Ribosomal protein S11 [PF00411.21]		d__Bacteria;p__Firmicutes_A;c__Clostridia;o__Tissierellales;f__Helcococcaceae;g__;s__		15.673	15.4434						15.5365							14.9833
MAXBIN.006_k127_815884_32	ProdMAG082	K03040	DNA-directed RNA polymerase subunit alpha [EC:2.7.7.6]				RNA polymerase Rpb3/RpoA insert domain [PF01000.28]; RNA polymerase Rpb3/Rpb11 dimerisation domain [PF01193.26]; Bacterial RNA polymerase, alpha chain C terminal domain [PF03118.17]		d__Bacteria;p__Firmicutes_A;c__Clostridia;o__Tissierellales;f__Helcococcaceae;g__;s__		16.0332	15.4399														15.0669
MAXBIN.006_k127_815884_33	ProdMAG082	K02879	large subunit ribosomal protein L17				Ribosomal protein L17 [PF01196.21]		d__Bacteria;p__Firmicutes_A;c__Clostridia;o__Tissierellales;f__Helcococcaceae;g__;s__		17.0398	16.2494						16.7268	16.0585		15.5683				15.9429	15.3612
MAXBIN.006_k127_815884_43	ProdMAG082	K02996	small subunit ribosomal protein S9				Ribosomal protein S9/S16 [PF00380.21]		d__Bacteria;p__Firmicutes_A;c__Clostridia;o__Tissierellales;f__Helcococcaceae;g__;s__		15.5274	15.5979													15.5382
MAXBIN.006_k127_815884_45	ProdMAG082	K03972	phage shock protein E				Rhodanese-like domain [PF00581.22]		d__Bacteria;p__Firmicutes_A;c__Clostridia;o__Tissierellales;f__Helcococcaceae;g__;s__		15.5757	15.4258
MAXBIN.006_k127_815884_55	ProdMAG082	K02437	glycine cleavage system H protein				Glycine cleavage H-protein [PF01597.21]		d__Bacteria;p__Firmicutes_A;c__Clostridia;o__Tissierellales;f__Helcococcaceae;g__;s__			14.7307				14.8687					14.8698	15.7845				14.8699
MAXBIN.006_k127_815884_56	ProdMAG082	K00282	glycine dehydrogenase subunit 1 [EC:1.4.4.2]				Glycine cleavage system P-protein [PF02347.18]		d__Bacteria;p__Firmicutes_A;c__Clostridia;o__Tissierellales;f__Helcococcaceae;g__;s__			16.0231											15.7878		15.1144	14.9504
MAXBIN.006_k127_815884_57	ProdMAG082	K00283	glycine dehydrogenase subunit 2 [EC:1.4.4.2]				Glycine cleavage system P-protein [PF02347.18]; Beta-eliminating lyase [PF01212.23]		d__Bacteria;p__Firmicutes_A;c__Clostridia;o__Tissierellales;f__Helcococcaceae;g__;s__			15.3986											15.0219	14.5538	15.0839	14.5124
[truncated: 2,836 more rows]

## Sheet: S4-B Proteases
Accn	Bin	peptidase_id	peptidase_family	peptidase_hit	Ctr1	Ctr2	Ctr3	Ctr4	Ctr5	Ctr6	Ctr7	High1	High2	High3	High4	High5	High6	High7	Low1	Low2	Low3	Low4	Low5	Low6	Low7
[truncated: 77 more rows]

[truncated: 5 more sheets: S4-C CAZymes, S4-D Lipases, S4-E Beta-oxidation, S4-F SPOB, S4-G Methanogenesis]
