# Supplementary material for: Anaerobic digestion of microalgae: microbial response and recovery after organic loading disturbances
Source: mSystems. 2025 Feb 27;10(3):e01674-24. doi: 10.1128/msystems.01674-24 (PMC11915838; doi:10.1128/msystems.01674-24)
Supplement: Table S5 — Reactor data. [file msystems.01674-24-s0005.xlsx]

## Sheet: Table S5 Information
		Table S5: Reactor data
		The tables show the measured reactor parameters for 198 experimental days for the low- and high-OLR including controls, in replicates.
		A selection of these values is also presented in Figure 1 as graphs using the mean values of the two replicates.
		The two shocks are highlighted with color.

## Sheet: High OLR
		Temperatura	Temperatura	Temperatura	Temperatura	Temperatura	Temperatura	Temperatura	Temperatura	pH	pH	pH	pH	pH	pH	pH	pH	ORP	ORP	ORP	ORP	ORP	ORP	ORP	ORP	HRT	Working volume	OLR	OLR	Q	Control_1	Control_2	Control_1	Control_2	OLR_1	OLR_2	OLR_1	OLR_2	OLR_1	OLR_2	OLR_1	OLR_2	OLR_1	OLR_2	OLR_1	OLR_2	OLR_1	OLR_2	OLR_1
		Control 1	Control 2	Control mean	Control SD	OLR 1	OLR 2	OLR mean	OLR SD	Control 1	Control 2	Control mean	Control SD	OLR 1	OLR 2	OLR mean	OLR SD	Control 1	Control 2	Control mean	Control SD	OLR 1	OLR 2	OLR mean	OLR SD			Control	OLR Shock		HAc	HAc	HPro	HPro	HAc	HAc	HPro	HPro	HBu	HBu	iHVal	iHVal	HVal	HVal	HCa	HCa	HLact	HLact	EtOH
Date (dd/mm/yyyy)		º C	º C	º C	º C	º C	º C	º C	º C																	d	L	gCOD/Ld	gCOD/Ld	ml/d	mg/L	mg/L	mg/L	mg/L	mg/L	mg/L	mg/L	mg/L	mg/L	mg/L	mg/L	mg/L	mg/L	mg/L	mg/L	mg/L	mg/L	mg/L	mg/L
2021-04-29	1	35	35	35	0	35	35	35	0																	18	1	1.72778	1.72778	55.5556
2021-04-30	2	35	35	35	0	35	35	35	0	7.02	7.01	7.015	0.00707107	7.06	7.05	7.055	0.00707107	-454	-484	-469	21.2132	-493	-492	-492.5	0.707107	18	1	1.5	1.5	55.5556
2021-05-01	3	35	35	35	0	35	35	35	0																	18	1	1.46222	1.46222	55.5556
2021-05-02	4	35	35	35	0	35	35	35	0																	18	1	1.46222	1.46222	55.5556
2021-05-03	5	35	35	35	0	35	35	35	0																	18	1	1.46222	1.46222	55.5556
2021-05-04	6	35	35	35	0	35	35	35	0																	18	1	1.46222	1.46222	55.5556
2021-05-05	7	35	35	35	0	35	35	35	0																	18	1	1.46222	1.46222	55.5556
2021-05-06	8	35	35	35	0	35	35	35	0	7.05	7.04	7.045	0.00707107	7.09	7.05	7.07	0.0282843	-500	-498	-499	1.41421	-499	-504	-501.5	3.53553	18	1	1.46222	1.46222	55.5556
2021-05-07	9	35	35	35	0	35	35	35	0	7.13	7.13	7.13	0	7.19	7.14	7.165	0.0353553	-505	-496	-500.5	6.36396	-497	-504	-500.5	4.94975	18	1	1.46222	1.46222	55.5556	30	20	50	51	10	10	440	440
2021-05-08	10	35	35	35	0	35	35	35	0																	18	1	1.46222	1.46222	55.5556
2021-05-09	11	35	35	35	0	35	35	35	0																	18	1	1.46222	1.46222	55.5556
2021-05-10	12	35	35	35	0	35	35	35	0	7.23	7.25	7.24	0.0141421	7.27	7.28	7.275	0.00707107	-500	-485	-492.5	10.6066	-501	-501	-501	0	18	1	1.46222	1.46222	55.5556
2021-05-11	13	35	35	35	0	35	35	35	0																	18	1	1.46222	1.46222	55.5556	300	330	310	310	200	250	310	310
2021-05-12	14	35	35	35	0	35	35	35	0	7.19	7.14	7.165	0.0353553	7.23	7.24	7.235	0.00707107	-502	-500	-501	1.41421	-506	-509	-507.5	2.12132	18	1	1.46222	1.46222	55.5556
2021-05-13	15	35	35	35	0	35	35	35	0	7.13	7.15	7.14	0.0141421	7.19	7.19	7.19	0	-506	-498	-502	5.65685	-507	-510	-508.5	2.12132	18	1	1.46222	1.46222	55.5556
2021-05-14	16	35	35	35	0	35	35	35	0	7.11	7.12	7.115	0.00707107	7.16	7.16	7.16	0	-505	-493	-499	8.48528	-501	-504	-502.5	2.12132	18	1	1.46222	1.46222	55.5556
2021-05-15	17	35	35	35	0	35	35	35	0																	18	1	1.46222	1.46222	55.5556
2021-05-16	18	35	35	35	0	35	35	35	0																	18	1	1.46222	1.46222	55.5556
2021-05-17	19	35	35	35	0	35	35	35	0	7.27	7.25	7.26	0.0141421	7.3	7.29	7.295	0.00707107	-511	-498	-504.5	9.19239	-505	-510	-507.5	3.53553	18	1	1.46222	1.46222	55.5556
2021-05-18	20	35	35	35	0	35	35	35	0	7.22	7.21	7.215	0.00707107	7.24	7.23	7.235	0.00707107	-515	-493	-504	15.5563	-516	-529	-522.5	9.19239	18	1	1.46222	1.46222	55.5556
2021-05-19	21	35	35	35	0	35	35	35	0	7.21	7.22	7.215	0.00707107	7.25	7.27	7.26	0.0141421	-546	-500	-523	32.5269	-504	-558	-531	38.1838	18	1	1.46222	1.46222	55.5556
2021-05-20	22	35	35	35	0	35	35	35	0	7.16	7.16	7.16	0	7.21	7.21	7.21	0	-563	-505	-534	41.0122	-496	-524	-510	19.799	18	1	1.46222	1.46222	55.5556
2021-05-21	23	35	35	35	0	35	35	35	0	7.15	7.15	7.15	0	7.19	7.2	7.195	0.00707107	-506	-491	-498.5	10.6066	-499	-506	-502.5	4.94975	18	1	1.83333	1.83333	55.5556	250	240	0	0	230	240	0	0
2021-05-22	24	35	35	35	0	35	35	35	0																	18	1	1.83333	1.83333	55.5556
2021-05-23	25	35	35	35	0	35	35	35	0																	18	1	1.83333	1.83333	55.5556
2021-05-24	26	35	35	35	0	35	35	35	0	7.26	7.28	7.27	0.0141421	7.31	7.26	7.285	0.0353553	-529	-499	-514	21.2132	-498	-506	-502	5.65685	18	1	1.83333	1.83333	55.5556
2021-05-25	27	35	35	35	0	35	35	35	0	7.2	7.21	7.205	0.00707107	7.23	7.18	7.205	0.0353553	-504	-496	-500	5.65685	-496	-500	-498	2.82843	18	1	1.83333	1.83333	55.5556
2021-05-26	28	35	35	35	0	35	35	35	0	7.13	7.13	7.13	0	7.14	7.11	7.125	0.0212132	-499	-493	-496	4.24264	-490	-499	-494.5	6.36396	18	1	1.83333	1.83333	55.5556
2021-05-27	29	35	35	35	0	35	35	35	0	7.08	7.1	7.09	0.0141421	7.1	7.1	7.1	0	-498	-487	-492.5	7.77817	-491	-485	-488	4.24264	18	1	1.83333	1.83333	55.5556
2021-05-28	30	35	35	35	0	35	35	35	0	7.05	7.08	7.065	0.0212132	7.08	6.95	7.015	0.0919239	-492	-489	-490.5	2.12132	-489	-489	-489	0	18	1	1.83333	1.83333	55.5556	800	840	0	0	920	1160	0	0
2021-05-29	31	35	35	35	0	35	35	35	0																	18	1	1.83333	1.83333	55.5556
2021-05-30	32	35	35	35	0	35	35	35	0																	18	1	1.83333	1.83333	55.5556
2021-05-31	33	35	35	35	0	35	35	35	0	7.2	7.28	7.24	0.0565685	7.24	7.1	7.17	0.0989949	-497	-490	-493.5	4.94975	-501	-503	-502	1.41421	18	1	1.83333	1.83333	55.5556
2021-06-01	34	35	35	35	0	35	35	35	0	7.13	7.19	7.16	0.0424264	7.19	7.05	7.12	0.0989949	-495	-490	-492.5	3.53553	-495	-496	-495.5	0.707107	18	1	1.83333	1.83333	55.5556	540	690	0	60	830	1070	0	0
2021-06-02	35	35	35	35	0	35	35	35	0	7.08	7.15	7.115	0.0494975	7.17	7.03	7.1	0.0989949	-498	-486	-492	8.48528	-497	-497	-497	0	18	1	1.83333	1.83333	55.5556
2021-06-03	36	35	35	35	0	35	35	35	0	7.03	7.08	7.055	0.0353553	7.13	7.06	7.095	0.0494975	-495	-486	-490.5	6.36396	-495	-497	-496	1.41421	18	1	1.83333	1.83333	55.5556
2021-06-04	37	35	35	35	0	35	35	35	0	7.03	7.08	7.055	0.0353553	7.15	7.05	7.1	0.0707107	-496	-484	-490	8.48528	-495	-498	-496.5	2.12132	18	1	1.83333	1.83333	55.5556	970	1100	0	80	1110	1250	90	0
2021-06-05	38	35	35	35	0	35	35	35	0																	18	1	1.83333	1.83333	55.5556
2021-06-06	39	35	35	35	0	35	35	35	0																	18	1	1.83333	1.83333	55.5556
2021-06-07	40	35	35	35	0	35	35	35	0	7.22	7.25	7.235	0.0212132	7.35	7.26	7.305	0.0636396	-484	-490	-487	4.24264	-502	-509	-505.5	4.94975	18	1	1.71111	1.71111	55.5556
2021-06-08	41	35	35	35	0	35	35	35	0	7.17	7.21	7.19	0.0282843	7.31	7.19	7.25	0.0848528	-484	-494	-489	7.07107	-505	-511	-508	4.24264	18	1	1.71111	1.71111	55.5556	190	240	0	0	230	440	0	0
2021-06-09	42	35	35	35	0	35	35	35	0	7.16	7.2	7.18	0.0282843	7.3	7.19	7.245	0.0777817	-496	-489	-492.5	4.94975	-497	-506	-501.5	6.36396	18	1	1.71111	1.71111	55.5556
2021-06-10	43	35	35	35	0	35	35	35	0	7.17	7.08	7.125	0.0636396	7.32	7.16	7.24	0.113137	-485	-497	-491	8.48528	-497	-507	-502	7.07107	18	1	1.71111	1.71111	55.5556
2021-06-11	44	35	35	35	0	35	35	35	0	7.14	7.18	7.16	0.0282843	7.32	7.16	7.24	0.113137	-485	-492	-488.5	4.94975	-497	-507	-502	7.07107	18	1	1.71111	1.71111	55.5556
2021-06-12	45	35	35	35	0	35	35	35	0																	18	1	1.71111	1.71111	55.5556
2021-06-13	46	35	35	35	0	35	35	35	0																	18	1	1.71111	1.71111	55.5556
2021-06-14	47	35	35	35	0	35	35	35	0	7.24	7.24	7.24	0	7.37	7.22	7.295	0.106066	-469	-493	-481	16.9706	-490	-505	-497.5	10.6066	18	1	1.71111	1.71111	55.5556
2021-06-15	48	35	35	35	0	35	35	35	0	7.17	7.18	7.175	0.00707107	7.35	7.16	7.255	0.13435	-481	-495	-488	9.89949	-496	-506	-501	7.07107	18	1	1.71111	1.71111	55.5556
2021-06-16	49	35	35	35	0	35	35	35	0	7.18	7.18	7.18	0	7.37	7.37	7.37	0	-492	-481	-486.5	7.77817	-492	-506	-499	9.89949	18	1	1.71111	1.71111	55.5556
2021-06-17	50	35	35	35	0	35	35	35	0	7.17	7.17	7.17	0	7.35	7.35	7.35	0	-496	-482	-489	9.89949	-490	-506	-498	11.3137	18	1	1.71111	1.71111	55.5556
2021-06-18	51	35	35	35	0	35	35	35	0	7.19	7.07	7.13	0.0848528	7.38	7.38	7.38	0	-495	-487	-491	5.65685	-516	-506	-511	7.07107	18	1	1.71111	1.71111	55.5556	440	70	0	0	80	30	0	0
2021-06-19	52	35	35	35	0	35	35	35	0																	18	1	1.71111	1.71111	55.5556
2021-06-20	53	35	35	35	0	35	35	35	0																	18	1	1.71111	1.71111	55.5556
2021-06-21	54	35	35	35	0	35	35	35	0	7.2	7.24	7.22	0.0282843	7.39	7.29	7.34	0.0707107	-495	-497	-496	1.41421	-507	-500	-503.5	4.94975	18	1	1.71111	1.71111	55.5556
2021-06-22	55	35	35	35	0	35	35	35	0																	18	1	1.71111	1.71111	55.5556
2021-06-23	56	35	35	35	0	35	35	35	0	7.3	7.24	7.27	0.0424264	7.21	7.2	7.205	0.00707107	-497	-493	-495	2.82843	-499	-499	-499	0	18	1	1.71111	1.71111	55.5556
2021-06-24	57	35	35	35	0	35	35	35	0	7.24	7.23	7.235	0.00707107	7.2	7.2	7.2	0	-497	-492	-494.5	3.53553	-492	-503	-497.5	7.77817	18	1	1.71111	1.71111	55.5556	240	150	0	0	120	0	0	0
2021-06-25	58	35	35	35	0	35	35	35	0																	18	1	1.73111	1.73111	55.5556
2021-06-26	59	35	35	35	0	35	35	35	0																	18	1	1.73111	1.73111	55.5556
2021-06-27	60	35	35	35	0	35	35	35	0																	18	1	1.73111	1.73111	55.5556
2021-06-28	61	35	35	35	0	35	35	35	0	7.23	7.27	7.25	0.0282843	7.22	7.23	7.225	0.00707107	-491	-509	-500	12.7279	-485	-499	-492	9.89949	18	1	1.73111	1.73111	55.5556
2021-06-29	62	35	35	35	0	35	35	35	0	7.22	7.23	7.225	0.00707107	7.23	7.19	7.21	0.0282843	-494	-493	-493.5	0.707107	-506	-501	-503.5	3.53553	18	1	1.73111	1.73111	55.5556
2021-06-30	63	35	35	35	0	35	35	35	0	7.24	7.26	7.25	0.0141421	7.21	7.18	7.195	0.0212132	-488	-497	-492.5	6.36396	-504	-502	-503	1.41421	18	1	1.73111	3.28444	55.5556	300	620	40	10	0	200	0	0
2021-07-01	64	35	35	35	0	35	35	35	0	7.14	7.1	7.12	0.0282843	7.25	7.2	7.225	0.0353553	-491	-491	-491	0	-505	-503	-504	1.41421	18	1	1.73111	3.28444	55.5556	0	0	0	0	0	0	0	0
2021-07-02	65	35	35	35	0	35	35	35	0	7.15	7.1	7.125	0.0353553	7.24	7.19	7.215	0.0353553	-495	-490	-492.5	3.53553	-506	-504	-505	1.41421	18	1	1.73111	3.28444	55.5556	0	0	0	0	0	0	0	0
2021-07-03	66	35	35	35	0	35	35	35	0	7.21	7.12	7.165	0.0636396	7.23	7.18	7.205	0.0353553	-490	-498	-494	5.65685	-507	-505	-506	1.41421	18	1	1.73111	3.28444	55.5556	0	0	0	0	0	60	0	0
2021-07-04	67	35	35	35	0	35	35	35	0	7.28	7.18	7.23	0.0707107	7.21	7.2	7.205	0.00707107	-494	-488	-491	4.24264	-502	-505	-503.5	2.12132	18	1	1.73111	3.28444	55.5556	0	0	0	0	0	0	0	0
2021-07-05	68	35	35	35	0	35	35	35	0	7.16	7.19	7.175	0.0212132	7.19	7.2	7.195	0.00707107	-490	-492	-491	1.41421	-503	-505	-504	1.41421	18	1	1.73111	3.28444	55.5556	0	0	0	0	0	0	0	0
2021-07-06	69	35	35	35	0	35	35	35	0	7.19	7.19	7.19	0	7.18	7.2	7.19	0.0141421	-496	-490	-493	4.24264	-502	-506	-504	2.82843	18	1	1.73111	3.28444	55.5556	0	0	0	0	0	0	0	0
2021-07-07	70	35	35	35	0	35	35	35	0	7.17	7.19	7.18	0.0141421	7.18	7.2	7.19	0.0141421	-497	-495	-496	1.41421	-504	-507	-505.5	2.12132	18	1	1.73111	3.28444	55.5556	0	0	0	0	0	0	0	0
2021-07-08	71	35	35	35	0	35	35	35	0	7.16	7.15	7.155	0.00707107	7.19	7.21	7.2	0.0141421	-495	-505	-500	7.07107	-506	-493	-499.5	9.19239	18	1	1.73111	3.28444	55.5556	0	0	0	0	0	0	0	0
2021-07-09	72	35	35	35	0	35	35	35	0	7.25	7.11	7.18	0.0989949	7.18	7.21	7.195	0.0212132	-490	-498	-494	5.65685	-505	-508	-506.5	2.12132	18	1	1.73111	3.28444	55.5556	0	0	0	0	0	0	0	0
2021-07-10	73	35	35	35	0	35	35	35	0																	18	1	1.73111	1.73111	55.5556
2021-07-11	74	35	35	35	0	35	35	35	0																	18	1	1.73111	1.73111	55.5556
2021-07-12	75	35	35	35	0	35	35	35	0	7.27	7.1	7.185	0.120208	7.21	7.19	7.2	0.0141421	-505	-494	-499.5	7.77817	-496	-503	-499.5	4.94975	18	1	1.73111	1.73111	55.5556	0	0	0	0	0	0	0	0
2021-07-13	76	35	35	35	0	35	35	35	0	7.17	7.1	7.135	0.0494975	7.2	7.19	7.195	0.00707107	-486	-493	-489.5	4.94975	-499	-504	-501.5	3.53553	18	1	1.73111	1.73111	55.5556
2021-07-14	77	35	35	35	0	35	35	35	0	7	7.11	7.055	0.0777817	7.27	7.11	7.19	0.113137	-485	-490	-487.5	3.53553	-500	-505	-502.5	3.53553	18	1	1.73111	1.73111	55.5556
2021-07-15	78	35	35	35	0	35	35	35	0	7.21	7.28	7.245	0.0494975	7.2	7.24	7.22	0.0282843	-483	-495	-489	8.48528	-502	-501	-501.5	0.707107	18	1	1.73111	1.73111	55.5556
2021-07-16	79	35	35	35	0	35	35	35	0	7.27	7.11	7.19	0.113137	7.18	7.19	7.185	0.00707107	-498	-486	-492	8.48528	-497	-505	-501	5.65685	18	1	1.73111	1.73111	55.5556	40	100	50	0	0	140	0	0
2021-07-17	80	35	35	35	0	35	35	35	0																	18	1	1.73111	1.73111	55.5556
2021-07-18	81	35	35	35	0	35	35	35	0																	18	1	1.73111	1.73111	55.5556
2021-07-19	82	35	35	35	0	35	35	35	0	7.31	7.1	7.205	0.148492	7.22	7.2	7.21	0.0141421									18	1	1.88222	1.88222	55.5556
2021-07-20	83	35	35	35	0	35	35	35	0	7.21	7.3	7.255	0.0636396	7.12	7.2	7.16	0.0565685									18	1	1.88222	1.88222	55.5556	80	50	0	0	90	90	0	0
2021-07-21	84	35	35	35	0	35	35	35	0	7.23	7.32	7.275	0.0636396	7.23	7.22	7.225	0.00707107									18	1	1.88222	1.88222	55.5556
2021-07-22	85	35	35	35	0	35	35	35	0	7.23	7.2	7.215	0.0212132	7.24	7.22	7.23	0.0141421									18	1	1.88222	1.88222	55.5556
2021-07-23	86	35	35	35	0	35	35	35	0	7.24	7.23	7.235	0.00707107	7.25	7.23	7.24	0.0141421									18	1	1.88222	1.88222	55.5556	0	0	0	0	0	0	0	0
2021-07-24	87	35	35	35	0	35	35	35	0																	18	1	1.88222	1.88222	55.5556
2021-07-25	88	35	35	35	0	35	35	35	0																	18	1	1.72222	1.72222	55.5556
2021-07-26	89	35	35	35	0	35	35	35	0	7.35	7.24	7.295	0.0777817	7.26	7.23	7.245	0.0212132									18	1	1.72222	1.72222	55.5556
2021-07-27	90	35	35	35	0	35	35	35	0	7.22	7.31	7.265	0.0636396	7.14	7.22	7.18	0.0565685	-491	-495	-493	2.82843	-489	-507	-498	12.7279	18	1	1.72222	1.72222	55.5556	190	160	120	70	170	195	40	0
2021-07-28	91	35	35	35	0	35	35	35	0	7.35	7.19	7.27	0.113137	7.26	7.25	7.255	0.00707107	-499	-490	-494.5	6.36396	-488	-513	-500.5	17.6777	18	1	1.72222	1.72222	55.5556
2021-07-29	92	35	35	35	0	35	35	35	0	7.35	7.19	7.27	0.113137	7.26	7.26	7.26	0	-503	-488	-495.5	10.6066	-506	-512	-509	4.24264	18	1	1.72222	1.72222	55.5556
2021-07-30	93	35	35	35	0	35	35	35	0	7.39	7.19	7.29	0.141421	7.26	7.24	7.25	0.0141421	-491	-491	-491	0	-492	-512	-502	14.1421	18	1	1.72222	1.72222	55.5556	140	100	0	0	80	100	0	0
2021-07-31	94	35	35	35	0	35	35	35	0																	18	1	1.72222	1.72222	55.5556
2021-08-01	95	35	35	35	0	35	35	35	0																	18	1	1.72222	1.72222	55.5556
2021-08-02	96	35	35	35	0	35	35	35	0	7.37	7.34	7.355	0.0212132	7.23	7.26	7.245	0.0212132	-498	-499	-498.5	0.707107	-490	-498	-494	5.65685	18	1	1.72222	1.72222	55.5556
2021-08-03	97	35	35	35	0	35	35	35	0	7.38	7.36	7.37	0.0141421	7.25	7.3	7.275	0.0353553	-498	-486	-492	8.48528	-502	-485	-493.5	12.0208	18	1	1.72222	1.72222	55.5556	175	101	39	0	87	127	0	0
2021-08-04	98	35	35	35	0	35	35	35	0	7.4	7.39	7.395	0.00707107	7.23	7.26	7.245	0.0212132	-493	-492	-492.5	0.707107	-457	-511	-484	38.1838	18	1	1.72222	1.72222	55.5556
2021-08-05	99	35	35	35	0	35	35	35	0	7.39	7.35	7.37	0.0282843	7.22	7.25	7.235	0.0212132	-497	-498	-497.5	0.707107	-458	-508	-483	35.3553	18	1	1.72222	1.72222	55.5556
2021-08-06	100	35	35	35	0	35	35	35	0	7.38	7.32	7.35	0.0424264	7.22	7.24	7.23	0.0141421	-497	-491	-494	4.24264	-465	-508	-486.5	30.4056	18	1	1.72222	1.72222	55.5556	0	0	0	0	0	0	0	0
2021-08-07	101	35	35	35	0	35	35	35	0																	18	1	1.72222	1.72222	55.5556
2021-08-08	102	35	35	35	0	35	35	35	0																	18	1	1.72222	1.72222	55.5556
2021-08-09	103	35	35	35	0	35	35	35	0	7.37	7.35	7.36	0.0141421	7.21	7.24	7.225	0.0212132	-491	-481	-486	7.07107	-492	-507	-499.5	10.6066	18	1	1.72222	1.72222	55.5556
2021-08-10	104	35	35	35	0	35	35	35	0	7.36	7.39	7.375	0.0212132	7.14	7.12	7.13	0.0141421	-498	-499	-498.5	0.707107	-464	-510	-487	32.5269	18	1	1.72222	1.72222	55.5556	0	0	0	0	0	0	0	0
2021-08-11	105	35	35	35	0	35	35	35	0	7.22	7.23	7.225	0.00707107	7.22	7.16	7.19	0.0424264	-496	-491	-493.5	3.53553	-476	-506	-491	21.2132	18	1	1.72222	1.72222	55.5556
2021-08-12	106	35	35	35	0	35	35	35	0	7.22	7.24	7.23	0.0141421	7.14	7.18	7.16	0.0282843	-497	-493	-495	2.82843	-479	-509	-494	21.2132	18	1	1.72222	1.72222	55.5556
2021-08-13	107	35	35	35	0	35	35	35	0	7.22	7.22	7.22	0	7.12	7.18	7.15	0.0424264	-497	-496	-496.5	0.707107	-478	-509	-493.5	21.9203	18	1	1.72222	1.72222	55.5556	0	0	0	0	0	0	0	0
2021-08-14	108	35	35	35	0	35	35	35	0																	18	1	1.72222	1.72222	55.5556
2021-08-15	109	35	35	35	0	35	35	35	0																	18	1	1.72222	1.72222	55.5556
2021-08-16	110	35	35	35	0	35	35	35	0	7.24	7.21	7.225	0.0212132	7.19	7.17	7.18	0.0141421	-490	-493	-491.5	2.12132	-488	-506	-497	12.7279	18	1	1.72222	1.72222	55.5556
2021-08-17	111	35	35	35	0	35	35	35	0	7.23	7.31	7.27	0.0565685	7.2	7.18	7.19	0.0141421	-495	-493	-494	1.41421	-486	-511	-498.5	17.6777	18	1	1.72222	1.72222	55.5556	0	0	0	0	0	0	0	0
2021-08-18	112	35	35	35	0	35	35	35	0	7.22	7.3	7.26	0.0565685	7.21	7.19	7.2	0.0141421	-495	-487	-491	5.65685	-488	-507	-497.5	13.435	18	1	1.72222	1.72222	55.5556
2021-08-19	113	35	35	35	0	35	35	35	0	7.21	7.3	7.255	0.0636396	7.2	7.19	7.195	0.00707107	-494	-486	-490	5.65685	-484	-508	-496	16.9706	18	1	1.72222	1.72222	55.5556
2021-08-20	114	35	35	35	0	35	35	35	0	7.21	7.3	7.255	0.0636396	7.2	7.19	7.195	0.00707107	-494	-495	-494.5	0.707107	-483	-512	-497.5	20.5061	18	1	1.72222	1.72222	55.5556	0	0	0	0	0	0	0	0
2021-08-21	115	35	35	35	0	35	35	35	0																	18	1	1.72222	1.72222	55.5556
2021-08-22	116	35	35	35	0	35	35	35	0																	18	1	1.72222	1.72222	55.5556
2021-08-23	117	35	35	35	0	35	35	35	0	7.29	7.31	7.3	0.0141421	7.19	7.18	7.185	0.00707107	-487	-482	-484.5	3.53553	-467	-502	-484.5	24.7487	18	1	1.72222	5.58889	55.5556	0	0	0	0	0	0	0	0
2021-08-24	118	35	35	35	0	35	35	35	0	7.29	7.31	7.3	0.0141421	7.13	7.16	7.145	0.0212132	-503	-483	-493	14.1421	-480	-517	-498.5	26.163	18	1	1.72222	5.58889	55.5556	0	0	0	0	1050	750	230	191	0	0	51	37	0	0	64	60	0	0	0
2021-08-25	119	35	35	35	0	35	35	35	0	7.31	7.29	7.3	0.0141421	7.15	7.19	7.17	0.0282843	-498	-486	-492	8.48528	-456	-450	-453	4.24264	18	1	1.72222	5.58889	55.5556	0	0	0	0	1850	1250	380	320	0	0	120	70	0	10	120	110	0	0	0
2021-08-26	120	35	35	35	0	35	35	35	0	7.3	7.31	7.305	0.00707107	7.15	7.19	7.17	0.0282843	-495	-494	-494.5	0.707107	-457	-424	-440.5	23.3345	18	1	1.72222	5.58889	55.5556	0	0	0	0	2720	1810	550	420	70	0	130	100	70	20	150	140	117.95	117.95	65.94
2021-08-27	121	35	35	35	0	35	35	35	0	7.29	7.3	7.295	0.00707107	7.25	7.27	7.26	0.0141421	-487	-488	-487.5	0.707107	-454	-422	-438	22.6274	18	1	1.72222	5.58889	55.5556	0	0	0	0	1650	4460	700	940	0	0	146	250	0	150	126	170	0	0	0
2021-08-28	122	35	35	35	0	35	35	35	0																	18	1	1.72222	5.58889	55.5556	0	0	0	0
2021-08-29	123	35	35	35	0	35	35	35	0																	18	1	1.72222	5.58889	55.5556	0	0	0	0
2021-08-30	124	35	35	35	0	35	35	35	0	7.29	7.31	7.3	0.0141421	7.25	7.27	7.26	0.0141421	-485	-489	-487	2.82843	-450	-415	-432.5	24.7487	18	1	1.72222	5.58889	55.5556	0	0	0	0	2150	3660	600	700	0	0	120	150	30	90	90	60	0	0	18
2021-08-31	125	35	35	35	0	35	35	35	0	7.29	7.31	7.3	0.0141421	7.35	7.44	7.395	0.0636396	-483	-492	-487.5	6.36396	-431	-417	-424	9.89949	18	1	1.72222	5.58889	55.5556	320	250	240	200	5540	3240	1120	820	540	0	420	250	150	40	170	110	0	0	930
2021-09-01	126	35	35	35	0	35	35	35	0	7.25	7.29	7.27	0.0282843	7.27	7.3	7.285	0.0212132	-483	-497	-490	9.89949	-514	-443	-478.5	50.2046	18	1	1.72222	5.58889	55.5556	170	130	200	150	6240	3900	1220	1000	560	170	460	300	190	130	110	150
2021-09-02	127	35	35	35	0	35	35	35	0	7.2	7.22	7.21	0.0141421	7.35	7.37	7.36	0.0141421	-480	-491	-485.5	7.77817	-514	-512	-513	1.41421	18	1	1.72222	1.72222	55.5556
2021-09-03	128	35	35	35	0	35	35	35	0	7.28	7.31	7.295	0.0212132	7.33	7.34	7.335	0.00707107	-489	-491	-490	1.41421	-511	-510	-510.5	0.707107	18	1	1.72222	1.72222	55.5556	0	0	0	0	6500	3560	1310	860	230	0	520	330	230	20	130	150	0	0	340
2021-09-04	129	35	35	35	0	35	35	35	0																	18	1	1.72222	1.72222	55.5556
2021-09-05	130	35	35	35	0	35	35	35	0																	18	1	1.72222	1.72222	55.5556
2021-09-06	131	35	35	35	0	35	35	35	0	7.26	7.3	7.28	0.0282843	7.4	7.53	7.465	0.0919239	-466	-472	-469	4.24264	-516	-509	-512.5	4.94975	18	1	1.72222	1.72222	55.5556	0	0	0	0	5480	1530	1110	650	130	0	500	200	230	70	130	120	0	0	178
2021-09-07	132	35	35	35	0	35	35	35	0																	18	1	1.72222	1.72222	55.5556
2021-09-08	133	35	35	35	0	35	35	35	0	7.28	7.3	7.29	0.0141421	7.46	7.56	7.51	0.0707107	-476	-478	-477	1.41421	-514	-506	-510	5.65685	18	1	1.72222	1.72222	55.5556
2021-09-09	134	35	35	35	0	35	35	35	0	7.26	7.31	7.285	0.0353553	7.44	7.47	7.455	0.0212132	-496	-485	-490.5	7.77817	-503	-501	-502	1.41421	18	1	1.72222	1.72222	55.5556	0	0	0	0	2718.59	2345.67	760	780	0	0	235.079	205.34	0	0	0	0	0	0	0
2021-09-10	135	35	35	35	0	35	35	35	0	7.21	7.31	7.26	0.0707107	7.44	7.45	7.445	0.00707107	-497	-483	-490	9.89949	-501	-502	-501.5	0.707107	18	1	1.72222	1.72222	55.5556
2021-09-11	136	35	35	35	0	35	35	35	0																	18	1	1.72222	1.72222	55.5556
2021-09-12	137	35	35	35	0	35	35	35	0																	18	1	1.72222	1.72222	55.5556
2021-09-13	138	35	35	35	0	35	35	35	0																	18	1	1.72222	1.72222	55.5556
2021-09-14	139	35	35	35	0	35	35	35	0	7.29	7.26	7.275	0.0212132	7.61	7.65	7.63	0.0282843	-480	-481	-480.5	0.707107	-509	-498	-503.5	7.77817	18	1	1.72222	1.72222	55.5556
2021-09-15	140	35	35	35	0	35	35	35	0	7.21	7.26	7.235	0.0353553	7.54	7.56	7.55	0.0141421	-481	-487	-484	4.24264	-505	-502	-503.5	2.12132	18	1	1.72222	1.72222	55.5556	0	0	0	0	1434.62	1434.62	260	275	0	0	75	63	0	0	0	0	0	0	0
2021-09-16	141	35	35	35	0	35	35	35	0	7.23	7.29	7.26	0.0424264	7.51	7.53	7.52	0.0141421	-483	-489	-486	4.24264	-508	-505	-506.5	2.12132	18	1	1.72222	1.72222	55.5556
2021-09-17	142	35	35	35	0	35	35	35	0	7.22	7.24	7.23	0.0141421	7.49	7.48	7.485	0.00707107	-479	-490	-484.5	7.77817	-502	-503	-502.5	0.707107	18	1	1.72222	1.72222	55.5556
2021-09-18	143	35	35	35	0	35	35	35	0																	18	1	1.72222	1.72222	55.5556
2021-09-19	144	35	35	35	0	35	35	35	0																	18	1	1.72222	1.72222	55.5556
2021-09-20	145	35	35	35	0	35	35	35	0																	18	1	1.72222	1.72222	55.5556
2021-09-21	146	35	35	35	0	35	35	35	0																	18	1	1.72222	1.72222	55.5556	0	0	0	0	525.76	678.9	54.3	34.75	0	0	0	0	0	0	0	0	0	0	0
2021-09-22	147	35	35	35	0	35	35	35	0																	18	1	1.72222	1.72222	55.5556
2021-09-23	148	35	35	35	0	35	35	35	0																	18	1	1.72222	1.72222	55.5556
2021-09-24	149	35	35	35	0	35	35	35	0																	18	1	1.72222	1.72222	55.5556	0	0	0	0	123.4	112.25	0	0	0	0	0	0	0	0	0	0	0	0	0
2021-09-25	150	35	35	35	0	35	35	35	0																	18	1	1.72222	1.72222	55.5556
2021-09-26	151	35	35	35	0	35	35	35	0																	18	1	1.72222	1.72222	55.5556
2021-09-27	152	35	35	35	0	35	35	35	0																	18	1	1.72222	1.72222	55.5556
2021-09-28	153	35	35	35	0	35	35	35	0																	18	1	1.72222	1.72222	55.5556	0	0	0	0	0	0	0	0	0	0	0	0	0	0	0	0	0	0	0
2021-09-29	154	35	35	35	0	35	35	35	0																	18	1	1.72222	1.72222	55.5556
2021-09-30	155	35	35	35	0	35	35	35	0	7.18	7.22	7.2	0.0282843	7.4	7.43	7.415	0.0212132	-466	-471	-468.5	3.53553	-478	-498	-488	14.1421	18	1	1.72222	1.72222	55.5556
2021-10-01	156	35	35	35	0	35	35	35	0	7.18	7.26	7.22	0.0565685	7.48	7.41	7.445	0.0494975	-462	-481	-471.5	13.435	-496	-509	-502.5	9.19239	18	1	1.72222	1.72222	55.5556	0	0	0	0	0	0	0	0	0	0	0	0	0	0	0	0	0	0	0
2021-10-02	157	35	35	35	0	35	35	35	0																	18	1	1.72222	1.72222	55.5556
2021-10-03	158	35	35	35	0	35	35	35	0																	18	1	1.72222	1.72222	55.5556
2021-10-04	159	35	35	35	0	35	35	35	0	7.18	7.35	7.265	0.120208	7.6	7.55	7.575	0.0353553	-457	-472	-464.5	10.6066	-501	-498	-499.5	2.12132	18	1	1.72222	1.72222	55.5556	0	0	0	0	0	0	0	0	0	0	0	0	0	0	0	0	0	0	0
2021-10-05	160	35	35	35	0	35	35	35	0	7.18	7.43	7.305	0.176777	7.6	7.5	7.55	0.0707107	-457	-485	-471	19.799	-478	-497	-487.5	13.435	18	1	1.72222	1.72222	55.5556
2021-10-06	161	35	35	35	0	35	35	35	0	7.19	7.46	7.325	0.190919	7.45	7.49	7.47	0.0282843	-462	-482	-472	14.1421	-472	-498	-485	18.3848	18	1	1.72222	1.72222	55.5556
2021-10-07	162	35	35	35	0	35	35	35	0	7.18	7.43	7.305	0.176777	7.43	7.45	7.44	0.0141421	-461	-486	-473.5	17.6777	-488	-498	-493	7.07107	18	1	1.72222	1.72222	55.5556
2021-10-08	163	35	35	35	0	35	35	35	0	7.18	7.43	7.305	0.176777	7.54	7.44	7.49	0.0707107	-461	-488	-474.5	19.0919	-519	-498	-508.5	14.8492	18	1	1.72222	1.72222	55.5556	0	0	0	0	0	0	0	0	0	0	0	0	0	0	0	0	0	0	0
2021-10-09	164	35	35	35	0	35	35	35	0																	18	1	1.72222	1.72222	55.5556
2021-10-10	165	35	35	35	0	35	35	35	0																	18	1	1.72222	1.72222	55.5556
2021-10-11	166	35	35	35	0	35	35	35	0																	18	1	1.72222	1.72222	55.5556
2021-10-12	167	35	35	35	0	35	35	35	0																	18	1	1.72222	1.72222	55.5556	0	0	0	0	0	0	0	0	0	0	0	0	0	0	0	0	0	0	0
2021-10-13	168	35	35	35	0	35	35	35	0	7.17	7.47	7.32	0.212132	7.45	7.48	7.465	0.0212132	-481	-486	-483.5	3.53553	-502	-501	-501.5	0.707107	18	1	1.72222	1.72222	55.5556
2021-10-14	169	35	35	35	0	35	35	35	0	7.18	7.48	7.33	0.212132	7.41	7.46	7.435	0.0353553	-457	-477	-467	14.1421	-476	-500	-488	16.9706	18	1	1.72222	1.72222	55.5556
2021-10-15	170	35	35	35	0	35	35	35	0	7.17	7.44	7.305	0.190919	7.48	7.43	7.455	0.0353553	-457	-499	-478	29.6985	-477	-504	-490.5	19.0919	18	1	1.72222	1.72222	55.5556	0	0	0	0	0	0	0	0	0	0	0	0	0	0	0	0	0	0	0
2021-10-16	171	35	35	35	0	35	35	35	0																	18	1	1.72222	1.72222	55.5556
2021-10-17	172	35	35	35	0	35	35	35	0																	18	1	1.72222	1.72222	55.5556
2021-10-18	173	35	35	35	0	35	35	35	0	7.18	7.46	7.32	0.19799	7.42	7.44	7.43	0.0141421	-475	-495	-485	14.1421	-471	-503	-487	22.6274	18	1	1.72222	1.72222	55.5556
2021-10-19	174	35	35	35	0	35	35	35	0	7.19	7.46	7.325	0.190919	7.49	7.41	7.45	0.0565685	-458	-500	-479	29.6985	-470	-503	-486.5	23.3345	18	1	1.72222	1.72222	55.5556	0	0	0	0	0	0	0	0	0	0	0	0	0	0	0	0	0	0	0
2021-10-20	175	35	35	35	0	35	35	35	0	7.18	7.46	7.32	0.19799	7.41	7.43	7.42	0.0141421	-472	-495	-483.5	16.2635	-474	-501	-487.5	19.0919	18	1	1.72222	1.72222	55.5556
2021-10-21	176	35	35	35	0	35	35	35	0	7.18	7.46	7.32	0.19799	7.41	7.38	7.395	0.0212132	-488	-498	-493	7.07107	-474	-500	-487	18.3848	18	1	1.72222	1.72222	55.5556
2021-10-22	177	35	35	35	0	35	35	35	0	7.18	7.46	7.32	0.19799	7.5	7.42	7.46	0.0565685	-456	-500	-478	31.1127	-474	-500	-487	18.3848	18	1	1.72222	1.72222	55.5556	0	0	0	0	0	0	0	0	0	0	0	0	0	0	0	0	0	0	0
2021-10-23	178	35	35	35	0	35	35	35	0																	18	1	1.72222	1.72222	55.5556
2021-10-24	179	35	35	35	0	35	35	35	0																	18	1	1.72222	1.72222	55.5556
2021-10-25	180	35	35	35	0	35	35	35	0	7.18	7.48	7.33	0.212132	7.42	7.42	7.42	0	-462	-499	-480.5	26.163	-461	-502	-481.5	28.9914	18	1	1.72222	1.72222	55.5556
2021-10-26	181	35	35	35	0	35	35	35	0	7.18	7.41	7.295	0.162635	7.48	7.42	7.45	0.0424264	-455	-496	-475.5	28.9914	-463	-502	-482.5	27.5772	18	1	1.72222	1.72222	55.5556	0	0	0	0	0	0	0	0	0	0	0	0	0	0	0	0	0	0	0
2021-10-27	182	35	35	35	0	35	35	35	0	7.18	7.43	7.305	0.176777	7.41	7.41	7.41	0	-442	-498	-470	39.598	-494	-503	-498.5	6.36396	18	1	1.72222	1.72222	55.5556
2021-10-28	183	35	35	35	0	35	35	35	0	7.19	7.42	7.305	0.162635	7.5	7.41	7.455	0.0636396	-458	-499	-478.5	28.9914	-472	-501	-486.5	20.5061	18	1	1.72222	1.72222	55.5556
2021-10-29	184	35	35	35	0	35	35	35	0	7.19	7.43	7.31	0.169706	7.49	7.41	7.45	0.0565685	-457	-503	-480	32.5269	-471	-502	-486.5	21.9203	18	1	1.72222	1.72222	55.5556	0	0	0	0	0	0	0	0	0	0	0	0	0	0	0	0	0	0	0
2021-10-30	185	35	35	35	0	35	35	35	0																	18	1	1.72222	1.72222	55.5556
2021-10-31	186	35	35	35	0	35	35	35	0																	18	1	1.72222	1.72222	55.5556
2021-11-01	187	35	35	35	0	35	35	35	0	7.18	7.46	7.32	0.19799	7.4	7.41	7.405	0.00707107	-462	-499	-480.5	26.163	-461	-502	-481.5	28.9914	18	1	1.72222	1.72222	55.5556
2021-11-02	188	35	35	35	0	35	35	35	0	7.19	7.46	7.325	0.190919	7.4	7.41	7.405	0.00707107	-455	-496	-475.5	28.9914	-463	-502	-482.5	27.5772	18	1	1.72222	1.72222	55.5556	0	0	0	0	0	0	0	0	0	0	0	0	0	0	0	0	0	0	0
2021-11-03	189	35	35	35	0	35	35	35	0	7.18	7.46	7.32	0.19799	7.41	7.4	7.405	0.00707107	-462	-498	-480	25.4558	-474	-503	-488.5	20.5061	18	1	1.72222	1.72222	55.5556
2021-11-04	190	35	35	35	0	35	35	35	0	7.18	7.46	7.32	0.19799	7.41	7.38	7.395	0.0212132	-458	-499	-478.5	28.9914	-472	-501	-486.5	20.5061	18	1	1.72222	1.72222	55.5556
2021-11-05	191	35	35	35	0	35	35	35	0	7.18	7.46	7.32	0.19799	7.4	7.32	7.36	0.0565685	-457	-503	-480	32.5269	-471	-502	-486.5	21.9203	18	1	1.72222	1.72222	55.5556	0	0	0	0	0	0	0	0	0	0	0	0	0	0	0	0	0	0	0
2021-11-06	192	35	35	35	0	35	35	35	0																	18	1	1.72222	1.72222	55.5556
2021-11-07	193	35	35	35	0	35	35	35	0																	18	1	1.72222	1.72222	55.5556
2021-11-08	194	35	35	35	0	35	35	35	0	7.18	7.46	7.32	0.19799	7.42	7.34	7.38	0.0565685	-462	-499	-480.5	26.163	-461	-502	-481.5	28.9914	18	1	1.72222	1.72222	55.5556
2021-11-09	195	35	35	35	0	35	35	35	0	7.19	7.46	7.325	0.190919	7.39	7.41	7.4	0.0141421	-455	-496	-475.5	28.9914	-463	-502	-482.5	27.5772	18	1	1.72222	1.72222	55.5556	0	0	0	0	0	0	0	0	0	0	0	0	0	0	0	0	0	0	0
2021-11-10	196	35	35	35	0	35	35	35	0	7.18	7.46	7.32	0.19799	7.41	7.4	7.405	0.00707107	-482	-498	-490	11.3137	-474	-500	-487	18.3848	18	1	1.72222	1.72222	55.5556
2021-11-11	197	35	35	35	0	35	35	35	0	7.18	7.46	7.32	0.19799	7.39	7.38	7.385	0.00707107	-458	-499	-478.5	28.9914	-472	-501	-486.5	20.5061	18	1	1.72222	1.72222	55.5556
2021-11-12	198	35	35	35	0	35	35	35	0	7.18	7.46	7.32	0.19799	7.4	7.32	7.36	0.0565685	-457	-503	-480	32.5269	-471	-502	-486.5	21.9203	18	1	1.72222	1.72222	55.5556	0	0	0	0	0	0	0	0	0	0	0	0	0	0	0	0	0	0	0
[truncated: 117 more columns]

## Sheet: Low OLR
		Temperature	Temperature	Temperature	Temperature	Temperature	Temperature	Temperature	Temperature	pH	pH	pH	pH	pH	pH	pH	pH	ORP	ORP	ORP	ORP	ORP	ORP	ORP	ORP	HRT	Working volume	OLR	OLR	Q	Control_1	Control_2	Control_1	Control_2	OLR_1	OLR_2	OLR_1	OLR_2	Control mean	Control mean	OLR mean	OLR mean	Control_SD	Control_SD	OLR_SD	OLR_SD	**	Solids
		Control 1	Control 2	Control meam	Control SD	OLR 1	OLR 2	OLR mean	OLR SD	Control 1	Control 2	Control mean	Control SD	OLR 1	OLR 2	OLR mean	OLR SD	Control 1	Control 2	Control mean	Control SD	OLR 1	OLR 2	OLR mean	OLR SD			Control	OLR Shock		HAc	HAc	HPro	HPro	HAc	HAc	HPro	HPro	HAc	HPro	HAc	HPro	HAc	HPro	HAc	HPro		Control 1
Date (dd/mm/yyyy)		º C	º C	º C	º C	º C	º C	º C	º C																	d	L	gCOD/Ld	gCOD/Ld	ml/d	mg/L	mg/L	mg/L	mg/L	mg/L	mg/L	mg/L	mg/L	mg/L	mg/L	mg/L	mg/L	mg/L	mg/L	mg/L	mg/L		ST (mg/L)	STNV (mg/L)
2021-04-29	1	35	35	35	0	35	35	35	0																	18	1	1.72778	1.72778	55.5556
2021-04-30	2	35	35	35	0	35	35	35	0	7.02	7.01	7.015	0.00707107	7.06	7.05	7.055	0.00707107	-454	-484	-469	21.2132	-493	-492	-492.5	0.707107	18	1	1.5	1.5	55.5556																		9329.11	4634.46
2021-05-01	3	35	35	35	0	35	35	35	0																	18	1	1.46222	1.46222	55.5556
2021-05-02	4	35	35	35	0	35	35	35	0																	18	1	1.46222	1.46222	55.5556
2021-05-03	5	35	35	35	0	35	35	35	0																	18	1	1.46222	1.46222	55.5556
2021-05-04	6	35	35	35	0	35	35	35	0																	18	1	1.46222	1.46222	55.5556
2021-05-05	7	35	35	35	0	35	35	35	0																	18	1	1.46222	1.46222	55.5556
2021-05-06	8	35	35	35	0	35	35	35	0	7.05	7.04	7.045	0.00707107	7.09	7.05	7.07	0.0282843	-500	-498	-499	1.41421	-499	-504	-501.5	3.53553	18	1	1.46222	1.46222	55.5556
2021-05-07	9	35	35	35	0	35	35	35	0	7.13	7.13	7.13	0	7.11	7.28	7.195	0.120208	-505	-496	-500.5	6.36396	-502	-484	-493	12.7279	18	1	1.46222	1.46222	55.5556	30	20	50	51	50	20	57	51	25	50.5	35	54	7.07107	0.707107	21.2132	4.24264		13125.9	4434.74
2021-05-08	10	35	35	35	0	35	35	35	0																	18	1	1.46222	1.46222	55.5556
2021-05-09	11	35	35	35	0	35	35	35	0																	18	1	1.46222	1.46222	55.5556
2021-05-10	12	35	35	35	0	35	35	35	0	7.23	7.25	7.24	0.0141421	7.25	7.38	7.315	0.0919239	-500	-485	-492.5	10.6066	-499	-447	-473	36.7696	18	1	1.46222	1.46222	55.5556
2021-05-11	13	35	35	35	0	35	35	35	0																	18	1	1.46222	1.46222	55.5556	300	330	310	310	360	360	260	260	315	335	360	260	21.2132	35.3553	0	0
2021-05-12	14	35	35	35	0	35	35	35	0	7.19	7.14	7.165	0.0353553	7.21	7.33	7.27	0.0848528	-502	-500	-501	1.41421	-478	-455	-466.5	16.2635	18	1	1.46222	1.46222	55.5556
2021-05-13	15	35	35	35	0	35	35	35	0	7.13	7.15	7.14	0.0141421	7.14	7.26	7.2	0.0848528	-506	-498	-502	5.65685	-501	-476	-488.5	17.6777	18	1	1.46222	1.46222	55.5556
2021-05-14	16	35	35	35	0	35	35	35	0	7.11	7.12	7.115	0.00707107	7.12	7.24	7.18	0.0848528	-505	-493	-499	8.48528	-496	-474	-485	15.5563	18	1	1.46222	1.46222	55.5556																		12765.7	4511.34
2021-05-15	17	35	35	35	0	35	35	35	0																	18	1	1.46222	1.46222	55.5556
2021-05-16	18	35	35	35	0	35	35	35	0																	18	1	1.46222	1.46222	55.5556
2021-05-17	19	35	35	35	0	35	35	35	0	7.27	7.25	7.26	0.0141421	7.24	7.36	7.3	0.0848528	-511	-498	-504.5	9.19239	-505	-442	-473.5	44.5477	18	1	1.46222	1.46222	55.5556
2021-05-18	20	35	35	35	0	35	35	35	0	7.22	7.21	7.215	0.00707107	7.22	7.33	7.275	0.0777817	-515	-493	-504	15.5563	-524	-467	-495.5	40.3051	18	1	1.46222	1.46222	55.5556																		12164.8	4347.47
2021-05-19	21	35	35	35	0	35	35	35	0	7.21	7.22	7.215	0.00707107	7.24	7.34	7.29	0.0707107	-546	-500	-523	32.5269	-506	-467	-486.5	27.5772	18	1	1.46222	1.46222	55.5556
2021-05-20	22	35	35	35	0	35	35	35	0	7.16	7.16	7.16	0	7.17	7.32	7.245	0.106066	-563	-505	-534	41.0122	-498	-475	-486.5	16.2635	18	1	1.46222	1.46222	55.5556
2021-05-21	23	35	35	35	0	35	35	35	0	7.15	7.15	7.15	0	7.27	7.29	7.28	0.0141421	-506	-491	-498.5	10.6066	-496	-475	-485.5	14.8492	18	1	1.83333	1.83333	55.5556	250	240	0	0	200	140	0	0	245	100	170	0	7.07107	141.421	42.4264	0		11449.4	3980.15
2021-05-22	24	35	35	35	0	35	35	35	0																	18	1	1.83333	1.83333	55.5556
2021-05-23	25	35	35	35	0	35	35	35	0																	18	1	1.83333	1.83333	55.5556
2021-05-24	26	35	35	35	0	35	35	35	0	7.26	7.28	7.27	0.0141421	7.23	7.32	7.275	0.0636396	-529	-499	-514	21.2132	-502	-472	-487	21.2132	18	1	1.83333	1.83333	55.5556
2021-05-25	27	35	35	35	0	35	35	35	0	7.2	7.21	7.205	0.00707107	7.29	7.28	7.285	0.00707107	-504	-496	-500	5.65685	-499	-477	-488	15.5563	18	1	1.83333	1.83333	55.5556																		10815.3	3820.08
2021-05-26	28	35	35	35	0	35	35	35	0	7.13	7.13	7.13	0	7.23	7.22	7.225	0.00707107	-499	-493	-496	4.24264	-496	-475	-485.5	14.8492	18	1	1.83333	1.83333	55.5556
2021-05-27	29	35	35	35	0	35	35	35	0	7.08	7.1	7.09	0.0141421	7.19	7.18	7.185	0.00707107	-498	-487	-492.5	7.77817	-493	-474	-483.5	13.435	18	1	1.83333	1.83333	55.5556
2021-05-28	30	35	35	35	0	35	35	35	0	7.05	7.08	7.065	0.0212132	7.17	7.16	7.165	0.00707107	-492	-489	-490.5	2.12132	-493	-406	-449.5	61.5183	18	1	1.83333	1.83333	55.5556	800	840	0	0	800	780	0	0	820	400	790	0	28.2843	565.685	14.1421	0		11567.4	3574.66
2021-05-29	31	35	35	35	0	35	35	35	0																	18	1	1.83333	1.83333	55.5556
2021-05-30	32	35	35	35	0	35	35	35	0																	18	1	1.83333	1.83333	55.5556
2021-05-31	33	35	35	35	0	35	35	35	0	7.2	7.28	7.24	0.0565685	7.32	7.33	7.325	0.00707107	-497	-490	-493.5	4.94975	-503	-463	-483	28.2843	18	1	1.83333	1.83333	55.5556
2021-06-01	34	35	35	35	0	35	35	35	0	7.13	7.19	7.16	0.0424264	7.23	7.28	7.255	0.0353553	-495	-490	-492.5	3.53553	-500	-471	-485.5	20.5061	18	1	1.83333	1.83333	55.5556	540	690	0	60	580	560	0	0	615	320	570	0	106.066	367.696	14.1421	0		11249.7	3776.69
2021-06-02	35	35	35	35	0	35	35	35	0	7.08	7.15	7.115	0.0494975	7.24	7.23	7.235	0.00707107	-498	-486	-492	8.48528	-498	-480	-489	12.7279	18	1	1.83333	1.83333	55.5556
2021-06-03	36	35	35	35	0	35	35	35	0	7.03	7.08	7.055	0.0353553	7.1	7.19	7.145	0.0636396	-495	-486	-490.5	6.36396	-498	-478	-488	14.1421	18	1	1.83333	1.83333	55.5556
2021-06-04	37	35	35	35	0	35	35	35	0	7.03	7.08	7.055	0.0353553	7.15	7.2	7.175	0.0353553	-496	-484	-490	8.48528	-499	-479	-489	14.1421	18	1	1.83333	1.83333	55.5556	970	1100	0	80	810	880	70	0	1035	445	845	35	91.9239	516.188	49.4975	49.4975		11654.2	3557.18
2021-06-05	38	35	35	35	0	35	35	35	0																	18	1	1.83333	1.83333	55.5556
2021-06-06	39	35	35	35	0	35	35	35	0																	18	1	1.83333	1.83333	55.5556
2021-06-07	40	35	35	35	0	35	35	35	0	7.22	7.25	7.235	0.0212132	7.29	7.34	7.315	0.0353553	-484	-490	-487	4.24264	-497	-473	-485	16.9706	18	1	1.71111	1.71111	55.5556
2021-06-08	41	35	35	35	0	35	35	35	0	7.17	7.21	7.19	0.0282843	7.23	7.3	7.265	0.0494975	-484	-494	-489	7.07107	-504	-475	-489.5	20.5061	18	1	1.71111	1.71111	55.5556	190	240	0	0	180	210	0	0	215	90	195	0	35.3553	127.279	21.2132	0		11553.2	3610.39
2021-06-09	42	35	35	35	0	35	35	35	0	7.16	7.2	7.18	0.0282843	7.28	7.29	7.285	0.00707107	-496	-489	-492.5	4.94975	-501	-467	-484	24.0416	18	1	1.71111	1.71111	55.5556
2021-06-10	43	35	35	35	0	35	35	35	0	7.17	7.08	7.125	0.0636396	7.25	7.23	7.24	0.0141421	-485	-497	-491	8.48528	-498	-469	-483.5	20.5061	18	1	1.71111	1.71111	55.5556
2021-06-11	44	35	35	35	0	35	35	35	0	7.14	7.18	7.16	0.0282843	7.2	7.16	7.18	0.0282843	-485	-492	-488.5	4.94975	-499	-454	-476.5	31.8198	18	1	1.71111	1.71111	55.5556																		11503.1	3342.77
2021-06-12	45	35	35	35	0	35	35	35	0																	18	1	1.71111	1.71111	55.5556
2021-06-13	46	35	35	35	0	35	35	35	0																	18	1	1.71111	1.71111	55.5556
2021-06-14	47	35	35	35	0	35	35	35	0	7.24	7.24	7.24	0	7.23	7.29	7.26	0.0424264	-469	-493	-481	16.9706	-488	-460	-474	19.799	18	1	1.71111	1.71111	55.5556
2021-06-15	48	35	35	35	0	35	35	35	0	7.17	7.18	7.175	0.00707107	7.18	7.25	7.215	0.0494975	-481	-495	-488	9.89949	-493	-469	-481	16.9706	18	1	1.71111	1.71111	55.5556																		11802.7	3366.46
2021-06-16	49	35	35	35	0	35	35	35	0	7.18	7.18	7.18	0	7.19	7.25	7.22	0.0424264	-492	-481	-486.5	7.77817	-498	-460	-479	26.8701	18	1	1.71111	1.71111	55.5556
2021-06-17	50	35	35	35	0	35	35	35	0	7.17	7.17	7.17	0	7.17	7.25	7.21	0.0565685	-496	-482	-489	9.89949	-498	-467	-482.5	21.9203	18	1	1.71111	1.71111	55.5556
2021-06-18	51	35	35	35	0	35	35	35	0	7.19	7.07	7.13	0.0848528	7.2	7.26	7.23	0.0424264	-495	-487	-491	5.65685	-491	-453	-472	26.8701	18	1	1.71111	1.71111	55.5556	440	70	0	0	0	40	0	0	255	0	20	0	261.63	0	28.2843	0		11389.3	3226
2021-06-19	52	35	35	35	0	35	35	35	0																	18	1	1.71111	1.71111	55.5556
2021-06-20	53	35	35	35	0	35	35	35	0																	18	1	1.71111	1.71111	55.5556
2021-06-21	54	35	35	35	0	35	35	35	0	7.2	7.24	7.22	0.0282843	7.16	7.22	7.19	0.0424264	-495	-497	-496	1.41421	-488	-426	-457	43.8406	18	1	1.71111	1.71111	55.5556
2021-06-22	55	35	35	35	0	35	35	35	0																	18	1	1.71111	1.71111	55.5556
2021-06-23	56	35	35	35	0	35	35	35	0	7.3	7.24	7.27	0.0424264	7.24	7.24	7.24	0	-497	-493	-495	2.82843	-476	-497	-486.5	14.8492	18	1	1.71111	1.71111	55.5556
2021-06-24	57	35	35	35	0	35	35	35	0	7.24	7.23	7.235	0.00707107	7.18	7.24	7.21	0.0424264	-497	-492	-494.5	3.53553	-493	-469	-481	16.9706	18	1	1.71111	1.71111	55.5556	240	150	0	0	100	120	0	0	195	50	110	0	63.6396	70.7107	14.1421	0
2021-06-25	58	35	35	35	0	35	35	35	0																	18	1	1.73111	1.73111	55.5556																		11161.7	3014.04
2021-06-26	59	35	35	35	0	35	35	35	0																	18	1	1.73111	1.73111	55.5556
2021-06-27	60	35	35	35	0	35	35	35	0																	18	1	1.73111	1.73111	55.5556
2021-06-28	61	35	35	35	0	35	35	35	0	7.23	7.27	7.25	0.0282843	7.19	7.22	7.205	0.0212132	-491	-509	-500	12.7279	-480	-502	-491	15.5563	18	1	1.73111	1.73111	55.5556
2021-06-29	62	35	35	35	0	35	35	35	0	7.22	7.23	7.225	0.00707107	7.15	7.22	7.185	0.0494975	-494	-493	-493.5	0.707107	-491	-506	-498.5	10.6066	18	1	1.73111	1.73111	55.5556
2021-06-30	63	35	35	35	0	35	35	35	0	7.24	7.26	7.25	0.0141421	7.18	7.23	7.205	0.0353553	-488	-497	-492.5	6.36396	-482	-493	-487.5	7.77817	18	1	1.73111	0.821111	55.5556	300	620	40	10	0	20	0	0	460	5	10	0	226.274	7.07107	14.1421	0		11258.3	2880.79
2021-07-01	64	35	35	35	0	35	35	35	0	7.14	7.1	7.12	0.0282843	7.13	7.2	7.165	0.0494975	-491	-491	-491	0	-487	-493	-490	4.24264	18	1	1.73111	0.821111	55.5556	0	0	0	0	0	0	0	0	0	0	0	0	0	0	0	0		11197.6	2997.94
2021-07-02	65	35	35	35	0	35	35	35	0	7.15	7.1	7.125	0.0353553	7.12	7.19	7.155	0.0494975	-495	-490	-492.5	3.53553	-484	-491	-487.5	4.94975	18	1	1.73111	0.821111	55.5556	0	0	0	0	0	0	0	0	0	0	0	0	0	0	0	0		11389	2985.66
2021-07-03	66	35	35	35	0	35	35	35	0	7.21	7.12	7.165	0.0636396	7.09	7.19	7.14	0.0707107	-490	-498	-494	5.65685	-487	-485	-486	1.41421	18	1	1.73111	0.821111	55.5556	0	0	0	0	0	0	0	0	0	0	0	0	0	0	0	0		11273	2852.2
2021-07-04	67	35	35	35	0	35	35	35	0	7.28	7.18	7.23	0.0707107	7.09	7.19	7.14	0.0707107	-494	-488	-491	4.24264	-488	-477	-482.5	7.77817	18	1	1.73111	0.821111	55.5556	0	0	0	0	0	0	0	0	0	0	0	0	0	0	0	0		11177.5	2870.36
2021-07-05	68	35	35	35	0	35	35	35	0	7.16	7.19	7.175	0.0212132	7.05	7.16	7.105	0.0777817	-490	-492	-491	1.41421	-481	-477	-479	2.82843	18	1	1.73111	0.821111	55.5556	0	0	0	0	0	0	0	0	0	0	0	0	0	0	0	0		11176.3	2934.19
2021-07-06	69	35	35	35	0	35	35	35	0	7.19	7.19	7.19	0	7.04	7.15	7.095	0.0777817	-496	-490	-493	4.24264	-477	-473	-475	2.82843	18	1	1.73111	0.821111	55.5556	0	0	0	0	0	0	0	0	0	0	0	0	0	0	0	0		10933.3	2882.42
2021-07-07	70	35	35	35	0	35	35	35	0	7.17	7.19	7.18	0.0141421	7.05	7.15	7.1	0.0707107	-497	-495	-496	1.41421	-477	-472	-474.5	3.53553	18	1	1.73111	0.821111	55.5556	0	0	0	0	0	0	0	0	0	0	0	0	0	0	0	0		10892	2850.8
2021-07-08	71	35	35	35	0	35	35	35	0	7.16	7.15	7.155	0.00707107	7.04	7.12	7.08	0.0565685	-495	-505	-500	7.07107	-473	-471	-472	1.41421	18	1	1.73111	0.821111	55.5556	0	0	0	0	0	0	0	0	0	0	0	0	0	0	0	0		11074.5	2838.09
2021-07-09	72	35	35	35	0	35	35	35	0	7.25	7.11	7.18	0.0989949	7.03	7.12	7.075	0.0636396	-490	-498	-494	5.65685	-470	-470	-470	0	18	1	1.73111	0.821111	55.5556	0	0	0	0	0	0	0	0	0	0	0	0	0	0	0	0		10898	2753.8
2021-07-10	73	35	35	35	0	35	35	35	0																	18	1	1.73111	1.73111	55.5556
2021-07-11	74	35	35	35	0	35	35	35	0																	18	1	1.73111	1.73111	55.5556
2021-07-12	75	35	35	35	0	35	35	35	0	7.27	7.1	7.185	0.120208	7.04	7.11	7.075	0.0494975	-505	-494	-499.5	7.77817	-445	-445	-445	0	18	1	1.73111	1.73111	55.5556	0	0	0	0	0	0	0	0	0	0	0	0	0	0	0	0		10584.1	2675.53
2021-07-13	76	35	35	35	0	35	35	35	0	7.17	7.1	7.135	0.0494975	7	7.11	7.055	0.0777817	-486	-493	-489.5	4.94975	-464	-495	-479.5	21.9203	18	1	1.73111	1.73111	55.5556
2021-07-14	77	35	35	35	0	35	35	35	0	7	7.11	7.055	0.0777817	7.02	7.11	7.065	0.0636396	-485	-490	-487.5	3.53553	-480	-500	-490	14.1421	18	1	1.73111	1.73111	55.5556
2021-07-15	78	35	35	35	0	35	35	35	0	7.21	7.28	7.245	0.0494975	7	7.13	7.065	0.0919239	-483	-495	-489	8.48528	-504	-498	-501	4.24264	18	1	1.73111	1.73111	55.5556
2021-07-16	79	35	35	35	0	35	35	35	0	7.27	7.11	7.19	0.113137	7.04	7.09	7.065	0.0353553	-498	-486	-492	8.48528	-494	-493	-493.5	0.707107	18	1	1.73111	1.73111	55.5556	40	100	50	0	70	80	90	110	70	35	75	100	42.4264	49.4975	7.07107	14.1421		11135.2	2778.87
2021-07-17	80	35	35	35	0	35	35	35	0																	18	1	1.73111	1.73111	55.5556
2021-07-18	81	35	35	35	0	35	35	35	0																	18	1	1.73111	1.73111	55.5556
2021-07-19	82	35	35	35	0	35	35	35	0	7.31	7.1	7.205	0.148492	7.06	7.12	7.09	0.0424264									18	1	1.88222	1.88222	55.5556
2021-07-20	83	35	35	35	0	35	35	35	0	7.21	7.3	7.255	0.0636396	7.04	7.13	7.085	0.0636396									18	1	1.88222	1.88222	55.5556	80	50	0	0	0	0	0	0	65	0	0	0	21.2132	0	0	0		10916.8	2655.44
2021-07-21	84	35	35	35	0	35	35	35	0	7.23	7.32	7.275	0.0636396	7.07	7.14	7.105	0.0494975					-483	-483	-483	0	18	1	1.88222	1.88222	55.5556
2021-07-22	85	35	35	35	0	35	35	35	0	7.23	7.2	7.215	0.0212132	7.06	7.15	7.105	0.0636396									18	1	1.88222	1.88222	55.5556
2021-07-23	86	35	35	35	0	35	35	35	0	7.24	7.23	7.235	0.00707107	7.09	7.15	7.12	0.0424264									18	1	1.88222	1.88222	55.5556	0	0	0	0	0	0	0	0	0	0	0	0	0	0	0	0		11363.4	2673.74
2021-07-24	87	35	35	35	0	35	35	35	0																	18	1	1.88222	1.88222	55.5556
2021-07-25	88	35	35	35	0	35	35	35	0																	18	1	1.72222	1.72222	55.5556
2021-07-26	89	35	35	35	0	35	35	35	0	7.35	7.24	7.295	0.0777817	7.08	7.15	7.115	0.0494975									18	1	1.72222	1.72222	55.5556
2021-07-27	90	35	35	35	0	35	35	35	0	7.22	7.31	7.265	0.0636396	7.06	7.15	7.105	0.0636396	-491	-495	-493	2.82843	-506	-495	-500.5	7.77817	18	1	1.72222	1.72222	55.5556	190	160	120	70	100	100	70	90	175	85	100	80	21.2132	21.2132	0	14.1421		11048.8	2792.56
2021-07-28	91	35	35	35	0	35	35	35	0	7.35	7.19	7.27	0.113137	7.12	7.19	7.155	0.0494975	-499	-490	-494.5	6.36396	-514	-492	-503	15.5563	18	1	1.72222	1.72222	55.5556
2021-07-29	92	35	35	35	0	35	35	35	0	7.35	7.19	7.27	0.113137	7.12	7.19	7.155	0.0494975	-503	-488	-495.5	10.6066	-511	-474	-492.5	26.163	18	1	1.72222	1.72222	55.5556
2021-07-30	93	35	35	35	0	35	35	35	0	7.39	7.19	7.29	0.141421	7.1	7.18	7.14	0.0565685	-491	-491	-491	0	-514	-490	-502	16.9706	18	1	1.72222	1.72222	55.5556	140	100	0	0	0	30	0	0	120	0	15	0	28.2843	0	21.2132	0		11257.3	2626.7
2021-07-31	94	35	35	35	0	35	35	35	0																	18	1	1.72222	1.72222	55.5556
2021-08-01	95	35	35	35	0	35	35	35	0																	18	1	1.72222	1.72222	55.5556
2021-08-02	96	35	35	35	0	35	35	35	0	7.37	7.34	7.355	0.0212132	7.23	7.2	7.215	0.0212132	-498	-499	-498.5	0.707107	-506	-479	-492.5	19.0919	18	1	1.72222	1.72222	55.5556
2021-08-03	97	35	35	35	0	35	35	35	0	7.38	7.36	7.37	0.0141421	7.19	7.22	7.205	0.0212132	-498	-486	-492	8.48528	-508	-456	-482	36.7696	18	1	1.72222	1.72222	55.5556	0	0	0	0	0	0	0	0	0	0	0	0	0	0	0	0		11100.5	2658.44
2021-08-04	98	35	35	35	0	35	35	35	0	7.4	7.39	7.395	0.00707107	7.22	7.26	7.24	0.0282843	-493	-492	-492.5	0.707107	-438	-519	-478.5	57.2756	18	1	1.72222	1.72222	55.5556
2021-08-05	99	35	35	35	0	35	35	35	0	7.39	7.35	7.37	0.0282843	7.2	7.23	7.215	0.0212132	-497	-498	-497.5	0.707107	-517	-514	-515.5	2.12132	18	1	1.72222	1.72222	55.5556
2021-08-06	100	35	35	35	0	35	35	35	0	7.38	7.32	7.35	0.0424264	7.19	7.18	7.185	0.00707107	-497	-491	-494	4.24264	-516	-444	-480	50.9117	18	1	1.72222	1.72222	55.5556	0	0	0	0	0	0	0	0	0	0	0	0	0	0	0	0
2021-08-07	101	35	35	35	0	35	35	35	0																	18	1	1.72222	1.72222	55.5556
2021-08-08	102	35	35	35	0	35	35	35	0																	18	1	1.72222	1.72222	55.5556
2021-08-09	103	35	35	35	0	35	35	35	0	7.37	7.35	7.36	0.0141421	7.15	7.15	7.15	0	-491	-481	-486	7.07107	-508	-437	-472.5	50.2046	18	1	1.72222	1.72222	55.5556
2021-08-10	104	35	35	35	0	35	35	35	0	7.36	7.39	7.375	0.0212132	7.15	7.14	7.145	0.00707107	-498	-499	-498.5	0.707107	-514	-439	-476.5	53.033	18	1	1.72222	1.72222	55.5556	0	0	0	0	0	0	0	0	0	0	0	0	0	0	0	0		11181.6	2644.4
2021-08-11	105	35	35	35	0	35	35	35	0	7.22	7.23	7.225	0.00707107	7.1	7.12	7.11	0.0141421	-496	-491	-493.5	3.53553	-513	-454	-483.5	41.7193	18	1	1.72222	1.72222	55.5556
2021-08-12	106	35	35	35	0	35	35	35	0	7.22	7.24	7.23	0.0141421	7.1	7.14	7.12	0.0282843	-497	-493	-495	2.82843	-516	-453	-484.5	44.5477	18	1	1.72222	1.72222	55.5556
2021-08-13	107	35	35	35	0	35	35	35	0	7.22	7.22	7.22	0	7.15	7.11	7.13	0.0282843	-497	-496	-496.5	0.707107	-510	-462	-486	33.9411	18	1	1.72222	1.72222	55.5556	0	0	0	0	0	0	0	0	0	0	0	0	0	0	0	0		11229.3	2426.94
2021-08-14	108	35	35	35	0	35	35	35	0																	18	1	1.72222	1.72222	55.5556
2021-08-15	109	35	35	35	0	35	35	35	0																	18	1	1.72222	1.72222	55.5556
2021-08-16	110	35	35	35	0	35	35	35	0	7.24	7.21	7.225	0.0212132	7.15	7.16	7.155	0.00707107	-490	-493	-491.5	2.12132	-504	-482	-493	15.5563	18	1	1.72222	1.72222	55.5556
2021-08-17	111	35	35	35	0	35	35	35	0	7.23	7.31	7.27	0.0565685	7.14	7.11	7.125	0.0212132	-495	-493	-494	1.41421	-512	-453	-482.5	41.7193	18	1	1.72222	1.72222	55.5556	0	0	0	0	0	0	0	0	0	0	0	0	0	0	0	0		10971.6	2509.33
2021-08-18	112	35	35	35	0	35	35	35	0	7.22	7.3	7.26	0.0565685	7.18	7.1	7.14	0.0565685	-495	-487	-491	5.65685	-518	-463	-490.5	38.8909	18	1	1.72222	1.72222	55.5556
2021-08-19	113	35	35	35	0	35	35	35	0	7.21	7.3	7.255	0.0636396	7.14	7.11	7.125	0.0212132	-494	-486	-490	5.65685	-516	-453	-484.5	44.5477	18	1	1.72222	1.72222	55.5556
2021-08-20	114	35	35	35	0	35	35	35	0	7.21	7.3	7.255	0.0636396	7.13	7.2	7.165	0.0494975	-494	-495	-494.5	0.707107	-517	-453	-485	45.2548	18	1	1.72222	1.72222	55.5556	0	0	0	0	0	0	0	0	0	0	0	0	0	0	0	0		9567.7	2343.11
2021-08-21	115	35	35	35	0	35	35	35	0																	18	1	1.72222	1.72222	55.5556
2021-08-22	116	35	35	35	0	35	35	35	0																	18	1	1.72222	1.72222	55.5556
2021-08-23	117	35	35	35	0	35	35	35	0	7.29	7.31	7.3	0.0141421	7.16	7.11	7.135	0.0353553	-487	-482	-484.5	3.53553	-508	-434	-471	52.3259	18	1	1.72222	1.72222	55.5556	0	0	0	0	0	0	0	0	0	0	0	0	0	0	0	0		9546.39	2163.02
2021-08-24	118	35	35	35	0	35	35	35	0	7.29	7.31	7.3	0.0141421	7.13	7.12	7.125	0.00707107	-503	-483	-493	14.1421	-501	-465	-483	25.4558	18	1	1.72222	1.72222	55.5556	0	0	0	0	0	0	0	0	0	0	0	0	0	0	0	0		9425.89	2125
2021-08-25	119	35	35	35	0	35	35	35	0	7.31	7.29	7.3	0.0141421	7.17	7.17	7.17	0	-498	-486	-492	8.48528	-435	-494	-464.5	41.7193	18	1	1.72222	1.72222	55.5556	0	0	0	0	0	0	0	0	0	0	0	0	0	0	0	0		9250.55	2202.51
2021-08-26	120	35	35	35	0	35	35	35	0	7.3	7.31	7.305	0.00707107	7.19	7.14	7.165	0.0353553	-495	-494	-494.5	0.707107	-506	-453	-479.5	37.4767	18	1	1.72222	1.72222	55.5556	0	0	0	0	0	0	0	0	0	0	0	0	0	0	0	0		9357.54	2234.64
2021-08-27	121	35	35	35	0	35	35	35	0	7.29	7.3	7.295	0.00707107	7.14	7.17	7.155	0.0212132	-487	-488	-487.5	0.707107	-496	-437	-466.5	41.7193	18	1	1.72222	1.72222	55.5556	0	0	0	0	0	0	0	0	0	0	0	0	0	0	0	0		9470.61	2200
2021-08-28	122	35	35	35	0	35	35	35	0																	18	1	1.72222	1.72222	55.5556	0	0	0	0	0	0	0	0	0	0	0	0	0	0	0	0
2021-08-29	123	35	35	35	0	35	35	35	0																	18	1	1.72222	1.72222	55.5556	0	0	0	0	0	0	0	0	0	0	0	0	0	0	0	0
2021-08-30	124	35	35	35	0	35	35	35	0	7.29	7.31	7.3	0.0141421	7.15	7.17	7.16	0.0141421	-485	-489	-487	2.82843	-499	-421	-460	55.1543	18	1	1.72222	1.72222	55.5556	0	0	0	0	0	0	0	0	0	0	0	0	0	0	0	0		9277.79	2081.94
2021-08-31	125	35	35	35	0	35	35	35	0	7.29	7.31	7.3	0.0141421	7.2	7.16	7.18	0.0282843	-483	-492	-487.5	6.36396	-443	-492	-467.5	34.6482	18	1	1.72222	1.72222	55.5556	320	250	240	200	0	0	0	0	285	100	0	0	49.4975	141.421	0	0		9556.26	2426.94
2021-09-01	126	35	35	35	0	35	35	35	0	7.25	7.29	7.27	0.0282843	7.16	7.2	7.18	0.0282843	-483	-497	-490	9.89949	-514	-420	-467	66.468	18	1	1.72222	1.72222	55.5556	170	130	200	150	0	0	0	0	150	75	0	0	28.2843	106.066	0	0		9613.65	2316.94
2021-09-02	127	35	35	35	0	35	35	35	0	7.2	7.22	7.21	0.0141421	7.24	7.17	7.205	0.0494975	-480	-491	-485.5	7.77817	-459	-423	-441	25.4558	18	1	1.72222	1.72222	55.5556
2021-09-03	128	35	35	35	0	35	35	35	0	7.28	7.31	7.295	0.0212132	7.18	7.13	7.155	0.0353553	-489	-491	-490	1.41421	-430	-422	-426	5.65685	18	1	1.72222	1.72222	55.5556	0	0	0	0	0	0	0	0	0	0	0	0	0	0	0	0		10516.7	2509.33
2021-09-04	129	35	35	35	0	35	35	35	0																	18	1	1.72222	1.72222	55.5556
2021-09-05	130	35	35	35	0	35	35	35	0																	18	1	1.72222	1.72222	55.5556
2021-09-06	131	35	35	35	0	35	35	35	0	7.26	7.3	7.28	0.0282843	7.17	7.19	7.18	0.0141421	-466	-472	-469	4.24264	-413	-502	-457.5	62.9325	18	1	1.72222	1.72222	55.5556	0	0	0	0	0	0	0	0	0	0	0	0	0	0	0	0		10246.7	2644.4
2021-09-07	132	35	35	35	0	35	35	35	0																	18	1	1.72222	1.72222	55.5556
2021-09-08	133	35	35	35	0	35	35	35	0	7.28	7.3	7.29	0.0141421	7.23	7.24	7.235	0.00707107	-476	-478	-477	1.41421	-508	-426	-467	57.9828	18	1	1.72222	1.72222	55.5556
2021-09-09	134	35	35	35	0	35	35	35	0	7.26	7.31	7.285	0.0353553	7.17	7.17	7.17	0	-496	-485	-490.5	7.77817	-508	-427	-467.5	57.2756	18	1	1.72222	1.72222	55.5556
2021-09-10	135	35	35	35	0	35	35	35	0	7.21	7.31	7.26	0.0707107	7.17	7.15	7.16	0.0141421	-497	-483	-490	9.89949	-428	-509	-468.5	57.2756	18	1	1.72222	1.72222	55.5556
2021-09-11	136	35	35	35	0	35	35	35	0																	18	1	1.72222	1.72222	55.5556																		10510.2	2822
2021-09-12	137	35	35	35	0	35	35	35	0																	18	1	1.72222	1.72222	55.5556
2021-09-13	138	35	35	35	0	35	35	35	0																	18	1	1.72222	1.72222	55.5556
2021-09-14	139	35	35	35	0	35	35	35	0	7.29	7.26	7.275	0.0212132	7.11	7.2	7.155	0.0636396	-480	-481	-480.5	0.707107	-504	-424	-464	56.5685	18	1	1.72222	1.72222	55.5556
2021-09-15	140	35	35	35	0	35	35	35	0	7.21	7.26	7.235	0.0353553	7.09	7.21	7.15	0.0848528	-481	-487	-484	4.24264	-513	-431	-472	57.9828	18	1	1.72222	1.72222	55.5556																		11052.6	2745.46
2021-09-16	141	35	35	35	0	35	35	35	0	7.23	7.29	7.26	0.0424264	7.11	7.23	7.17	0.0848528	-483	-489	-486	4.24264	-513	-431	-472	57.9828	18	1	1.72222	1.72222	55.5556
2021-09-17	142	35	35	35	0	35	35	35	0	7.22	7.24	7.23	0.0141421	7.11	7.1	7.105	0.00707107	-479	-490	-484.5	7.77817	-516	-420	-468	67.8823	18	1	1.72222	1.72222	55.5556																		11347.9	2936.82
2021-09-18	143	35	35	35	0	35	35	35	0																	18	1	1.72222	1.72222	55.5556
2021-09-19	144	35	35	35	0	35	35	35	0																	18	1	1.72222	1.72222	55.5556
2021-09-20	145	35	35	35	0	35	35	35	0																	18	1	1.72222	1.72222	55.5556
2021-09-21	146	35	35	35	0	35	35	35	0																	18	1	1.72222	1.72222	55.5556																		11150.9	2808.92
2021-09-22	147	35	35	35	0	35	35	35	0																	18	1	1.72222	1.72222	55.5556
2021-09-23	148	35	35	35	0	35	35	35	0																	18	1	1.72222	1.72222	55.5556
2021-09-24	149	35	35	35	0	35	35	35	0																	18	1	1.72222	1.72222	55.5556																		10676.9	2890.25
2021-09-25	150	35	35	35	0	35	35	35	0																	18	1	1.72222	1.72222	55.5556
2021-09-26	151	35	35	35	0	35	35	35	0																	18	1	1.72222	1.72222	55.5556
2021-09-27	152	35	35	35	0	35	35	35	0																	18	1	1.72222	1.72222	55.5556
2021-09-28	153	35	35	35	0	35	35	35	0																	18	1	1.72222	1.72222	55.5556																		10101.1	2311.12
2021-09-29	154	35	35	35	0	35	35	35	0																	18	1	1.72222	1.72222	55.5556
2021-09-30	155	35	35	35	0	35	35	35	0	7.18	7.22	7.2	0.0282843					-466	-471	-468.5	3.53553					18	1	1.72222	1.72222	55.5556
2021-10-01	156	35	35	35	0	35	35	35	0	7.18	7.26	7.22	0.0565685					-462	-481	-471.5	13.435					18	1	1.72222	1.72222	55.5556																		10979.8	2903.06
2021-10-02	157	35	35	35	0	35	35	35	0																	18	1	1.72222	1.72222	55.5556
2021-10-03	158	35	35	35	0	35	35	35	0																	18	1	1.72222	1.72222	55.5556
2021-10-04	159	35	35	35	0	35	35	35	0	7.18	7.35	7.265	0.120208					-457	-472	-464.5	10.6066					18	1	1.72222	1.72222	55.5556																		10869.4	2841.27
2021-10-05	160	35	35	35	0	35	35	35	0	7.18	7.43	7.305	0.176777					-457	-485	-471	19.799					18	1	1.72222	1.72222	55.5556
2021-10-06	161	35	35	35	0	35	35	35	0	7.19	7.46	7.325	0.190919					-462	-482	-472	14.1421					18	1	1.72222	1.72222	55.5556
2021-10-07	162	35	35	35	0	35	35	35	0	7.18	7.43	7.305	0.176777					-461	-486	-473.5	17.6777					18	1	1.72222	1.72222	55.5556																		10680.3	2645.52
2021-10-08	163	35	35	35	0	35	35	35	0	7.18	7.43	7.305	0.176777					-461	-488	-474.5	19.0919					18	1	1.72222	1.72222	55.5556
2021-10-09	164	35	35	35	0	35	35	35	0																	18	1	1.72222	1.72222	55.5556
2021-10-10	165	35	35	35	0	35	35	35	0																	18	1	1.72222	1.72222	55.5556
2021-10-11	166	35	35	35	0	35	35	35	0																	18	1	1.72222	1.72222	55.5556
2021-10-12	167	35	35	35	0	35	35	35	0																	18	1	1.72222	1.72222	55.5556
2021-10-13	168	35	35	35	0	35	35	35	0	7.17	7.47	7.32	0.212132					-481	-486	-483.5	3.53553					18	1	1.72222	1.72222	55.5556																		10440.3	2855.43
2021-10-14	169	35	35	35	0	35	35	35	0	7.18	7.48	7.33	0.212132					-457	-477	-467	14.1421					18	1	1.72222	1.72222	55.5556
2021-10-15	170	35	35	35	0	35	35	35	0	7.17	7.44	7.305	0.190919					-457	-499	-478	29.6985					18	1	1.72222	1.72222	55.5556
2021-10-16	171	35	35	35	0	35	35	35	0																	18	1	1.72222	1.72222	55.5556
2021-10-17	172	35	35	35	0	35	35	35	0																	18	1	1.72222	1.72222	55.5556
2021-10-18	173	35	35	35	0	35	35	35	0	7.18	7.46	7.32	0.19799					-475	-495	-485	14.1421					18	1	1.72222	1.72222	55.5556
2021-10-19	174	35	35	35	0	35	35	35	0	7.19	7.46	7.325	0.190919					-458	-500	-479	29.6985					18	1	1.72222	1.72222	55.5556																		10733.8	2734.98
2021-10-20	175	35	35	35	0	35	35	35	0	7.18	7.46	7.32	0.19799					-472	-495	-483.5	16.2635					18	1	1.72222	1.72222	55.5556
2021-10-21	176	35	35	35	0	35	35	35	0	7.18	7.46	7.32	0.19799					-488	-498	-493	7.07107					18	1	1.72222	1.72222	55.5556
2021-10-22	177	35	35	35	0	35	35	35	0	7.18	7.46	7.32	0.19799					-456	-500	-478	31.1127					18	1	1.72222	1.72222	55.5556																		10810.3	2567.45
2021-10-23	178	35	35	35	0	35	35	35	0																	18	1	1.72222	1.72222	55.5556
2021-10-24	179	35	35	35	0	35	35	35	0																	18	1	1.72222	1.72222	55.5556
2021-10-25	180	35	35	35	0	35	35	35	0	7.18	7.48	7.33	0.212132					-462	-499	-480.5	26.163					18	1	1.72222	1.72222	55.5556
2021-10-26	181	35	35	35	0	35	35	35	0	7.18	7.41	7.295	0.162635					-455	-496	-475.5	28.9914					18	1	1.72222	1.72222	55.5556
2021-10-27	182	35	35	35	0	35	35	35	0	7.18	7.43	7.305	0.176777					-442	-498	-470	39.598					18	1	1.72222	1.72222	55.5556
2021-10-28	183	35	35	35	0	35	35	35	0	7.19	7.42	7.305	0.162635					-458	-499	-478.5	28.9914					18	1	1.72222	1.72222	55.5556
2021-10-29	184	35	35	35	0	35	35	35	0	7.19	7.43	7.31	0.169706					-457	-503	-480	32.5269					18	1	1.72222	1.72222	55.5556																		10519.8	2710.95
2021-10-30	185	35	35	35	0	35	35	35	0																	18	1	1.72222	1.72222	55.5556
2021-10-31	186	35	35	35	0	35	35	35	0																	18	1	1.72222	1.72222	55.5556
2021-11-01	187	35	35	35	0	35	35	35	0	7.18	7.46	7.32	0.19799					-462	-499	-480.5	26.163					18	1	1.72222	1.72222	55.5556
2021-11-02	188	35	35	35	0	35	35	35	0	7.19	7.46	7.325	0.190919					-455	-496	-475.5	28.9914					18	1	1.72222	1.72222	55.5556																		10559.9	2636.81
2021-11-03	189	35	35	35	0	35	35	35	0	7.18	7.46	7.32	0.19799					-462	-498	-480	25.4558					18	1	1.72222	1.72222	55.5556
2021-11-04	190	35	35	35	0	35	35	35	0	7.18	7.46	7.32	0.19799					-458	-499	-478.5	28.9914					18	1	1.72222	1.72222	55.5556
2021-11-05	191	35	35	35	0	35	35	35	0	7.18	7.46	7.32	0.19799					-457	-503	-480	32.5269					18	1	1.72222	1.72222	55.5556
2021-11-06	192	35	35	35	0	35	35	35	0																	18	1	1.72222	1.72222	55.5556
										7.18	7.46	7.32	0.19799					-462	-499	-480.5	26.163
										7.19	7.46	7.325	0.190919					-455	-496	-475.5	28.9914
										7.18	7.46	7.32	0.19799					-482	-498	-490	11.3137																											11297.8	2917.09
										7.18	7.46	7.32	0.19799					-458	-499	-478.5	28.9914
										7.18	7.46	7.32	0.19799					-457	-503	-480	32.5269
[truncated: 94 more columns]
